# Supplementary material for: Key traveller groups of relevance to spatial malaria transmission: a survey of movement patterns in four sub-Saharan African countries
Source: Malar J. 2016 Apr 12;15:200. doi: 10.1186/s12936-016-1252-3 (PMC4828820; doi:10.1186/s12936-016-1252-3)
Supplement: Supplementary file 2 — 10.1186/s12936-016-1252-3 Demographic and trip data for each survey country. Excel file containing two data sheets for each survey country—a traveller data sheet with a separate row for each interviewee and demographic variables as columns, and a trip data sheet with a separate row for each recorded trip and trip variables as columns. Trips are indexed with a unique TripID are matched to interviewees via a unique PersonID. Demographic and trip variables are summarized in “Traveller Variables” and “Trip Variables” sheets of the Excel file, respectively. [file 12936_2016_1252_MOESM2_ESM.xlsx]

## Sheet: ML Travellers
PersonID	Gender	Age	NumChildrenUnder5	SurveyCountry	SurveyRegion	SurveyCercle	SurveyCommune	SurveyUrban	ResidenceCountry	ResidenceRegion	ResidenceCercle	ResidenceCommune	ResidenceUrban	NumShortTrips	NumLongTrips	NumTrips	OwnPhone	OnlyOwner	MainUser	NumOtherUsers	User1Age	User2Age	User3Age	User4Age	User5Age	User6Age	User7Age	User8Age	User9Age	User10Age	UserGroups	UserGroupsOther	FreqCarryPhone	WhereCharge	WhereChargeOther	FreqUsePhone	ReceptionAtHome
1	MALE	31	3	Mali	Segou	Baroueli	Baraoueli	0	Mali	Segou	Baroueli	Baraoueli	0	1	0	1	YES	YES	Null	-1	-1	-1	-1	-1	-1	-1	-1	-1	-1	-1	Null	-1	All	HOME	-1	DAY	YES
2	MALE	23	0	Mali	Sikasso	Yanfolila	Baya	0	Mali	Sikasso	Yanfolila	Baya	0	10	0	10	YES	YES	Null	-1	-1	-1	-1	-1	-1	-1	-1	-1	-1	-1	Null	-1	All	HOME	N/A	SEVERAL_DAY	YES
3	MALE	45	6	Mali	Segou	Baroueli	Baraoueli	0	Mali	Segou	Baroueli	Baraoueli	0	1	0	1	YES	NO	YES	2	30	40	-1	-1	-1	-1	-1	-1	-1	-1	HOUSEHOLD	-1	All	HOME	N/A	SEVERAL_DAY	YES
4	MALE	19	0	Mali	Segou	Baroueli	Baraoueli	0	Mali	Segou	Baroueli	Baraoueli	0	0	1	1	YES	YES	Null	-1	-1	-1	-1	-1	-1	-1	-1	-1	-1	-1	Null	-1	All	HOME	N/A	SEVERAL_DAY	YES
5	FEMALE	80	0	Mali	Segou	Baroueli	Baraoueli	0	Mali	Segou	Baroueli	Baraoueli	0	0	1	1	NO	Null	Null	-1	-1	-1	-1	-1	-1	-1	-1	-1	-1	-1	Null	-1	Null	Null	-1	Null	Null
6	MALE	37	2	Mali	Segou	Baroueli	Baraoueli	0	Mali	Segou	Baroueli	Baraoueli	0	1	0	1	YES	YES	Null	-1	-1	-1	-1	-1	-1	-1	-1	-1	-1	-1	Null	-1	All	HOME	-1	DAY	YES
7	MALE	45	2	Mali	Segou	Baroueli	Baraoueli	0	Mali	Segou	Baroueli	Baraoueli	0	1	0	1	YES	YES	Null	-1	-1	-1	-1	-1	-1	-1	-1	-1	-1	-1	Null	-1	All	OTHER	At work	SEVERAL_DAY	YES
8	FEMALE	27	3	Mali	Segou	Baroueli	Baraoueli	0	Mali	Segou	Baroueli	Baraoueli	0	1	0	1	NO	Null	Null	-1	-1	-1	-1	-1	-1	-1	-1	-1	-1	-1	Null	-1	Null	Null	-1	Null	Null
9	MALE	49	0	Mali	Segou	Baroueli	Baraoueli	0	Mali	Segou	Baroueli	Baraoueli	0	3	0	3	YES	YES	Null	-1	-1	-1	-1	-1	-1	-1	-1	-1	-1	-1	Null	-1	All	HOME	-1	DAY	YES
10	FEMALE	20	1	Mali	Sikasso	Yanfolila	Baya	0	Mali	Sikasso	Yanfolila	Baya	0	0	1	1	YES	YES	Null	-1	-1	-1	-1	-1	-1	-1	-1	-1	-1	-1	Null	-1	All	OTHER	At work	DAY	YES
11	FEMALE	34	1	Mali	Sikasso	Yanfolila	Baya	0	Mali	Sikasso	Yanfolila	Baya	0	0	1	1	NO	Null	Null	-1	-1	-1	-1	-1	-1	-1	-1	-1	-1	-1	Null	-1	Null	Null	-1	Null	Null
12	FEMALE	50	1	Mali	Segou	Baroueli	Baraoueli	0	Mali	Segou	Baroueli	Baraoueli	0	10	0	10	YES	YES	Null	-1	-1	-1	-1	-1	-1	-1	-1	-1	-1	-1	Null	-1	All	HOME	N/A	SEVERAL_DAY	YES
13	FEMALE	16	0	Mali	Segou	Baroueli	Baraoueli	0	Mali	Segou	Baroueli	Baraoueli	0	1	0	1	YES	YES	Null	-1	-1	-1	-1	-1	-1	-1	-1	-1	-1	-1	Null	-1	All	OTHER	At a neighbor's house	SEVERAL_DAY	YES
14	MALE	53	0	Mali	Segou	Baroueli	Baraoueli	0	Mali	Segou	Baroueli	Baraoueli	0	0	1	1	NO	Null	Null	-1	-1	-1	-1	-1	-1	-1	-1	-1	-1	-1	Null	-1	Null	Null	-1	Null	Null
15	FEMALE	16	0	Mali	Segou	Baroueli	Baraoueli	0	Mali	Segou	Baroueli	Baraoueli	0	0	1	1	NO	Null	Null	-1	-1	-1	-1	-1	-1	-1	-1	-1	-1	-1	Null	-1	Null	Null	N/A	Null	Null
16	MALE	40	2	Mali	Segou	Baroueli	Baraoueli	0	Mali	Segou	Baroueli	Baraoueli	0	1	0	1	NO	Null	Null	-1	-1	-1	-1	-1	-1	-1	-1	-1	-1	-1	Null	-1	Null	Null	N/A	Null	Null
17	MALE	66	0	Mali	Segou	Baroueli	Boidie	0	Mali	Segou	Baroueli	Boidie	0	2	0	2	YES	YES	Null	-1	-1	-1	-1	-1	-1	-1	-1	-1	-1	-1	Null	-1	All	HOME	-1	DAY	YES
18	FEMALE	30	1	Mali	Segou	Baroueli	Baraoueli	0	Mali	Segou	Baroueli	Baraoueli	0	4	0	4	YES	YES	Null	-1	-1	-1	-1	-1	-1	-1	-1	-1	-1	-1	Null	-1	All	HOME	N/A	DAY	YES
19	MALE	58	1	Mali	Segou	Baroueli	Boidie	0	Mali	Segou	Baroueli	Boidie	0	2	2	4	YES	YES	YES	-1	-1	-1	-1	-1	-1	-1	-1	-1	-1	-1	Null	-1	All	OTHER	At hospital	DAY	YES
20	MALE	28	0	Mali	Segou	Baroueli	Baraoueli	0	Mali	Segou	Baroueli	Baraoueli	0	1	0	1	NO	Null	Null	-1	-1	-1	-1	-1	-1	-1	-1	-1	-1	-1	Null	-1	Null	Null	N/A	Null	Null
21	MALE	30	1	Mali	Segou	Baroueli	Boidie	0	Mali	Segou	Baroueli	Boidie	0	0	1	1	YES	NO	YES	2	20	23	-1	-1	-1	-1	-1	-1	-1	-1	FAMILY_OUTSIDE	-1	HOME	OTHER	At work	DAY	YES
22	FEMALE	50	0	Mali	Bamako	Bamako	District	1	Mali	Bamako	Bamako	District	1	1	1	2	YES	YES	Null	-1	-1	-1	-1	-1	-1	-1	-1	-1	-1	-1	Null	-1	HOME	HOME	-1	DAY	YES
23	MALE	40	3	Mali	Segou	Baroueli	Baraoueli	0	Mali	Segou	Baroueli	Baraoueli	0	1	1	2	YES	YES	Null	-1	-1	-1	-1	-1	-1	-1	-1	-1	-1	-1	Null	-1	All	OTHER	At a neighbor's house	WEEK	YES
24	FEMALE	41	2	Mali	Mopti	Mopti	Fatoma	0	Mali	Mopti	Mopti	Fatoma	0	2	0	2	YES	YES	Null	-1	-1	-1	-1	-1	-1	-1	-1	-1	-1	-1	Null	-1	All	HOME	-1	DAY	YES
25	MALE	23	0	Mali	Mopti	Mopti	Mopti Commune	1	Mali	Mopti	Mopti	Mopti Commune	1	1	0	1	YES	YES	Null	-1	-1	-1	-1	-1	-1	-1	-1	-1	-1	-1	Null	-1	All	OTHER	Battery	SEVERAL_DAY	YES
26	FEMALE	57	0	Mali	Segou	Baroueli	Baraoueli	0	Mali	Segou	Baroueli	Baraoueli	0	1	0	1	YES	YES	Null	-1	-1	-1	-1	-1	-1	-1	-1	-1	-1	-1	Null	-1	All	HOME	N/A	WEEK	YES
27	FEMALE	61	0	Mali	Segou	Baroueli	Boidie	0	Mali	Segou	Baroueli	Boidie	0	2	0	2	NO	Null	Null	-1	-1	-1	-1	-1	-1	-1	-1	-1	-1	-1	Null	-1	Null	Null	N/A	Null	Null
28	MALE	43	2	Mali	Segou	Baroueli	Baraoueli	0	Mali	Segou	Baroueli	Baraoueli	0	1	0	1	YES	YES	Null	-1	-1	-1	-1	-1	-1	-1	-1	-1	-1	-1	Null	-1	All	HOME	N/A	SEVERAL_DAY	YES
29	MALE	35	2	Mali	Segou	Baroueli	Baraoueli	0	Mali	Segou	Baroueli	Baraoueli	0	1	0	1	NO	NO	Null	-1	-1	-1	-1	-1	-1	-1	-1	-1	-1	-1	Null	-1	Null	Null	N/A	Null	Null
30	MALE	20	0	Mali	Segou	Baroueli	Baraoueli	0	Mali	Segou	Baroueli	Baraoueli	0	1	0	1	YES	YES	Null	-1	-1	-1	-1	-1	-1	-1	-1	-1	-1	-1	Null	-1	All	HOME	N/A	DAY	YES
31	FEMALE	60	0	Mali	Segou	Baroueli	Baraoueli	0	Mali	Segou	Baroueli	Baraoueli	0	1	0	1	NO	Null	Null	-1	-1	-1	-1	-1	-1	-1	-1	-1	-1	-1	Null	-1	Null	Null	-1	Null	Null
32	MALE	53	0	Mali	Mopti	Mopti	Fatoma	0	Mali	Mopti	Mopti	Fatoma	0	1	0	1	YES	YES	Null	-1	-1	-1	-1	-1	-1	-1	-1	-1	-1	-1	Null	-1	All	HOME	-1	SEVERAL_DAY	YES
33	MALE	20	0	Mali	Sikasso	Yanfolila	Baya	0	Mali	Sikasso	Yanfolila	Baya	0	0	1	1	YES	YES	Null	-1	-1	-1	-1	-1	-1	-1	-1	-1	-1	-1	Null	-1	All	HOME	N/A	SEVERAL_DAY	YES
34	MALE	23	1	Mali	Sikasso	Yanfolila	Baya	0	Mali	Sikasso	Yanfolila	Baya	0	0	2	2	YES	YES	Null	-1	-1	-1	-1	-1	-1	-1	-1	-1	-1	-1	Null	-1	All	HOME	N/A	DAY	YES
35	MALE	35	1	Mali	Sikasso	Yanfolila	Baya	0	Mali	Sikasso	Yanfolila	Baya	0	4	0	4	YES	YES	Null	-1	-1	-1	-1	-1	-1	-1	-1	-1	-1	-1	Null	-1	All	HOME	N/A	DAY	YES
36	FEMALE	32	2	Mali	Segou	Baroueli	Baraoueli	0	Mali	Segou	Baroueli	Baraoueli	0	1	0	1	NO	Null	Null	-1	-1	-1	-1	-1	-1	-1	-1	-1	-1	-1	Null	-1	Null	Null	N/A	Null	Null
37	FEMALE	50	0	Mali	Segou	Baroueli	Baraoueli	0	Mali	Segou	Baroueli	Baraoueli	0	1	0	1	YES	YES	Null	-1	-1	-1	-1	-1	-1	-1	-1	-1	-1	-1	Null	-1	AWAY	HOME	-1	DAY	YES
38	FEMALE	38	0	Mali	Segou	Baroueli	Boidie	0	Mali	Segou	Baroueli	Boidie	0	1	0	1	NO	Null	Null	-1	-1	-1	-1	-1	-1	-1	-1	-1	-1	-1	Null	-1	Null	Null	N/A	Null	Null
39	FEMALE	24	1	Mali	Segou	Baroueli	Baraoueli	0	Mali	Segou	Baroueli	Baraoueli	0	1	0	1	NO	Null	Null	-1	-1	-1	-1	-1	-1	-1	-1	-1	-1	-1	Null	-1	Null	Null	N/A	Null	Null
40	FEMALE	24	2	Mali	Segou	Baroueli	Baraoueli	0	Mali	Segou	Baroueli	Baraoueli	0	1	0	1	NO	Null	Null	-1	-1	-1	-1	-1	-1	-1	-1	-1	-1	-1	Null	-1	Null	Null	N/A	Null	Null
41	FEMALE	35	1	Mali	Segou	Baroueli	Baraoueli	0	Mali	Segou	Baroueli	Baraoueli	0	0	5	5	NO	Null	Null	-1	-1	-1	-1	-1	-1	-1	-1	-1	-1	-1	Null	-1	Null	Null	N/A	Null	Null
42	FEMALE	36	0	Mali	Segou	Baroueli	Baraoueli	0	Mali	Segou	Baroueli	Baraoueli	0	2	0	2	YES	YES	Null	-1	-1	-1	-1	-1	-1	-1	-1	-1	-1	-1	Null	-1	All	HOME	-1	DAY	YES
43	FEMALE	70	0	Mali	Segou	Baroueli	Baraoueli	0	Mali	Segou	Baroueli	Baraoueli	0	0	1	1	YES	YES	Null	-1	-1	-1	-1	-1	-1	-1	-1	-1	-1	-1	Null	-1	All	HOME	-1	WEEK	YES
44	MALE	34	0	Mali	Segou	Baroueli	Baraoueli	0	Mali	Segou	Baroueli	Baraoueli	0	1	0	1	YES	YES	Null	-1	-1	-1	-1	-1	-1	-1	-1	-1	-1	-1	Null	-1	All	HOME	-1	SEVERAL_DAY	YES
45	FEMALE	30	3	Mali	Segou	Baroueli	Baraoueli	0	Mali	Segou	Baroueli	Baraoueli	0	0	1	1	NO	Null	Null	-1	-1	-1	-1	-1	-1	-1	-1	-1	-1	-1	Null	-1	Null	Null	-1	Null	Null
46	MALE	60	4	Mali	Segou	Baroueli	Baraoueli	0	Mali	Segou	Baroueli	Baraoueli	0	1	0	1	YES	YES	Null	-1	-1	-1	-1	-1	-1	-1	-1	-1	-1	-1	Null	-1	All	HOME	N/A	DAY	YES
47	FEMALE	26	1	Mali	Segou	Baroueli	Baraoueli	0	Mali	Segou	Baroueli	Baraoueli	0	0	1	1	NO	Null	Null	-1	-1	-1	-1	-1	-1	-1	-1	-1	-1	-1	Null	-1	Null	Null	N/A	Null	Null
48	FEMALE	35	1	Mali	Sikasso	Yanfolila	Baya	0	Mali	Sikasso	Yanfolila	Baya	0	1	0	1	NO	Null	Null	-1	-1	-1	-1	-1	-1	-1	-1	-1	-1	-1	Null	-1	Null	Null	N/A	Null	Null
49	FEMALE	19	2	Mali	Segou	Baroueli	Baraoueli	0	Mali	Segou	Baroueli	Baraoueli	0	1	0	1	NO	Null	Null	-1	-1	-1	-1	-1	-1	-1	-1	-1	-1	-1	Null	-1	Null	Null	N/A	Null	Null
50	MALE	47	2	Mali	Segou	Baroueli	Baraoueli	0	Mali	Segou	Baroueli	Baraoueli	0	0	1	1	YES	NO	YES	2	23	17	-1	-1	-1	-1	-1	-1	-1	-1	HOUSEHOLD	-1	All	HOME	N/A	SEVERAL_DAY	YES
51	MALE	25	0	Mali	Sikasso	Yanfolila	Baya	0	Mali	Sikasso	Yanfolila	Baya	0	0	1	1	YES	YES	Null	-1	-1	-1	-1	-1	-1	-1	-1	-1	-1	-1	Null	-1	All	HOME	N/A	SEVERAL_DAY	YES
52	FEMALE	25	1	Mali	Segou	Baroueli	Baraoueli	0	Mali	Segou	Baroueli	Baraoueli	0	0	1	1	NO	Null	Null	-1	-1	-1	-1	-1	-1	-1	-1	-1	-1	-1	Null	-1	Null	Null	-1	Null	Null
53	FEMALE	30	0	Mali	Sikasso	Yanfolila	Baya	0	Mali	Sikasso	Yanfolila	Baya	0	0	1	1	NO	Null	Null	-1	-1	-1	-1	-1	-1	-1	-1	-1	-1	-1	Null	-1	Null	Null	-1	Null	Null
54	FEMALE	26	1	Mali	Segou	Baroueli	Baraoueli	0	Mali	Segou	Baroueli	Baraoueli	0	3	0	3	YES	YES	Null	-1	-1	-1	-1	-1	-1	-1	-1	-1	-1	-1	Null	-1	All	OTHER	N/A	SEVERAL_DAY	YES
55	FEMALE	20	1	Mali	Segou	Baroueli	Baraoueli	0	Mali	Segou	Baroueli	Baraoueli	0	0	1	1	YES	YES	Null	-1	-1	-1	-1	-1	-1	-1	-1	-1	-1	-1	Null	-1	All	OTHER	At a shop	DAY	YES
56	FEMALE	22	0	Mali	Segou	Baroueli	Baraoueli	0	Mali	Segou	Baroueli	Baraoueli	0	1	0	1	NO	Null	Null	-1	-1	-1	-1	-1	-1	-1	-1	-1	-1	-1	Null	-1	Null	Null	-1	Null	Null
57	FEMALE	21	1	Mali	Segou	Baroueli	Baraoueli	0	Mali	Segou	Baroueli	Baraoueli	0	1	0	1	NO	Null	Null	-1	-1	-1	-1	-1	-1	-1	-1	-1	-1	-1	Null	-1	Null	Null	N/A	Null	Null
58	FEMALE	35	0	Mali	Segou	Baroueli	Baraoueli	0	Mali	Segou	Baroueli	Baraoueli	0	2	0	2	NO	Null	Null	-1	-1	-1	-1	-1	-1	-1	-1	-1	-1	-1	Null	-1	Null	Null	-1	Null	Null
59	FEMALE	46	0	Mali	Segou	Baroueli	Baraoueli	0	Mali	Segou	Baroueli	Baraoueli	0	2	0	2	YES	YES	Null	-1	-1	-1	-1	-1	-1	-1	-1	-1	-1	-1	Null	-1	HOME	HOME	N/A	DAY	YES
60	MALE	64	1	Mali	Sikasso	Yanfolila	Baya	0	Mali	Sikasso	Yanfolila	Baya	0	3	0	3	YES	YES	Null	-1	-1	-1	-1	-1	-1	-1	-1	-1	-1	-1	Null	-1	All	HOME	N/A	SEVERAL_DAY	YES
61	FEMALE	32	1	Mali	Segou	Baroueli	Baraoueli	0	Mali	Segou	Baroueli	Baraoueli	0	1	0	1	NO	Null	Null	-1	-1	-1	-1	-1	-1	-1	-1	-1	-1	-1	Null	-1	Null	Null	N/A	Null	Null
62	FEMALE	23	1	Mali	Segou	Baroueli	Boidie	0	Mali	Segou	Baroueli	Boidie	0	1	0	1	NO	Null	Null	-1	-1	-1	-1	-1	-1	-1	-1	-1	-1	-1	Null	-1	Null	Null	-1	Null	Null
63	FEMALE	59	0	Mali	Segou	Baroueli	Baraoueli	0	Mali	Segou	Baroueli	Baraoueli	0	1	0	1	YES	YES	Null	-1	-1	-1	-1	-1	-1	-1	-1	-1	-1	-1	Null	-1	All	HOME	-1	SEVERAL_DAY	YES
64	MALE	48	3	Mali	Segou	Baroueli	Baraoueli	0	Mali	Segou	Baroueli	Baraoueli	0	0	1	1	YES	YES	Null	-1	-1	-1	-1	-1	-1	-1	-1	-1	-1	-1	Null	-1	All	HOME	N/A	Null	YES
65	FEMALE	44	1	Mali	Segou	Baroueli	Baraoueli	0	Mali	Segou	Baroueli	Baraoueli	0	0	1	1	YES	YES	Null	-1	-1	-1	-1	-1	-1	-1	-1	-1	-1	-1	Null	-1	All	HOME	N/A	DAY	YES
66	MALE	33	0	Mali	Segou	Baroueli	Baraoueli	0	Mali	Segou	Baroueli	Baraoueli	0	0	1	1	NO	Null	Null	-1	-1	-1	-1	-1	-1	-1	-1	-1	-1	-1	Null	-1	Null	Null	N/A	Null	Null
67	MALE	23	0	Mali	Segou	Baroueli	Baraoueli	0	Mali	Segou	Baroueli	Baraoueli	0	0	1	1	YES	YES	Null	-1	-1	-1	-1	-1	-1	-1	-1	-1	-1	-1	Null	-1	All	HOME	N/A	DAY	YES
68	FEMALE	27	1	Mali	Segou	Baroueli	Baraoueli	0	Mali	Segou	Baroueli	Baraoueli	0	1	1	2	YES	YES	Null	-1	-1	-1	-1	-1	-1	-1	-1	-1	-1	-1	Null	-1	All	HOME	-1	DAY	YES
69	FEMALE	57	0	Mali	Segou	Baroueli	Baraoueli	0	Mali	Segou	Baroueli	Baraoueli	0	1	0	1	NO	Null	Null	-1	-1	-1	-1	-1	-1	-1	-1	-1	-1	-1	Null	-1	Null	Null	N/A	Null	Null
70	MALE	20	0	Mali	Sikasso	Yanfolila	Baya	0	Mali	Sikasso	Yanfolila	Baya	0	1	1	2	YES	YES	Null	-1	-1	-1	-1	-1	-1	-1	-1	-1	-1	-1	Null	-1	All	HOME	N/A	DAY	YES
71	FEMALE	36	1	Mali	Segou	Baroueli	Baraoueli	0	Mali	Segou	Baroueli	Baraoueli	0	3	0	3	NO	Null	Null	-1	-1	-1	-1	-1	-1	-1	-1	-1	-1	-1	Null	-1	Null	Null	N/A	Null	Null
72	FEMALE	56	0	Mali	Segou	Baroueli	Baraoueli	0	Mali	Segou	Baroueli	Baraoueli	0	0	1	1	NO	Null	Null	-1	-1	-1	-1	-1	-1	-1	-1	-1	-1	-1	Null	-1	Null	Null	-1	Null	Null
73	FEMALE	36	0	Mali	Segou	Baroueli	Baraoueli	0	Mali	Segou	Baroueli	Baraoueli	0	1	0	1	NO	Null	Null	-1	-1	-1	-1	-1	-1	-1	-1	-1	-1	-1	Null	-1	Null	Null	N/A	Null	Null
74	MALE	32	2	Mali	Segou	Baroueli	Baraoueli	0	Mali	Segou	Baroueli	Baraoueli	0	1	0	1	Null	YES	Null	-1	-1	-1	-1	-1	-1	-1	-1	-1	-1	-1	Null	-1	All	HOME	-1	SEVERAL_DAY	YES
75	FEMALE	30	1	Mali	Sikasso	Yanfolila	Baya	0	Mali	Segou	Segou	Segou Commune	1	0	1	1	NO	Null	Null	-1	-1	-1	-1	-1	-1	-1	-1	-1	-1	-1	Null	-1	Null	Null	-1	Null	Null
76	FEMALE	58	0	Mali	Segou	Baroueli	Baraoueli	0	Mali	Segou	Baroueli	Baraoueli	0	0	1	1	NO	Null	Null	-1	-1	-1	-1	-1	-1	-1	-1	-1	-1	-1	Null	-1	Null	Null	-1	Null	Null
77	FEMALE	44	1	Mali	Segou	Baroueli	Baraoueli	0	Mali	Segou	Baroueli	Baraoueli	0	1	0	1	YES	YES	Null	-1	-1	-1	-1	-1	-1	-1	-1	-1	-1	-1	Null	-1	All	OTHER	At work	DAY	YES
78	FEMALE	35	1	Mali	Segou	Baroueli	Baraoueli	0	Mali	Segou	Baroueli	Baraoueli	0	0	1	1	NO	Null	Null	-1	-1	-1	-1	-1	-1	-1	-1	-1	-1	-1	Null	-1	Null	Null	-1	Null	Null
79	FEMALE	17	0	Mali	Segou	Baroueli	Baraoueli	0	Mali	Segou	Baroueli	Baraoueli	0	1	0	1	NO	Null	Null	-1	-1	-1	-1	-1	-1	-1	-1	-1	-1	-1	Null	-1	Null	Null	N/A	Null	Null
80	MALE	29	1	Mali	Segou	Baroueli	Baraoueli	0	Mali	Segou	Baroueli	Baraoueli	0	0	1	1	YES	NO	YES	3	21	18	24	-1	-1	-1	-1	-1	-1	-1	HOUSEHOLD	-1	All	HOME	-1	DAY	YES
81	MALE	17	0	Mali	Sikasso	Yanfolila	Baya	0	Mali	Sikasso	Yanfolila	Baya	0	1	1	2	NO	Null	Null	-1	-1	-1	-1	-1	-1	-1	-1	-1	-1	-1	Null	-1	Null	Null	N/A	Null	Null
82	FEMALE	26	1	Mali	Sikasso	Yanfolila	Baya	0	Mali	Sikasso	Yanfolila	Baya	0	0	1	1	YES	YES	Null	-1	-1	-1	-1	-1	-1	-1	-1	-1	-1	-1	Null	-1	All	HOME	-1	DAY	YES
83	MALE	39	1	Mali	Segou	Baroueli	Baraoueli	0	Mali	Segou	Baroueli	Baraoueli	0	1	0	1	YES	YES	Null	-1	-1	-1	-1	-1	-1	-1	-1	-1	-1	-1	Null	-1	All	HOME	N/A	DAY	YES
84	FEMALE	27	2	Mali	Segou	Baroueli	Baraoueli	0	Mali	Segou	Baroueli	Baraoueli	0	1	0	1	YES	YES	Null	-1	-1	-1	-1	-1	-1	-1	-1	-1	-1	-1	Null	-1	All	HOME	N/A	DAY	YES
85	FEMALE	19	0	Mali	Segou	Baroueli	Baraoueli	0	Mali	Segou	Baroueli	Baraoueli	0	0	1	1	YES	YES	Null	-1	-1	-1	-1	-1	-1	-1	-1	-1	-1	-1	Null	-1	All	HOME	N/A	DAY	YES
86	FEMALE	30	1	Mali	Segou	Baroueli	Baraoueli	0	Mali	Segou	Baroueli	Baraoueli	0	0	1	1	NO	Null	Null	-1	-1	-1	-1	-1	-1	-1	-1	-1	-1	-1	Null	-1	Null	Null	N/A	Null	Null
87	FEMALE	40	0	Mali	Segou	Baroueli	Baraoueli	0	Mali	Segou	Baroueli	Baraoueli	0	1	0	1	YES	YES	Null	-1	-1	-1	-1	-1	-1	-1	-1	-1	-1	-1	Null	-1	All	HOME	-1	SEVERAL_DAY	YES
88	MALE	23	0	Mali	Segou	Baroueli	Boidie	0	Mali	Segou	Baroueli	Boidie	0	0	2	2	YES	YES	Null	-1	-1	-1	-1	-1	-1	-1	-1	-1	-1	-1	Null	-1	All	HOME	N/A	SEVERAL_DAY	YES
89	FEMALE	18	1	Mali	Sikasso	Yanfolila	Baya	0	Mali	Sikasso	Yanfolila	Baya	0	0	1	1	YES	YES	Null	-1	-1	-1	-1	-1	-1	-1	-1	-1	-1	-1	Null	-1	All	HOME	-1	DAY	YES
90	MALE	48	1	Mali	Segou	Baroueli	Baraoueli	0	Mali	Segou	Baroueli	Baraoueli	0	2	0	2	YES	YES	Null	-1	-1	-1	-1	-1	-1	-1	-1	-1	-1	-1	Null	-1	All	OTHER	At work	DAY	YES
91	FEMALE	28	2	Mali	Segou	Baroueli	Baraoueli	0	Mali	Segou	Baroueli	Baraoueli	0	2	0	2	NO	Null	Null	-1	-1	-1	-1	-1	-1	-1	-1	-1	-1	-1	Null	-1	Null	Null	N/A	Null	Null
92	FEMALE	25	0	Mali	Segou	Baroueli	Baraoueli	0	Mali	Segou	Baroueli	Baraoueli	0	1	0	1	YES	YES	Null	-1	-1	-1	-1	-1	-1	-1	-1	-1	-1	-1	Null	-1	All	HOME	N/A	SEVERAL_DAY	YES
93	MALE	27	0	Mali	Segou	Baroueli	Baraoueli	0	Mali	Segou	Baroueli	Baraoueli	0	0	1	1	NO	Null	Null	-1	-1	-1	-1	-1	-1	-1	-1	-1	-1	-1	Null	-1	Null	Null	N/A	Null	Null
94	FEMALE	19	1	Mali	Segou	Baroueli	Baraoueli	0	Mali	Segou	Baroueli	Baraoueli	0	1	0	1	NO	Null	Null	-1	-1	-1	-1	-1	-1	-1	-1	-1	-1	-1	Null	-1	Null	Null	N/A	Null	Null
95	FEMALE	56	0	Mali	Segou	Baroueli	Baraoueli	0	Mali	Segou	Baroueli	Baraoueli	0	1	0	1	YES	YES	Null	-1	-1	-1	-1	-1	-1	-1	-1	-1	-1	-1	Null	-1	HOME	HOME	N/A	WEEK	YES
96	FEMALE	24	1	Mali	Segou	Baroueli	Baraoueli	0	Mali	Segou	Baroueli	Baraoueli	0	1	0	1	NO	Null	Null	-1	-1	-1	-1	-1	-1	-1	-1	-1	-1	-1	Null	-1	Null	Null	N/A	Null	Null
97	MALE	17	0	Mali	Sikasso	Yanfolila	Baya	0	Mali	Sikasso	Yanfolila	Baya	0	0	1	1	NO	Null	Null	-1	-1	-1	-1	-1	-1	-1	-1	-1	-1	-1	Null	-1	Null	Null	-1	Null	Null
98	FEMALE	60	0	Mali	Segou	Baroueli	Boidie	0	Mali	Segou	Baroueli	Boidie	0	1	0	1	NO	Null	Null	-1	-1	-1	-1	-1	-1	-1	-1	-1	-1	-1	Null	-1	Null	Null	-1	Null	Null
99	MALE	52	3	Mali	Sikasso	Yanfolila	Baya	0	Mali	Sikasso	Yanfolila	Baya	0	1	0	1	YES	YES	Null	-1	-1	-1	-1	-1	-1	-1	-1	-1	-1	-1	Null	-1	All	HOME	N/A	SEVERAL_DAY	YES
100	MALE	20	0	Mali	Sikasso	Yanfolila	Baya	0	Mali	Sikasso	Yanfolila	Baya	0	1	0	1	YES	YES	Null	-1	-1	-1	-1	-1	-1	-1	-1	-1	-1	-1	Null	-1	All	HOME	-1	SEVERAL_DAY	YES
101	MALE	23	0	Mali	Sikasso	Yanfolila	Baya	0	Mali	Sikasso	Yanfolila	Baya	0	0	1	1	YES	YES	Null	-1	-1	-1	-1	-1	-1	-1	-1	-1	-1	-1	Null	-1	All	HOME	N/A	SEVERAL_DAY	YES
102	MALE	46	1	Mali	Segou	Baroueli	Baraoueli	0	Mali	Segou	Baroueli	Baraoueli	0	2	0	2	Null	YES	Null	-1	-1	-1	-1	-1	-1	-1	-1	-1	-1	-1	Null	-1	All	OTHER	At a friend's house	DAY	YES
103	FEMALE	57	0	Mali	Segou	Baroueli	Baraoueli	0	Mali	Segou	Baroueli	Baraoueli	0	1	0	1	NO	Null	Null	-1	-1	-1	-1	-1	-1	-1	-1	-1	-1	-1	Null	-1	Null	Null	-1	Null	Null
104	MALE	25	0	Mali	Segou	Baroueli	Baraoueli	0	Mali	Segou	Baroueli	Baraoueli	0	0	1	1	NO	Null	Null	-1	-1	-1	-1	-1	-1	-1	-1	-1	-1	-1	Null	-1	Null	Null	-1	Null	Null
105	FEMALE	43	1	Mali	Segou	Baroueli	Baraoueli	0	Mali	Segou	Baroueli	Baraoueli	0	1	0	1	YES	YES	Null	-1	-1	-1	-1	-1	-1	-1	-1	-1	-1	-1	Null	-1	All	HOME	N/A	SEVERAL_DAY	Null
106	FEMALE	50	2	Mali	Segou	Baroueli	Baraoueli	0	Mali	Segou	Baroueli	Baraoueli	0	0	1	1	YES	YES	Null	-1	-1	-1	-1	-1	-1	-1	-1	-1	-1	-1	Null	-1	All	OTHER	N/A	SEVERAL_DAY	YES
107	FEMALE	30	2	Mali	Segou	Baroueli	Baraoueli	0	Mali	Segou	Baroueli	Baraoueli	0	1	0	1	NO	Null	Null	-1	-1	-1	-1	-1	-1	-1	-1	-1	-1	-1	Null	-1	Null	Null	-1	Null	Null
108	FEMALE	80	0	Mali	Segou	Baroueli	Boidie	0	Mali	Segou	Baroueli	Boidie	0	1	1	2	NO	Null	Null	-1	-1	-1	-1	-1	-1	-1	-1	-1	-1	-1	Null	-1	Null	Null	N/A	Null	Null
109	FEMALE	45	0	Mali	Segou	Baroueli	Baraoueli	0	Mali	Segou	Baroueli	Baraoueli	0	1	0	1	NO	Null	Null	-1	-1	-1	-1	-1	-1	-1	-1	-1	-1	-1	Null	-1	Null	Null	N/A	Null	Null
110	MALE	26	0	Mali	Segou	Baroueli	Baraoueli	0	Mali	Segou	Baroueli	Baraoueli	0	1	0	1	NO	Null	Null	-1	-1	-1	-1	-1	-1	-1	-1	-1	-1	-1	Null	-1	Null	Null	-1	Null	Null
111	FEMALE	40	1	Mali	Sikasso	Yanfolila	Baya	0	Mali	Sikasso	Yanfolila	Baya	0	1	0	1	NO	Null	Null	-1	-1	-1	-1	-1	-1	-1	-1	-1	-1	-1	Null	-1	Null	Null	-1	Null	Null
112	MALE	41	2	Mali	Sikasso	Yanfolila	Baya	0	Mali	Sikasso	Yanfolila	Baya	0	1	1	2	YES	YES	Null	-1	-1	-1	-1	-1	-1	-1	-1	-1	-1	-1	Null	-1	All	HOME	-1	SEVERAL_DAY	YES
113	MALE	19	0	Mali	Segou	Baroueli	Baraoueli	0	Mali	Segou	Baroueli	Baraoueli	0	0	1	1	NO	Null	Null	-1	-1	-1	-1	-1	-1	-1	-1	-1	-1	-1	Null	-1	Null	Null	N/A	Null	Null
114	FEMALE	30	2	Mali	Segou	Baroueli	Baraoueli	0	Mali	Segou	Baroueli	Baraoueli	0	1	0	1	NO	Null	Null	-1	-1	-1	-1	-1	-1	-1	-1	-1	-1	-1	Null	-1	Null	Null	-1	Null	Null
115	FEMALE	25	1	Mali	Sikasso	Yanfolila	Baya	0	Mali	Sikasso	Yanfolila	Baya	0	1	0	1	NO	Null	Null	-1	-1	-1	-1	-1	-1	-1	-1	-1	-1	-1	Null	-1	Null	Null	N/A	Null	Null
116	FEMALE	46	2	Mali	Segou	Baroueli	Baraoueli	0	Mali	Segou	Baroueli	Baraoueli	0	1	0	1	NO	Null	Null	-1	-1	-1	-1	-1	-1	-1	-1	-1	-1	-1	Null	-1	Null	Null	N/A	Null	Null
117	FEMALE	25	0	Mali	Segou	Baroueli	Baraoueli	0	Mali	Segou	Baroueli	Baraoueli	0	0	1	1	YES	NO	YES	2	17	22	-1	-1	-1	-1	-1	-1	-1	-1	FAMILY_OUTSIDE	-1	All	HOME	-1	DAY	YES
118	MALE	55	3	Mali	Segou	Baroueli	Baraoueli	0	Mali	Segou	Baroueli	Baraoueli	0	1	0	1	YES	YES	Null	-1	-1	-1	-1	-1	-1	-1	-1	-1	-1	-1	Null	-1	All	HOME	-1	DAY	NO
119	MALE	75	0	Mali	Segou	Baroueli	Baraoueli	0	Mali	Segou	Baroueli	Baraoueli	0	2	0	2	NO	Null	Null	-1	-1	-1	-1	-1	-1	-1	-1	-1	-1	-1	Null	-1	Null	Null	-1	Null	Null
120	FEMALE	43	0	Mali	Segou	Baroueli	Baraoueli	0	Mali	Segou	Baroueli	Baraoueli	0	1	0	1	NO	Null	Null	-1	-1	-1	-1	-1	-1	-1	-1	-1	-1	-1	Null	-1	Null	Null	-1	Null	Null
121	FEMALE	70	0	Mali	Segou	Baroueli	Baraoueli	0	Mali	Segou	Baroueli	Baraoueli	0	3	0	3	NO	Null	Null	-1	-1	-1	-1	-1	-1	-1	-1	-1	-1	-1	Null	-1	Null	Null	-1	Null	Null
122	FEMALE	56	0	Mali	Sikasso	Yanfolila	Baya	0	Mali	Sikasso	Yanfolila	Baya	0	1	0	1	NO	Null	Null	-1	-1	-1	-1	-1	-1	-1	-1	-1	-1	-1	Null	-1	Null	Null	-1	Null	Null
123	MALE	64	3	Mali	Segou	Baroueli	Baraoueli	0	Mali	Segou	Baroueli	Baraoueli	0	1	0	1	YES	YES	Null	-1	-1	-1	-1	-1	-1	-1	-1	-1	-1	-1	Null	-1	All	OTHER	At a neighbor's house	DAY	YES
124	MALE	55	0	Mali	Segou	Baroueli	Baraoueli	0	Mali	Segou	Baroueli	Baraoueli	0	1	1	2	YES	YES	Null	-1	-1	-1	-1	-1	-1	-1	-1	-1	-1	-1	Null	-1	All	HOME	-1	SEVERAL_DAY	YES
125	MALE	45	1	Mali	Segou	Baroueli	Baraoueli	0	Mali	Segou	Baroueli	Baraoueli	0	1	0	1	YES	YES	Null	-1	-1	-1	-1	-1	-1	-1	-1	-1	-1	-1	Null	-1	All	HOME	-1	SEVERAL_DAY	YES
126	FEMALE	20	0	Mali	Segou	Baroueli	Baraoueli	0	Mali	Segou	Baroueli	Baraoueli	0	1	0	1	NO	Null	Null	-1	-1	-1	-1	-1	-1	-1	-1	-1	-1	-1	Null	-1	Null	Null	N/A	Null	Null
127	MALE	80	0	Mali	Segou	Baroueli	Baraoueli	0	Mali	Segou	Baroueli	Baraoueli	0	1	0	1	YES	YES	Null	-1	-1	-1	-1	-1	-1	-1	-1	-1	-1	-1	Null	-1	All	HOME	N/A	DAY	YES
128	MALE	60	1	Mali	Segou	Baroueli	Baraoueli	0	Mali	Segou	Baroueli	Baraoueli	0	1	0	1	NO	Null	Null	-1	-1	-1	-1	-1	-1	-1	-1	-1	-1	-1	Null	-1	Null	Null	-1	Null	Null
129	FEMALE	31	1	Mali	Segou	Baroueli	Baraoueli	0	Mali	Segou	Baroueli	Baraoueli	0	1	0	1	NO	Null	Null	-1	-1	-1	-1	-1	-1	-1	-1	-1	-1	-1	Null	-1	Null	Null	N/A	Null	Null
130	MALE	31	0	Mali	Segou	Baroueli	Baraoueli	0	Mali	Segou	Baroueli	Baraoueli	0	1	1	2	YES	YES	Null	-1	-1	-1	-1	-1	-1	-1	-1	-1	-1	-1	Null	-1	All	OTHER	At work	SEVERAL_DAY	YES
131	MALE	53	0	Mali	Segou	Baroueli	Boidie	0	Mali	Segou	Baroueli	Boidie	0	2	0	2	YES	YES	Null	-1	-1	-1	-1	-1	-1	-1	-1	-1	-1	-1	Null	-1	All	HOME	N/A	SEVERAL_DAY	YES
132	MALE	46	0	Mali	Segou	Baroueli	Boidie	0	Mali	Segou	Baroueli	Boidie	0	0	1	1	NO	Null	Null	-1	-1	-1	-1	-1	-1	-1	-1	-1	-1	-1	Null	-1	Null	Null	N/A	Null	Null
133	MALE	62	1	Mali	Segou	Baroueli	Baraoueli	0	Mali	Segou	Baroueli	Baraoueli	0	0	1	1	YES	YES	Null	-1	-1	-1	-1	-1	-1	-1	-1	-1	-1	-1	Null	-1	All	HOME	-1	DAY	YES
134	MALE	45	3	Mali	Sikasso	Yanfolila	Baya	0	Mali	Sikasso	Yanfolila	Baya	0	0	1	1	NO	Null	Null	-1	-1	-1	-1	-1	-1	-1	-1	-1	-1	-1	Null	-1	Null	Null	N/A	Null	Null
135	FEMALE	65	0	Mali	Segou	Baroueli	Baraoueli	0	Mali	Segou	Baroueli	Baraoueli	0	0	1	1	NO	Null	Null	-1	-1	-1	-1	-1	-1	-1	-1	-1	-1	-1	Null	-1	Null	Null	-1	Null	Null
136	MALE	35	1	Mali	Sikasso	Yanfolila	Baya	0	Mali	Sikasso	Yanfolila	Baya	0	4	0	4	YES	YES	Null	-1	-1	-1	-1	-1	-1	-1	-1	-1	-1	-1	Null	-1	All	HOME	N/A	SEVERAL_DAY	NO
137	MALE	36	2	Mali	Segou	Baroueli	Baraoueli	0	Mali	Segou	Baroueli	Baraoueli	0	2	0	2	YES	YES	Null	-1	-1	-1	-1	-1	-1	-1	-1	-1	-1	-1	Null	-1	All	OTHER	At work	SEVERAL_DAY	YES
138	MALE	23	0	Mali	Segou	Baroueli	Baraoueli	0	Mali	Segou	Baroueli	Baraoueli	0	1	0	1	YES	YES	Null	-1	-1	-1	-1	-1	-1	-1	-1	-1	-1	-1	Null	-1	All	HOME	-1	SEVERAL_DAY	YES
139	FEMALE	50	0	Mali	Sikasso	Yanfolila	Baya	0	Mali	Sikasso	Yanfolila	Baya	0	1	0	1	NO	Null	Null	-1	-1	-1	-1	-1	-1	-1	-1	-1	-1	-1	Null	-1	Null	Null	-1	Null	Null
140	FEMALE	65	0	Mali	Sikasso	Yanfolila	Baya	0	Mali	Sikasso	Yanfolila	Baya	0	1	0	1	YES	NO	YES	1	19	-1	-1	-1	-1	-1	-1	-1	-1	-1	HOUSEHOLD	-1	All	HOME	N/A	SEVERAL_DAY	NO
141	MALE	44	1	Mali	Segou	Baroueli	Baraoueli	0	Mali	Segou	Baroueli	Baraoueli	0	1	0	1	YES	YES	Null	-1	-1	-1	-1	-1	-1	-1	-1	-1	-1	-1	Null	-1	All	HOME	-1	DAY	YES
142	MALE	42	2	Mali	Sikasso	Yanfolila	Baya	0	Mali	Sikasso	Yanfolila	Baya	0	3	0	3	NO	Null	Null	-1	-1	-1	-1	-1	-1	-1	-1	-1	-1	-1	Null	-1	Null	Null	N/A	Null	Null
143	MALE	43	4	Mali	Sikasso	Yanfolila	Baya	0	Mali	Sikasso	Yanfolila	Baya	0	1	0	1	YES	YES	Null	-1	-1	-1	-1	-1	-1	-1	-1	-1	-1	-1	Null	-1	All	HOME	-1	SEVERAL_DAY	YES
144	MALE	40	2	Mali	Segou	Baroueli	Boidie	0	Mali	Segou	Baroueli	Boidie	0	0	1	1	NO	YES	Null	-1	-1	-1	-1	-1	-1	-1	-1	-1	-1	-1	Null	-1	All	HOME	N/A	SEVERAL_DAY	YES
145	MALE	24	0	Mali	Sikasso	Yanfolila	Baya	0	Mali	Sikasso	Yanfolila	Baya	0	0	1	1	NO	Null	Null	-1	-1	-1	-1	-1	-1	-1	-1	-1	-1	-1	Null	-1	Null	Null	-1	Null	Null
146	MALE	22	0	Mali	Segou	Baroueli	Baraoueli	0	Mali	Segou	Baroueli	Baraoueli	0	1	0	1	NO	Null	Null	-1	-1	-1	-1	-1	-1	-1	-1	-1	-1	-1	Null	-1	Null	Null	N/A	Null	Null
147	FEMALE	20	0	Mali	Sikasso	Yanfolila	Baya	0	Mali	Sikasso	Yanfolila	Baya	0	1	0	1	NO	Null	Null	-1	-1	-1	-1	-1	-1	-1	-1	-1	-1	-1	Null	-1	Null	Null	N/A	Null	Null
148	MALE	24	1	Mali	Segou	Baroueli	Baraoueli	0	Mali	Segou	Baroueli	Baraoueli	0	2	0	2	NO	Null	Null	-1	-1	-1	-1	-1	-1	-1	-1	-1	-1	-1	Null	-1	Null	Null	N/A	Null	Null
149	FEMALE	30	0	Mali	Segou	Baroueli	Baraoueli	0	Mali	Segou	Baroueli	Baraoueli	0	2	0	2	YES	YES	Null	-1	-1	-1	-1	-1	-1	-1	-1	-1	-1	-1	Null	-1	All	HOME	N/A	DAY	YES
150	FEMALE	39	2	Mali	Sikasso	Yanfolila	Baya	0	Mali	Sikasso	Yanfolila	Baya	0	0	1	1	NO	Null	Null	-1	-1	-1	-1	-1	-1	-1	-1	-1	-1	-1	Null	-1	Null	Null	N/A	Null	Null
151	MALE	17	0	Mali	Segou	Baroueli	Baraoueli	0	Mali	Segou	Baroueli	Baraoueli	0	0	1	1	NO	Null	Null	-1	-1	-1	-1	-1	-1	-1	-1	-1	-1	-1	Null	-1	Null	Null	-1	Null	Null
152	MALE	43	0	Mali	Segou	Baroueli	Baraoueli	0	Mali	Segou	Baroueli	Baraoueli	0	1	0	1	NO	Null	Null	-1	-1	-1	-1	-1	-1	-1	-1	-1	-1	-1	Null	-1	Null	Null	N/A	Null	Null
153	MALE	58	0	Mali	Sikasso	Yanfolila	Baya	0	Mali	Sikasso	Yanfolila	Baya	0	1	1	2	YES	YES	Null	-1	-1	-1	-1	-1	-1	-1	-1	-1	-1	-1	Null	-1	All	OTHER	At a neighbor's house	DAY	YES
154	FEMALE	26	2	Mali	Segou	Baroueli	Boidie	0	Mali	Segou	Baroueli	Boidie	0	1	1	2	NO	Null	Null	-1	-1	-1	-1	-1	-1	-1	-1	-1	-1	-1	Null	-1	Null	Null	N/A	Null	Null
155	FEMALE	44	2	Mali	Segou	Baroueli	Baraoueli	0	Mali	Segou	Baroueli	Baraoueli	0	0	1	1	YES	YES	Null	-1	-1	-1	-1	-1	-1	-1	-1	-1	-1	-1	Null	-1	All	HOME	N/A	SEVERAL_DAY	YES
156	MALE	34	3	Mali	Segou	Baroueli	Baraoueli	0	Mali	Segou	Baroueli	Baraoueli	0	1	0	1	YES	YES	Null	-1	-1	-1	-1	-1	-1	-1	-1	-1	-1	-1	Null	-1	All	HOME	-1	SEVERAL_DAY	YES
157	FEMALE	35	2	Mali	Segou	Baroueli	Baraoueli	0	Mali	Segou	Baroueli	Baraoueli	0	1	0	1	YES	YES	Null	-1	-1	-1	-1	-1	-1	-1	-1	-1	-1	-1	Null	-1	All	HOME	-1	DAY	YES
158	MALE	40	2	Mali	Sikasso	Yanfolila	Baya	0	Mali	Sikasso	Yanfolila	Baya	0	1	0	1	NO	Null	Null	-1	-1	-1	-1	-1	-1	-1	-1	-1	-1	-1	Null	-1	Null	Null	N/A	Null	Null
159	FEMALE	60	0	Mali	Segou	Baroueli	Baraoueli	0	Mali	Segou	Baroueli	Baraoueli	0	1	0	1	YES	YES	Null	-1	-1	-1	-1	-1	-1	-1	-1	-1	-1	-1	Null	-1	All	OTHER	At a shop	DAY	NO
160	MALE	42	2	Mali	Segou	Baroueli	Baraoueli	0	Mali	Segou	Baroueli	Baraoueli	0	0	1	1	YES	YES	Null	-1	-1	-1	-1	-1	-1	-1	-1	-1	-1	-1	Null	-1	All	HOME	-1	SEVERAL_DAY	YES
161	FEMALE	35	1	Mali	Segou	Baroueli	Baraoueli	0	Mali	Segou	Baroueli	Baraoueli	0	1	0	1	YES	YES	Null	-1	-1	-1	-1	-1	-1	-1	-1	-1	-1	-1	Null	-1	All	HOME	-1	DAY	YES
162	MALE	32	1	Mali	Sikasso	Yanfolila	Baya	0	Mali	Sikasso	Yanfolila	Baya	0	0	1	1	YES	YES	Null	-1	-1	-1	-1	-1	-1	-1	-1	-1	-1	-1	Null	-1	All	HOME	N/A	SEVERAL_DAY	YES
163	FEMALE	59	0	Mali	Segou	Baroueli	Baraoueli	0	Mali	Segou	Baroueli	Baraoueli	0	0	1	1	YES	YES	Null	-1	-1	-1	-1	-1	-1	-1	-1	-1	-1	-1	Null	-1	All	OTHER	At the chief's house	SEVERAL_DAY	YES
164	FEMALE	27	1	Mali	Segou	Baroueli	Baraoueli	0	Mali	Segou	Baroueli	Baraoueli	0	2	0	2	YES	YES	Null	-1	-1	-1	-1	-1	-1	-1	-1	-1	-1	-1	Null	-1	All	HOME	-1	DAY	YES
165	MALE	22	0	Mali	Segou	Baroueli	Baraoueli	0	Mali	Segou	Baroueli	Baraoueli	0	0	1	1	YES	YES	Null	-1	-1	-1	-1	-1	-1	-1	-1	-1	-1	-1	Null	-1	All	HOME	-1	DAY	YES
166	MALE	41	2	Mali	Sikasso	Yanfolila	Baya	0	Mali	Sikasso	Yanfolila	Baya	0	0	1	1	YES	YES	Null	-1	-1	-1	-1	-1	-1	-1	-1	-1	-1	-1	Null	-1	All	HOME	N/A	DAY	YES
167	FEMALE	29	0	Mali	Sikasso	Yanfolila	Baya	0	Mali	Sikasso	Yanfolila	Baya	0	1	0	1	YES	YES	Null	-1	-1	-1	-1	-1	-1	-1	-1	-1	-1	-1	Null	-1	All	HOME	-1	SEVERAL_DAY	YES
168	MALE	18	0	Mali	Segou	Baroueli	Baraoueli	0	Mali	Segou	Baroueli	Baraoueli	0	0	1	1	NO	Null	Null	-1	-1	-1	-1	-1	-1	-1	-1	-1	-1	-1	Null	-1	Null	Null	N/A	Null	Null
169	MALE	43	1	Mali	Segou	Baroueli	Baraoueli	0	Mali	Segou	Baroueli	Baraoueli	0	1	1	2	NO	Null	Null	-1	-1	-1	-1	-1	-1	-1	-1	-1	-1	-1	Null	-1	Null	Null	N/A	Null	Null
170	MALE	84	0	Mali	Segou	Baroueli	Baraoueli	0	Mali	Segou	Baroueli	Baraoueli	0	0	1	1	YES	YES	Null	-1	-1	-1	-1	-1	-1	-1	-1	-1	-1	-1	Null	-1	All	OTHER	At a neighbor's house	DAY	NO
171	FEMALE	29	2	Mali	Sikasso	Yanfolila	Baya	0	Mali	Sikasso	Yanfolila	Baya	0	1	1	2	NO	Null	Null	-1	-1	-1	-1	-1	-1	-1	-1	-1	-1	-1	Null	-1	Null	Null	-1	Null	Null
172	FEMALE	35	1	Mali	Segou	Baroueli	Baraoueli	0	Mali	Segou	Baroueli	Baraoueli	0	1	0	1	YES	YES	Null	-1	-1	-1	-1	-1	-1	-1	-1	-1	-1	-1	Null	-1	All	HOME	-1	DAY	YES
173	FEMALE	20	0	Mali	Segou	Baroueli	Baraoueli	0	Mali	Segou	Baroueli	Baraoueli	0	1	1	2	YES	YES	Null	-1	-1	-1	-1	-1	-1	-1	-1	-1	-1	-1	Null	-1	All	HOME	N/A	SEVERAL_DAY	YES
174	FEMALE	23	1	Mali	Segou	Baroueli	Baraoueli	0	Mali	Segou	Baroueli	Baraoueli	0	0	1	1	YES	NO	YES	1	17	-1	-1	-1	-1	-1	-1	-1	-1	-1	FAMILY_OUTSIDE	-1	All	OTHER	At a shop	SEVERAL_DAY	YES
175	FEMALE	28	2	Mali	Segou	Baroueli	Baraoueli	0	Mali	Segou	Baroueli	Baraoueli	0	0	1	1	NO	Null	Null	-1	-1	-1	-1	-1	-1	-1	-1	-1	-1	-1	Null	-1	Null	Null	N/A	Null	Null
176	FEMALE	31	2	Mali	Segou	Baroueli	Baraoueli	0	Mali	Segou	Baroueli	Baraoueli	0	1	0	1	YES	YES	Null	-1	-1	-1	-1	-1	-1	-1	-1	-1	-1	-1	Null	-1	All	HOME	-1	SEVERAL_DAY	YES
177	FEMALE	40	0	Mali	Segou	Baroueli	Baraoueli	0	Mali	Segou	Baroueli	Baraoueli	0	0	1	1	NO	Null	Null	-1	-1	-1	-1	-1	-1	-1	-1	-1	-1	-1	Null	-1	Null	Null	-1	Null	Null
178	FEMALE	33	1	Mali	Segou	Baroueli	Baraoueli	0	Mali	Segou	Baroueli	Baraoueli	0	1	0	1	NO	Null	Null	-1	-1	-1	-1	-1	-1	-1	-1	-1	-1	-1	Null	-1	Null	Null	-1	Null	Null
179	FEMALE	55	0	Mali	Segou	Baroueli	Baraoueli	0	Mali	Segou	Baroueli	Baraoueli	0	1	0	1	YES	YES	Null	-1	-1	-1	-1	-1	-1	-1	-1	-1	-1	-1	Null	-1	All	OTHER	Battery	WEEK	YES
180	FEMALE	29	1	Mali	Segou	Baroueli	Baraoueli	0	Mali	Segou	Baroueli	Baraoueli	0	1	0	1	NO	Null	Null	-1	-1	-1	-1	-1	-1	-1	-1	-1	-1	-1	Null	-1	Null	Null	-1	Null	Null
181	FEMALE	24	1	Mali	Segou	Baroueli	Baraoueli	0	Mali	Segou	Baroueli	Baraoueli	0	2	0	2	NO	Null	Null	-1	-1	-1	-1	-1	-1	-1	-1	-1	-1	-1	Null	-1	Null	Null	-1	Null	Null
182	MALE	62	0	Mali	Segou	Baroueli	Baraoueli	0	Mali	Segou	Baroueli	Baraoueli	0	1	1	2	NO	Null	Null	-1	-1	-1	-1	-1	-1	-1	-1	-1	-1	-1	Null	-1	Null	Null	N/A	Null	Null
183	MALE	24	0	Mali	Segou	Baroueli	Baraoueli	0	Mali	Segou	Baroueli	Baraoueli	0	0	1	1	YES	YES	Null	-1	-1	-1	-1	-1	-1	-1	-1	-1	-1	-1	Null	-1	All	OTHER	At work	DAY	YES
184	MALE	34	2	Mali	Segou	Baroueli	Baraoueli	0	Mali	Segou	Baroueli	Baraoueli	0	1	0	1	YES	YES	Null	-1	-1	-1	-1	-1	-1	-1	-1	-1	-1	-1	Null	-1	All	HOME	-1	DAY	YES
185	MALE	35	1	Mali	Segou	Baroueli	Baraoueli	0	Mali	Segou	Baroueli	Baraoueli	0	1	0	1	YES	YES	Null	-1	-1	-1	-1	-1	-1	-1	-1	-1	-1	-1	Null	-1	All	HOME	-1	DAY	YES
186	MALE	55	2	Mali	Segou	Baroueli	Baraoueli	0	Mali	Segou	Baroueli	Baraoueli	0	1	0	1	YES	YES	Null	-1	-1	-1	-1	-1	-1	-1	-1	-1	-1	-1	Null	-1	All	OTHER	At a relative's house	DAY	YES
187	FEMALE	34	3	Mali	Segou	Baroueli	Baraoueli	0	Mali	Segou	Baroueli	Baraoueli	0	0	1	1	NO	Null	Null	-1	-1	-1	-1	-1	-1	-1	-1	-1	-1	-1	Null	-1	Null	Null	-1	Null	Null
188	MALE	30	0	Mali	Sikasso	Yanfolila	Baya	0	Mali	Sikasso	Yanfolila	Baya	0	1	0	1	NO	Null	Null	-1	-1	-1	-1	-1	-1	-1	-1	-1	-1	-1	Null	-1	Null	Null	N/A	Null	Null
189	MALE	20	0	Mali	Sikasso	Yanfolila	Baya	0	Mali	Sikasso	Yanfolila	Baya	0	0	1	1	YES	YES	Null	-1	-1	-1	-1	-1	-1	-1	-1	-1	-1	-1	Null	-1	All	HOME	N/A	DAY	YES
190	FEMALE	24	0	Mali	Segou	Baroueli	Baraoueli	0	Mali	Segou	Baroueli	Baraoueli	0	1	1	2	NO	Null	Null	-1	-1	-1	-1	-1	-1	-1	-1	-1	-1	-1	Null	-1	Null	Null	-1	Null	Null
191	MALE	24	0	Mali	Segou	Baroueli	Baraoueli	0	Mali	Segou	Baroueli	Baraoueli	0	0	1	1	YES	YES	Null	-1	-1	-1	-1	-1	-1	-1	-1	-1	-1	-1	Null	-1	All	HOME	-1	SEVERAL_DAY	YES
192	FEMALE	22	2	Mali	Sikasso	Yanfolila	Baya	0	Mali	Sikasso	Yanfolila	Baya	0	1	0	1	NO	Null	Null	-1	-1	-1	-1	-1	-1	-1	-1	-1	-1	-1	Null	-1	Null	Null	N/A	Null	Null
193	MALE	22	0	Mali	Segou	Baroueli	Baraoueli	0	Mali	Segou	Baroueli	Baraoueli	0	0	1	1	YES	YES	Null	-1	-1	-1	-1	-1	-1	-1	-1	-1	-1	-1	Null	-1	All	HOME	-1	WEEK	YES
194	MALE	68	0	Mali	Segou	Baroueli	Baraoueli	0	Mali	Segou	Baroueli	Baraoueli	0	1	0	1	YES	YES	Null	-1	-1	-1	-1	-1	-1	-1	-1	-1	-1	-1	Null	-1	All	HOME	-1	DAY	YES
195	MALE	16	0	Mali	Sikasso	Yanfolila	Baya	0	Mali	Sikasso	Yanfolila	Baya	0	0	1	1	NO	Null	Null	-1	-1	-1	-1	-1	-1	-1	-1	-1	-1	-1	Null	-1	Null	Null	N/A	Null	Null
196	MALE	22	0	Mali	Sikasso	Yanfolila	Baya	0	Mali	Sikasso	Yanfolila	Baya	0	0	1	1	YES	YES	Null	-1	-1	-1	-1	-1	-1	-1	-1	-1	-1	-1	Null	-1	All	HOME	N/A	SEVERAL_DAY	YES
197	FEMALE	27	0	Mali	Sikasso	Yanfolila	Baya	0	Mali	Sikasso	Yanfolila	Baya	0	1	1	2	NO	Null	Null	-1	-1	-1	-1	-1	-1	-1	-1	-1	-1	-1	Null	-1	Null	Null	N/A	Null	Null
198	MALE	44	2	Mali	Segou	Baroueli	Baraoueli	0	Mali	Segou	Baroueli	Baraoueli	0	0	1	1	NO	Null	Null	-1	-1	-1	-1	-1	-1	-1	-1	-1	-1	-1	Null	-1	Null	Null	-1	Null	Null
199	MALE	59	0	Mali	Segou	Baroueli	Baraoueli	0	Mali	Segou	Baroueli	Baraoueli	0	3	1	4	YES	YES	Null	-1	-1	-1	-1	-1	-1	-1	-1	-1	-1	-1	Null	-1	All	OTHER	N/A	DAY	YES
200	Null	63	0	Mali	Segou	Baroueli	Baraoueli	0	Mali	Segou	Baroueli	Baraoueli	0	1	0	1	YES	NO	YES	1	30	-1	-1	-1	-1	-1	-1	-1	-1	-1	HOUSEHOLD	-1	All	HOME	N/A	SEVERAL_DAY	NO
201	FEMALE	80	0	Mali	Segou	Baroueli	Baraoueli	0	Mali	Segou	Baroueli	Baraoueli	0	0	1	1	YES	YES	Null	-1	-1	-1	-1	-1	-1	-1	-1	-1	-1	-1	Null	-1	All	HOME	-1	DAY	NO
202	FEMALE	57	0	Mali	Segou	Baroueli	Baraoueli	0	Mali	Segou	Baroueli	Baraoueli	0	1	0	1	NO	Null	Null	-1	-1	-1	-1	-1	-1	-1	-1	-1	-1	-1	Null	-1	Null	Null	-1	Null	Null
203	FEMALE	21	1	Mali	Sikasso	Yanfolila	Baya	0	Mali	Sikasso	Yanfolila	Baya	0	0	1	1	YES	YES	Null	-1	-1	-1	-1	-1	-1	-1	-1	-1	-1	-1	Null	-1	All	HOME	N/A	SEVERAL_DAY	YES
204	MALE	24	0	Mali	Segou	Baroueli	Baraoueli	0	Mali	Segou	Baroueli	Baraoueli	0	0	1	1	YES	NO	YES	2	17	19	-1	-1	-1	-1	-1	-1	-1	-1	WORK	-1	All	HOME	-1	SEVERAL_DAY	YES
205	MALE	71	0	Mali	Segou	Baroueli	Baraoueli	0	Mali	Segou	Baroueli	Baraoueli	0	0	1	1	NO	Null	Null	-1	-1	-1	-1	-1	-1	-1	-1	-1	-1	-1	Null	-1	Null	Null	-1	Null	Null
206	FEMALE	27	1	Mali	Segou	Baroueli	Baraoueli	0	Mali	Segou	Baroueli	Baraoueli	0	1	0	1	NO	Null	Null	-1	-1	-1	-1	-1	-1	-1	-1	-1	-1	-1	Null	-1	Null	Null	-1	Null	Null
207	FEMALE	27	0	Mali	Segou	Baroueli	Baraoueli	0	Mali	Segou	Baroueli	Baraoueli	0	1	0	1	YES	YES	Null	-1	-1	-1	-1	-1	-1	-1	-1	-1	-1	-1	Null	-1	All	HOME	-1	DAY	YES
208	MALE	45	1	Mali	Segou	Baroueli	Baraoueli	0	Mali	Segou	Baroueli	Baraoueli	0	1	0	1	YES	YES	Null	-1	-1	-1	-1	-1	-1	-1	-1	-1	-1	-1	Null	-1	All	HOME	-1	DAY	YES
209	MALE	32	0	Mali	Segou	Baroueli	Baraoueli	0	Mali	Segou	Baroueli	Baraoueli	0	1	0	1	NO	Null	Null	-1	-1	-1	-1	-1	-1	-1	-1	-1	-1	-1	Null	-1	Null	Null	-1	Null	Null
210	MALE	25	0	Mali	Segou	Baroueli	Baraoueli	0	Mali	Segou	Baroueli	Baraoueli	0	1	0	1	YES	YES	Null	-1	-1	-1	-1	-1	-1	-1	-1	-1	-1	-1	Null	-1	All	OTHER	At a shop	DAY	YES
211	MALE	22	0	Mali	Segou	Baroueli	Baraoueli	0	Mali	Segou	Baroueli	Baraoueli	0	0	1	1	YES	YES	Null	-1	-1	-1	-1	-1	-1	-1	-1	-1	-1	-1	Null	-1	All	HOME	-1	SEVERAL_DAY	YES
212	FEMALE	36	0	Mali	Segou	Baroueli	Baraoueli	0	Mali	Segou	Baroueli	Baraoueli	0	1	0	1	YES	YES	Null	-1	-1	-1	-1	-1	-1	-1	-1	-1	-1	-1	Null	-1	All	HOME	-1	DAY	YES
213	MALE	66	0	Mali	Segou	Baroueli	Baraoueli	0	Mali	Segou	Baroueli	Baraoueli	0	1	0	1	NO	Null	Null	-1	-1	-1	-1	-1	-1	-1	-1	-1	-1	-1	Null	-1	Null	Null	N/A	Null	Null
214	MALE	24	0	Mali	Segou	Baroueli	Baraoueli	0	Mali	Segou	Baroueli	Baraoueli	0	0	1	1	NO	Null	Null	-1	-1	-1	-1	-1	-1	-1	-1	-1	-1	-1	Null	-1	Null	Null	-1	Null	Null
215	FEMALE	29	1	Mali	Segou	Baroueli	Baraoueli	0	Mali	Segou	Baroueli	Baraoueli	0	1	0	1	NO	Null	Null	-1	-1	-1	-1	-1	-1	-1	-1	-1	-1	-1	Null	-1	Null	Null	N/A	Null	Null
216	FEMALE	20	2	Mali	Sikasso	Yanfolila	Baya	0	Mali	Sikasso	Yanfolila	Baya	0	0	1	1	NO	Null	Null	-1	-1	-1	-1	-1	-1	-1	-1	-1	-1	-1	Null	-1	Null	Null	-1	Null	Null
217	MALE	48	2	Mali	Segou	Baroueli	Baraoueli	0	Mali	Segou	Baroueli	Baraoueli	0	1	0	1	YES	YES	Null	-1	-1	-1	-1	-1	-1	-1	-1	-1	-1	-1	Null	-1	All	HOME	-1	SEVERAL_DAY	YES
218	FEMALE	70	0	Mali	Segou	Baroueli	Baraoueli	0	Mali	Segou	Baroueli	Baraoueli	0	0	1	1	NO	Null	Null	-1	-1	-1	-1	-1	-1	-1	-1	-1	-1	-1	Null	-1	Null	Null	-1	Null	Null
219	MALE	36	1	Mali	Segou	Baroueli	Baraoueli	0	Mali	Segou	Baroueli	Baraoueli	0	0	1	1	YES	YES	Null	-1	-1	-1	-1	-1	-1	-1	-1	-1	-1	-1	Null	-1	All	HOME	N/A	DAY	YES
220	FEMALE	30	0	Mali	Bamako	Bamako	District	1	Mali	Bamako	Bamako	District	1	2	2	4	YES	NO	YES	2	-1	-1	-1	-1	-1	-1	-1	-1	-1	-1	HOUSEHOLD	-1	All	HOME	N/A	SEVERAL_DAY	YES
221	MALE	27	1	Mali	Bamako	Bamako	District	1	Mali	Koulikoro	Banamba	Boron	0	0	1	1	YES	YES	Null	-1	-1	-1	-1	-1	-1	-1	-1	-1	-1	-1	Null	-1	All	HOME	-1	DAY	YES
222	FEMALE	40	0	Mali	Sikasso	Yanfolila	Baya	0	Mali	Sikasso	Yanfolila	Baya	0	1	0	1	NO	Null	Null	-1	-1	-1	-1	-1	-1	-1	-1	-1	-1	-1	Null	-1	Null	Null	-1	Null	Null
223	MALE	30	1	Mali	Sikasso	Yanfolila	Baya	0	Mali	Sikasso	Yanfolila	Baya	0	2	0	2	NO	Null	Null	-1	-1	-1	-1	-1	-1	-1	-1	-1	-1	-1	Null	-1	Null	Null	N/A	Null	Null
224	FEMALE	27	1	Mali	Sikasso	Yanfolila	Baya	0	Mali	Sikasso	Yanfolila	Baya	0	0	1	1	NO	Null	Null	-1	-1	-1	-1	-1	-1	-1	-1	-1	-1	-1	Null	-1	Null	Null	N/A	Null	Null
225	FEMALE	18	0	Mali	Sikasso	Yanfolila	Baya	0	Mali	Sikasso	Yanfolila	Baya	0	3	0	3	NO	Null	Null	-1	-1	-1	-1	-1	-1	-1	-1	-1	-1	-1	Null	-1	Null	Null	-1	Null	Null
226	MALE	20	0	Mali	Sikasso	Yanfolila	Baya	0	Mali	Sikasso	Yanfolila	Baya	0	1	1	2	YES	YES	Null	-1	-1	-1	-1	-1	-1	-1	-1	-1	-1	-1	Null	-1	All	HOME	N/A	SEVERAL_DAY	YES
227	FEMALE	24	0	Mali	Sikasso	Yanfolila	Baya	0	Mali	Sikasso	Yanfolila	Baya	0	2	0	2	NO	Null	Null	-1	-1	-1	-1	-1	-1	-1	-1	-1	-1	-1	Null	-1	Null	Null	N/A	Null	Null
228	FEMALE	50	0	Mali	Sikasso	Yanfolila	Baya	0	Mali	Sikasso	Yanfolila	Baya	0	1	0	1	NO	Null	Null	-1	-1	-1	-1	-1	-1	-1	-1	-1	-1	-1	Null	-1	Null	Null	-1	Null	Null
229	FEMALE	28	2	Mali	Sikasso	Yanfolila	Baya	0	Mali	Sikasso	Yanfolila	Baya	0	0	1	1	NO	Null	Null	-1	-1	-1	-1	-1	-1	-1	-1	-1	-1	-1	Null	-1	Null	Null	-1	Null	Null
230	MALE	32	0	Mali	Sikasso	Yanfolila	Baya	0	Mali	Sikasso	Yanfolila	Baya	0	0	1	1	NO	Null	Null	-1	-1	-1	-1	-1	-1	-1	-1	-1	-1	-1	Null	-1	Null	Null	N/A	Null	Null
231	MALE	45	2	Mali	Sikasso	Yanfolila	Baya	0	Mali	Sikasso	Yanfolila	Baya	0	2	0	2	YES	YES	Null	-1	-1	-1	-1	-1	-1	-1	-1	-1	-1	-1	Null	-1	All	HOME	N/A	DAY	YES
232	MALE	23	0	Mali	Sikasso	Yanfolila	Baya	0	Mali	Sikasso	Yanfolila	Baya	0	3	0	3	NO	Null	Null	-1	-1	-1	-1	-1	-1	-1	-1	-1	-1	-1	Null	-1	Null	Null	N/A	Null	Null
233	MALE	55	0	Mali	Sikasso	Yanfolila	Baya	0	Mali	Sikasso	Yanfolila	Baya	0	3	0	3	NO	Null	Null	-1	-1	-1	-1	-1	-1	-1	-1	-1	-1	-1	Null	-1	Null	Null	N/A	Null	Null
234	FEMALE	36	1	Mali	Sikasso	Yanfolila	Baya	0	Mali	Sikasso	Yanfolila	Baya	0	1	0	1	NO	Null	Null	-1	-1	-1	-1	-1	-1	-1	-1	-1	-1	-1	Null	-1	Null	Null	-1	Null	Null
235	FEMALE	32	0	Mali	Bamako	Bamako	District	1	Mali	Bamako	Bamako	District	1	2	1	3	YES	YES	Null	-1	-1	-1	-1	-1	-1	-1	-1	-1	-1	-1	Null	-1	All	HOME	N/A	SEVERAL_DAY	NO
236	FEMALE	45	0	Mali	Sikasso	Yanfolila	Baya	0	Mali	Sikasso	Yanfolila	Baya	0	1	0	1	NO	Null	Null	-1	-1	-1	-1	-1	-1	-1	-1	-1	-1	-1	Null	-1	Null	Null	-1	Null	Null
237	FEMALE	50	0	Mali	Koulikoro	Kati	Kalabancoro	1	Mali	Koulikoro	Kati	Kalabancoro	1	1	1	2	NO	Null	Null	-1	-1	-1	-1	-1	-1	-1	-1	-1	-1	-1	Null	-1	Null	Null	-1	Null	Null
238	MALE	40	2	Mali	Sikasso	Yanfolila	Baya	0	Mali	Sikasso	Yanfolila	Baya	0	0	1	1	NO	Null	Null	-1	-1	-1	-1	-1	-1	-1	-1	-1	-1	-1	Null	-1	Null	Null	-1	Null	Null
239	MALE	37	3	Mali	Sikasso	Yanfolila	Baya	0	Mali	Sikasso	Yanfolila	Baya	0	4	0	4	YES	YES	Null	-1	-1	-1	-1	-1	-1	-1	-1	-1	-1	-1	Null	-1	All	HOME	N/A	SEVERAL_DAY	YES
240	MALE	35	1	Mali	Sikasso	Yanfolila	Baya	0	Mali	Sikasso	Yanfolila	Baya	0	0	1	1	YES	YES	Null	-1	-1	-1	-1	-1	-1	-1	-1	-1	-1	-1	Null	-1	All	HOME	-1	WEEK	YES
241	FEMALE	63	0	Mali	Sikasso	Yanfolila	Baya	0	Mali	Sikasso	Yanfolila	Baya	0	1	0	1	NO	Null	Null	-1	-1	-1	-1	-1	-1	-1	-1	-1	-1	-1	Null	-1	Null	Null	-1	Null	Null
242	FEMALE	44	1	Mali	Sikasso	Yanfolila	Baya	0	Mali	Sikasso	Yanfolila	Baya	0	2	0	2	NO	Null	Null	-1	-1	-1	-1	-1	-1	-1	-1	-1	-1	-1	Null	-1	Null	Null	N/A	Null	Null
243	MALE	30	0	Mali	Sikasso	Yanfolila	Baya	0	Mali	Sikasso	Yanfolila	Baya	0	1	0	1	NO	Null	Null	-1	-1	-1	-1	-1	-1	-1	-1	-1	-1	-1	Null	-1	Null	Null	-1	Null	Null
244	FEMALE	70	0	Mali	Sikasso	Yanfolila	Baya	0	Mali	Sikasso	Yanfolila	Baya	0	0	1	1	NO	Null	Null	-1	-1	-1	-1	-1	-1	-1	-1	-1	-1	-1	Null	-1	Null	Null	-1	Null	Null
245	FEMALE	20	0	Mali	Sikasso	Yanfolila	Baya	0	Mali	Sikasso	Yanfolila	Baya	0	1	0	1	NO	Null	Null	-1	-1	-1	-1	-1	-1	-1	-1	-1	-1	-1	Null	-1	Null	Null	-1	Null	Null
246	MALE	22	0	Mali	Sikasso	Yanfolila	Baya	0	Mali	Sikasso	Yanfolila	Baya	0	1	0	1	YES	YES	Null	-1	-1	-1	-1	-1	-1	-1	-1	-1	-1	-1	Null	-1	All	HOME	-1	WEEK	YES
247	FEMALE	29	1	Mali	Sikasso	Yanfolila	Baya	0	Mali	Sikasso	Yanfolila	Baya	0	1	0	1	NO	Null	Null	-1	-1	-1	-1	-1	-1	-1	-1	-1	-1	-1	Null	-1	Null	Null	-1	Null	Null
248	FEMALE	19	1	Mali	Sikasso	Yanfolila	Baya	0	Mali	Sikasso	Yanfolila	Baya	0	1	0	1	YES	YES	Null	-1	-1	-1	-1	-1	-1	-1	-1	-1	-1	-1	Null	-1	All	OTHER	At a neighbor's house	SEVERAL_DAY	YES
249	FEMALE	25	1	Mali	Sikasso	Yanfolila	Baya	0	Mali	Sikasso	Yanfolila	Baya	0	0	1	1	NO	Null	Null	-1	-1	-1	-1	-1	-1	-1	-1	-1	-1	-1	Null	-1	Null	Null	N/A	Null	Null
250	FEMALE	18	0	Mali	Sikasso	Yanfolila	Baya	0	Mali	Sikasso	Yanfolila	Baya	0	0	1	1	YES	YES	Null	-1	-1	-1	-1	-1	-1	-1	-1	-1	-1	-1	Null	-1	All	OTHER	At a neighbor's house	DAY	YES
251	FEMALE	32	2	Mali	Sikasso	Yanfolila	Baya	0	Mali	Sikasso	Yanfolila	Baya	0	2	0	2	NO	Null	Null	-1	-1	-1	-1	-1	-1	-1	-1	-1	-1	-1	Null	-1	Null	Null	N/A	Null	Null
252	FEMALE	57	0	Mali	Sikasso	Yanfolila	Baya	0	Mali	Sikasso	Yanfolila	Baya	0	30	0	30	NO	Null	Null	-1	-1	-1	-1	-1	-1	-1	-1	-1	-1	-1	Null	-1	Null	Null	N/A	Null	Null
253	FEMALE	27	1	Mali	Sikasso	Yanfolila	Baya	0	Mali	Sikasso	Yanfolila	Baya	0	0	1	1	YES	YES	Null	-1	-1	-1	-1	-1	-1	-1	-1	-1	-1	-1	Null	-1	All	HOME	N/A	SEVERAL_DAY	Null
254	FEMALE	35	0	Mali	Sikasso	Yanfolila	Baya	0	Mali	Sikasso	Yanfolila	Baya	0	45	0	45	YES	YES	Null	-1	-1	-1	-1	-1	-1	-1	-1	-1	-1	-1	Null	-1	All	HOME	N/A	DAY	YES
255	MALE	95	0	Mali	Sikasso	Yanfolila	Baya	0	Mali	Sikasso	Yanfolila	Baya	0	1	0	1	YES	YES	Null	-1	-1	-1	-1	-1	-1	-1	-1	-1	-1	-1	Null	-1	All	OTHER	At work	DAY	YES
256	FEMALE	41	0	Mali	Sikasso	Yanfolila	Baya	0	Mali	Sikasso	Yanfolila	Baya	0	1	0	1	YES	YES	Null	-1	-1	-1	-1	-1	-1	-1	-1	-1	-1	-1	Null	-1	All	HOME	N/A	DAY	YES
257	FEMALE	18	0	Mali	Sikasso	Yanfolila	Baya	0	Mali	Sikasso	Yanfolila	Baya	0	0	1	1	NO	Null	Null	-1	-1	-1	-1	-1	-1	-1	-1	-1	-1	-1	Null	-1	Null	Null	N/A	Null	Null
258	MALE	22	0	Mali	Sikasso	Yanfolila	Baya	0	Mali	Sikasso	Yanfolila	Baya	0	0	1	1	YES	YES	Null	-1	-1	-1	-1	-1	-1	-1	-1	-1	-1	-1	Null	-1	All	HOME	N/A	DAY	YES
259	MALE	39	0	Mali	Sikasso	Yanfolila	Baya	0	Mali	Sikasso	Yanfolila	Baya	0	3	0	3	NO	Null	Null	-1	-1	-1	-1	-1	-1	-1	-1	-1	-1	-1	Null	-1	Null	Null	N/A	Null	Null
260	FEMALE	19	1	Mali	Sikasso	Yanfolila	Baya	0	Mali	Sikasso	Yanfolila	Baya	0	0	2	2	YES	YES	Null	-1	-1	-1	-1	-1	-1	-1	-1	-1	-1	-1	Null	-1	All	HOME	N/A	DAY	YES
261	MALE	21	0	Mali	Sikasso	Yanfolila	Baya	0	Mali	Sikasso	Yanfolila	Baya	0	2	1	3	NO	Null	Null	-1	-1	-1	-1	-1	-1	-1	-1	-1	-1	-1	Null	-1	Null	Null	N/A	Null	Null
262	MALE	16	0	Mali	Sikasso	Yanfolila	Baya	0	Mali	Sikasso	Yanfolila	Baya	0	0	1	1	YES	YES	Null	-1	-1	-1	-1	-1	-1	-1	-1	-1	-1	-1	Null	-1	HOME	HOME	N/A	DAY	YES
263	MALE	56	1	Mali	Sikasso	Yanfolila	Baya	0	Mali	Sikasso	Yanfolila	Baya	0	1	0	1	YES	YES	Null	-1	-1	-1	-1	-1	-1	-1	-1	-1	-1	-1	Null	-1	All	OTHER	At a shop	WEEK	YES
264	MALE	41	0	Mali	Sikasso	Yanfolila	Baya	0	Mali	Sikasso	Yanfolila	Baya	0	2	0	2	NO	Null	Null	-1	-1	-1	-1	-1	-1	-1	-1	-1	-1	-1	Null	-1	Null	Null	-1	Null	Null
265	FEMALE	23	0	Mali	Sikasso	Yanfolila	Baya	0	Mali	Sikasso	Yanfolila	Baya	0	1	0	1	NO	Null	Null	-1	-1	-1	-1	-1	-1	-1	-1	-1	-1	-1	Null	-1	Null	Null	N/A	Null	Null
266	FEMALE	50	0	Mali	Sikasso	Yanfolila	Baya	0	Mali	Sikasso	Yanfolila	Baya	0	1	0	1	YES	YES	Null	-1	-1	-1	-1	-1	-1	-1	-1	-1	-1	-1	Null	-1	All	OTHER	At a neighbor's house	DAY	YES
267	MALE	62	4	Mali	Sikasso	Yanfolila	Baya	0	Mali	Sikasso	Yanfolila	Baya	0	1	0	1	YES	YES	Null	-1	-1	-1	-1	-1	-1	-1	-1	-1	-1	-1	Null	-1	All	HOME	-1	SEVERAL_DAY	YES
268	MALE	32	2	Mali	Sikasso	Yanfolila	Baya	0	Mali	Sikasso	Yanfolila	Baya	0	1	0	1	YES	YES	Null	-1	-1	-1	-1	-1	-1	-1	-1	-1	-1	-1	Null	-1	All	HOME	-1	DAY	YES
269	MALE	28	0	Mali	Koulikoro	Kati	Kalabancoro	1	Mali	Bamako	Bamako	District	1	2	2	4	NO	Null	Null	-1	-1	-1	-1	-1	-1	-1	-1	-1	-1	-1	Null	-1	Null	Null	N/A	Null	Null
270	MALE	68	0	Mali	Sikasso	Yanfolila	Baya	0	Mali	Sikasso	Yanfolila	Baya	0	0	1	1	YES	YES	Null	-1	-1	-1	-1	-1	-1	-1	-1	-1	-1	-1	Null	-1	All	HOME	N/A	DAY	YES
271	MALE	22	1	Mali	Sikasso	Yanfolila	Baya	0	Mali	Sikasso	Yanfolila	Baya	0	2	0	2	NO	Null	Null	-1	-1	-1	-1	-1	-1	-1	-1	-1	-1	-1	Null	-1	Null	Null	-1	Null	Null
272	MALE	23	0	Mali	Sikasso	Yanfolila	Baya	0	Mali	Sikasso	Yanfolila	Baya	0	0	3	3	NO	Null	Null	-1	-1	-1	-1	-1	-1	-1	-1	-1	-1	-1	Null	-1	Null	Null	N/A	Null	Null
273	MALE	22	1	Mali	Koulikoro	Kati	Kalabancoro	1	Mali	Koulikoro	Kati	Kalabancoro	1	0	2	2	YES	YES	Null	-1	-1	-1	-1	-1	-1	-1	-1	-1	-1	-1	Null	-1	All	OTHER	Motorcycle battery	SEVERAL_DAY	YES
274	FEMALE	41	2	Mali	Sikasso	Yanfolila	Baya	0	Mali	Sikasso	Yanfolila	Baya	0	1	0	1	YES	YES	Null	-1	-1	-1	-1	-1	-1	-1	-1	-1	-1	-1	Null	-1	All	HOME	-1	DAY	YES
275	MALE	31	1	Mali	Sikasso	Yanfolila	Baya	0	Mali	Sikasso	Yanfolila	Baya	0	1	0	1	NO	Null	Null	-1	-1	-1	-1	-1	-1	-1	-1	-1	-1	-1	Null	-1	Null	Null	N/A	Null	Null
276	MALE	26	1	Mali	Sikasso	Yanfolila	Baya	0	Mali	Sikasso	Yanfolila	Baya	0	1	0	1	NO	Null	Null	-1	-1	-1	-1	-1	-1	-1	-1	-1	-1	-1	Null	-1	Null	Null	N/A	Null	Null
277	MALE	40	3	Mali	Mopti	Mopti	Fatoma	0	Mali	Mopti	Mopti	Fatoma	0	1	0	1	YES	YES	Null	-1	-1	-1	-1	-1	-1	-1	-1	-1	-1	-1	Null	-1	All	HOME	-1	DAY	YES
278	FEMALE	24	0	Mali	Sikasso	Yanfolila	Baya	0	Mali	Sikasso	Yanfolila	Baya	0	1	0	1	NO	Null	Null	-1	-1	-1	-1	-1	-1	-1	-1	-1	-1	-1	Null	-1	Null	Null	N/A	Null	Null
279	MALE	39	2	Mali	Sikasso	Yanfolila	Baya	0	Mali	Sikasso	Yanfolila	Baya	0	1	1	2	YES	YES	Null	-1	-1	-1	-1	-1	-1	-1	-1	-1	-1	-1	Null	-1	All	HOME	-1	SEVERAL_DAY	YES
280	FEMALE	34	0	Mali	Sikasso	Yanfolila	Baya	0	Mali	Sikasso	Yanfolila	Baya	0	0	1	1	NO	NO	NO	-1	-1	-1	-1	-1	-1	-1	-1	-1	-1	-1	Null	-1	Null	Null	N/A	Null	Null
281	MALE	38	1	Mali	Sikasso	Yanfolila	Baya	0	Mali	Sikasso	Yanfolila	Baya	0	1	0	1	YES	YES	Null	-1	-1	-1	-1	-1	-1	-1	-1	-1	-1	-1	Null	-1	All	HOME	N/A	DAY	YES
282	MALE	63	0	Mali	Sikasso	Yanfolila	Baya	0	Mali	Sikasso	Yanfolila	Baya	0	1	0	1	NO	Null	Null	-1	-1	-1	-1	-1	-1	-1	-1	-1	-1	-1	Null	-1	Null	Null	-1	Null	Null
283	MALE	25	0	Mali	Bamako	Bamako	District	1	Mali	Bamako	Bamako	District	1	1	0	1	YES	YES	Null	-1	-1	-1	-1	-1	-1	-1	-1	-1	-1	-1	Null	-1	All	HOME	-1	SEVERAL_DAY	YES
284	MALE	57	2	Mali	Sikasso	Yanfolila	Baya	0	Mali	Sikasso	Yanfolila	Baya	0	35	0	35	YES	YES	Null	-1	-1	-1	-1	-1	-1	-1	-1	-1	-1	-1	Null	-1	All	HOME	N/A	DAY	YES
285	FEMALE	23	1	Mali	Sikasso	Yanfolila	Baya	0	Mali	Sikasso	Yanfolila	Baya	0	2	0	2	NO	Null	Null	-1	-1	-1	-1	-1	-1	-1	-1	-1	-1	-1	Null	-1	Null	Null	-1	Null	Null
286	MALE	32	1	Mali	Sikasso	Yanfolila	Baya	0	Mali	Sikasso	Yanfolila	Baya	0	1	0	1	YES	YES	Null	-1	-1	-1	-1	-1	-1	-1	-1	-1	-1	-1	Null	-1	All	HOME	-1	SEVERAL_DAY	YES
287	MALE	43	1	Mali	Sikasso	Yanfolila	Baya	0	Mali	Sikasso	Yanfolila	Baya	0	1	0	1	NO	Null	Null	-1	-1	-1	-1	-1	-1	-1	-1	-1	-1	-1	Null	-1	Null	Null	-1	Null	Null
288	FEMALE	37	2	Mali	Sikasso	Yanfolila	Baya	0	Mali	Sikasso	Yanfolila	Baya	0	1	0	1	NO	Null	Null	-1	-1	-1	-1	-1	-1	-1	-1	-1	-1	-1	Null	-1	Null	Null	-1	Null	Null
289	MALE	30	0	Mali	Sikasso	Yanfolila	Baya	0	Mali	Sikasso	Yanfolila	Baya	0	1	0	1	YES	YES	Null	-1	-1	-1	-1	-1	-1	-1	-1	-1	-1	-1	Null	-1	All	HOME	-1	SEVERAL_DAY	YES
290	MALE	24	0	Mali	Sikasso	Yanfolila	Baya	0	Mali	Sikasso	Yanfolila	Baya	0	2	0	2	NO	Null	Null	-1	-1	-1	-1	-1	-1	-1	-1	-1	-1	-1	Null	-1	Null	Null	-1	Null	Null
291	FEMALE	26	0	Mali	Sikasso	Yanfolila	Baya	0	Mali	Sikasso	Yanfolila	Baya	0	1	1	2	NO	Null	Null	-1	-1	-1	-1	-1	-1	-1	-1	-1	-1	-1	Null	-1	Null	Null	N/A	Null	Null
292	FEMALE	25	2	Mali	Sikasso	Yanfolila	Baya	0	Mali	Sikasso	Yanfolila	Baya	0	1	0	1	YES	YES	Null	-1	-1	-1	-1	-1	-1	-1	-1	-1	-1	-1	Null	-1	All	HOME	-1	SEVERAL_DAY	YES
293	FEMALE	31	0	Mali	Sikasso	Yanfolila	Baya	0	Mali	Sikasso	Yanfolila	Baya	0	1	2	3	NO	Null	Null	-1	-1	-1	-1	-1	-1	-1	-1	-1	-1	-1	Null	-1	Null	Null	N/A	Null	Null
294	MALE	33	1	Mali	Sikasso	Yanfolila	Baya	0	Mali	Sikasso	Yanfolila	Baya	0	3	0	3	YES	YES	Null	-1	-1	-1	-1	-1	-1	-1	-1	-1	-1	-1	Null	-1	HOME	HOME	N/A	WEEK	YES
295	MALE	19	0	Mali	Sikasso	Yanfolila	Baya	0	Mali	Sikasso	Yanfolila	Baya	0	1	0	1	YES	YES	Null	-1	-1	-1	-1	-1	-1	-1	-1	-1	-1	-1	Null	-1	All	HOME	-1	DAY	YES
296	FEMALE	30	0	Mali	Sikasso	Yanfolila	Baya	0	Mali	Sikasso	Yanfolila	Baya	0	1	0	1	NO	Null	Null	-1	-1	-1	-1	-1	-1	-1	-1	-1	-1	-1	Null	-1	Null	Null	-1	Null	Null
297	FEMALE	20	1	Mali	Sikasso	Yanfolila	Baya	0	Mali	Sikasso	Yanfolila	Baya	0	1	0	1	NO	Null	Null	-1	-1	-1	-1	-1	-1	-1	-1	-1	-1	-1	Null	-1	Null	Null	N/A	Null	Null
298	FEMALE	45	0	Mali	Sikasso	Yanfolila	Baya	0	Mali	Sikasso	Yanfolila	Baya	0	1	0	1	NO	Null	Null	-1	-1	-1	-1	-1	-1	-1	-1	-1	-1	-1	Null	-1	Null	Null	N/A	Null	Null
299	FEMALE	56	2	Mali	Sikasso	Yanfolila	Baya	0	Mali	Sikasso	Yanfolila	Baya	0	1	0	1	NO	Null	Null	-1	-1	-1	-1	-1	-1	-1	-1	-1	-1	-1	Null	-1	Null	Null	-1	Null	Null
300	FEMALE	18	0	Mali	Sikasso	Yanfolila	Baya	0	Mali	Sikasso	Yanfolila	Baya	0	0	1	1	NO	Null	Null	-1	-1	-1	-1	-1	-1	-1	-1	-1	-1	-1	Null	-1	Null	Null	-1	Null	Null
301	FEMALE	26	2	Mali	Bamako	Bamako	District	1	Mali	Bamako	Bamako	District	1	0	1	1	YES	YES	Null	-1	-1	-1	-1	-1	-1	-1	-1	-1	-1	-1	Null	-1	All	HOME	N/A	SEVERAL_DAY	YES
302	FEMALE	19	0	Mali	Sikasso	Yanfolila	Baya	0	Mali	Sikasso	Yanfolila	Baya	0	2	0	2	NO	Null	Null	-1	-1	-1	-1	-1	-1	-1	-1	-1	-1	-1	Null	-1	Null	Null	N/A	Null	Null
303	MALE	33	1	Mali	Sikasso	Yanfolila	Baya	0	Mali	Sikasso	Yanfolila	Baya	0	4	0	4	NO	Null	Null	-1	-1	-1	-1	-1	-1	-1	-1	-1	-1	-1	Null	-1	Null	Null	-1	Null	Null
304	MALE	48	3	Mali	Sikasso	Yanfolila	Baya	0	Mali	Sikasso	Yanfolila	Baya	0	1	0	1	YES	YES	Null	-1	-1	-1	-1	-1	-1	-1	-1	-1	-1	-1	Null	-1	All	HOME	-1	SEVERAL_DAY	YES
305	MALE	23	1	Mali	Bamako	Bamako	District	1	Mali	Bamako	Bamako	District	1	0	1	1	YES	YES	Null	-1	-1	-1	-1	-1	-1	-1	-1	-1	-1	-1	Null	-1	All	OTHER	At a neighbor's house	DAY	YES
306	MALE	18	1	Mali	Sikasso	Yanfolila	Baya	0	Mali	Sikasso	Yanfolila	Baya	0	1	0	1	NO	Null	Null	-1	-1	-1	-1	-1	-1	-1	-1	-1	-1	-1	Null	-1	Null	Null	N/A	Null	Null
307	FEMALE	35	0	Mali	Sikasso	Yanfolila	Baya	0	Mali	Sikasso	Yanfolila	Baya	0	1	0	1	NO	Null	Null	-1	-1	-1	-1	-1	-1	-1	-1	-1	-1	-1	Null	-1	Null	Null	N/A	Null	Null
308	MALE	62	2	Mali	Sikasso	Yanfolila	Baya	0	Mali	Sikasso	Yanfolila	Baya	0	1	0	1	NO	Null	Null	-1	-1	-1	-1	-1	-1	-1	-1	-1	-1	-1	Null	-1	Null	Null	N/A	Null	Null
309	MALE	44	3	Mali	Sikasso	Yanfolila	Baya	0	Mali	Sikasso	Yanfolila	Baya	0	2	0	2	NO	Null	Null	-1	-1	-1	-1	-1	-1	-1	-1	-1	-1	-1	Null	-1	Null	Null	N/A	Null	Null
310	MALE	26	2	Mali	Sikasso	Yanfolila	Baya	0	Mali	Sikasso	Yanfolila	Baya	0	1	0	1	NO	Null	Null	-1	-1	-1	-1	-1	-1	-1	-1	-1	-1	-1	Null	-1	Null	Null	N/A	Null	Null
311	FEMALE	36	2	Mali	Sikasso	Yanfolila	Baya	0	Mali	Sikasso	Yanfolila	Baya	0	2	0	2	YES	YES	Null	-1	-1	-1	-1	-1	-1	-1	-1	-1	-1	-1	Null	-1	All	HOME	N/A	DAY	YES
312	FEMALE	18	2	Mali	Sikasso	Yanfolila	Baya	0	Mali	Sikasso	Yanfolila	Baya	0	1	0	1	NO	Null	Null	-1	-1	-1	-1	-1	-1	-1	-1	-1	-1	-1	Null	-1	Null	Null	N/A	Null	Null
313	FEMALE	51	1	Mali	Sikasso	Yanfolila	Baya	0	Mali	Sikasso	Yanfolila	Baya	0	1	0	1	NO	Null	Null	-1	-1	-1	-1	-1	-1	-1	-1	-1	-1	-1	Null	-1	Null	Null	-1	Null	Null
314	MALE	18	0	Mali	Sikasso	Yanfolila	Baya	0	Mali	Sikasso	Yanfolila	Baya	0	0	1	1	YES	YES	Null	-1	-1	-1	-1	-1	-1	-1	-1	-1	-1	-1	Null	-1	All	HOME	N/A	SEVERAL_DAY	YES
315	FEMALE	52	3	Mali	Sikasso	Yanfolila	Baya	0	Mali	Sikasso	Yanfolila	Baya	0	1	1	2	YES	NO	YES	3	23	47	20	-1	-1	-1	-1	-1	-1	-1	HOUSEHOLD	-1	AWAY	HOME	-1	DAY	YES
316	MALE	18	0	Mali	Sikasso	Yanfolila	Baya	0	Mali	Sikasso	Yanfolila	Baya	0	0	2	2	YES	NO	YES	2	21	22	-1	-1	-1	-1	-1	-1	-1	-1	WORK	-1	All	HOME	N/A	DAY	YES
317	MALE	31	0	Mali	Sikasso	Yanfolila	Baya	0	Mali	Sikasso	Yanfolila	Baya	0	1	0	1	YES	YES	Null	-1	-1	-1	-1	-1	-1	-1	-1	-1	-1	-1	Null	-1	All	HOME	-1	WEEK	YES
318	FEMALE	28	2	Mali	Sikasso	Yanfolila	Baya	0	Mali	Sikasso	Yanfolila	Baya	0	0	1	1	NO	Null	Null	-1	-1	-1	-1	-1	-1	-1	-1	-1	-1	-1	Null	-1	Null	Null	N/A	Null	Null
319	MALE	63	0	Mali	Sikasso	Yanfolila	Baya	0	Mali	Sikasso	Yanfolila	Baya	0	1	0	1	YES	YES	Null	-1	-1	-1	-1	-1	-1	-1	-1	-1	-1	-1	Null	-1	All	HOME	-1	SEVERAL_DAY	YES
320	MALE	30	1	Mali	Sikasso	Yanfolila	Baya	0	Mali	Sikasso	Yanfolila	Baya	0	3	0	3	YES	YES	Null	-1	-1	-1	-1	-1	-1	-1	-1	-1	-1	-1	Null	-1	All	HOME	N/A	SEVERAL_DAY	YES
321	MALE	30	1	Mali	Sikasso	Yanfolila	Baya	0	Mali	Sikasso	Yanfolila	Baya	0	3	0	3	YES	YES	Null	-1	-1	-1	-1	-1	-1	-1	-1	-1	-1	-1	Null	-1	All	HOME	N/A	SEVERAL_DAY	YES
322	MALE	92	0	Mali	Sikasso	Yanfolila	Baya	0	Mali	Sikasso	Yanfolila	Baya	0	1	0	1	NO	Null	Null	-1	-1	-1	-1	-1	-1	-1	-1	-1	-1	-1	Null	-1	Null	Null	-1	Null	Null
323	FEMALE	30	1	Mali	Sikasso	Yanfolila	Baya	0	Mali	Sikasso	Yanfolila	Baya	0	0	1	1	NO	Null	Null	-1	-1	-1	-1	-1	-1	-1	-1	-1	-1	-1	Null	-1	Null	Null	-1	Null	Null
324	MALE	34	1	Mali	Bamako	Bamako	District	1	Mali	Bamako	Bamako	District	1	1	0	1	YES	YES	Null	-1	-1	-1	-1	-1	-1	-1	-1	-1	-1	-1	Null	-1	All	HOME	-1	SEVERAL_DAY	YES
325	FEMALE	16	0	Mali	Sikasso	Yanfolila	Baya	0	Mali	Sikasso	Yanfolila	Baya	0	1	0	1	NO	Null	Null	-1	-1	-1	-1	-1	-1	-1	-1	-1	-1	-1	Null	-1	Null	Null	N/A	Null	Null
326	FEMALE	21	0	Mali	Mopti	Mopti	Fatoma	0	Mali	Mopti	Douentza	Gandamia	0	0	1	1	NO	Null	Null	-1	-1	-1	-1	-1	-1	-1	-1	-1	-1	-1	Null	-1	Null	Null	-1	Null	Null
327	FEMALE	22	1	Mali	Sikasso	Yanfolila	Baya	0	Mali	Sikasso	Yanfolila	Baya	0	0	1	1	NO	YES	Null	-1	-1	-1	-1	-1	-1	-1	-1	-1	-1	-1	Null	-1	All	HOME	-1	SEVERAL_DAY	YES
328	MALE	50	1	Mali	Sikasso	Yanfolila	Baya	0	Mali	Sikasso	Yanfolila	Baya	0	1	0	1	YES	YES	Null	-1	-1	-1	-1	-1	-1	-1	-1	-1	-1	-1	Null	-1	All	HOME	N/A	SEVERAL_DAY	YES
329	MALE	27	2	Mali	Sikasso	Yanfolila	Baya	0	Mali	Sikasso	Yanfolila	Baya	0	0	1	1	NO	Null	Null	-1	-1	-1	-1	-1	-1	-1	-1	-1	-1	-1	Null	-1	Null	Null	N/A	Null	Null
330	MALE	51	2	Mali	Sikasso	Yanfolila	Baya	0	Mali	Sikasso	Yanfolila	Baya	0	1	0	1	YES	YES	Null	-1	-1	-1	-1	-1	-1	-1	-1	-1	-1	-1	Null	-1	All	HOME	N/A	SEVERAL_DAY	YES
331	FEMALE	31	0	Mali	Segou	Baroueli	Boidie	0	Mali	Segou	Baroueli	Boidie	0	1	0	1	NO	Null	Null	-1	-1	-1	-1	-1	-1	-1	-1	-1	-1	-1	HOUSEHOLD	-1	Null	Null	-1	Null	Null
332	FEMALE	40	0	Mali	Segou	Baroueli	Boidie	0	Mali	Segou	Baroueli	Boidie	0	1	0	1	NO	Null	Null	-1	-1	-1	-1	-1	-1	-1	-1	-1	-1	-1	Null	-1	Null	Null	N/A	Null	Null
333	MALE	27	1	Mali	Segou	Baroueli	Boidie	0	Mali	Segou	Baroueli	Boidie	0	0	1	1	YES	NO	YES	1	18	-1	-1	-1	-1	-1	-1	-1	-1	-1	HOUSEHOLD	-1	All	HOME	-1	SEVERAL_DAY	YES
334	FEMALE	26	1	Mali	Segou	Baroueli	Boidie	0	Mali	Segou	Baroueli	Boidie	0	0	1	1	NO	Null	Null	-1	-1	-1	-1	-1	-1	-1	-1	-1	-1	-1	Null	-1	Null	Null	N/A	Null	Null
335	MALE	17	0	Mali	Sikasso	Yanfolila	Baya	0	Mali	Sikasso	Yanfolila	Baya	0	1	0	1	NO	Null	Null	-1	-1	-1	-1	-1	-1	-1	-1	-1	-1	-1	Null	-1	Null	Null	N/A	Null	Null
336	FEMALE	47	0	Mali	Segou	Baroueli	Boidie	0	Mali	Segou	Baroueli	Boidie	0	1	0	1	YES	YES	Null	-1	-1	-1	-1	-1	-1	-1	-1	-1	-1	-1	Null	-1	HOME	HOME	N/A	DAY	YES
337	MALE	47	2	Mali	Bamako	Bamako	District	1	Mali	Bamako	Bamako	District	1	0	1	1	YES	YES	Null	-1	-1	-1	-1	-1	-1	-1	-1	-1	-1	-1	Null	-1	All	HOME	-1	SEVERAL_DAY	YES
338	MALE	29	2	Mali	Koulikoro	Kati	Kalabancoro	1	Mali	Koulikoro	Kati	Kalabancoro	1	1	0	1	NO	Null	Null	-1	-1	-1	-1	-1	-1	-1	-1	-1	-1	-1	Null	-1	Null	Null	-1	Null	Null
339	MALE	65	0	Mali	Bamako	Bamako	District	1	Mali	Bamako	Bamako	District	1	0	1	1	NO	Null	Null	-1	-1	-1	-1	-1	-1	-1	-1	-1	-1	-1	Null	-1	Null	Null	-1	Null	Null
340	FEMALE	18	0	Mali	Sikasso	Yanfolila	Baya	0	Mali	Sikasso	Yanfolila	Baya	0	0	1	1	NO	Null	Null	-1	-1	-1	-1	-1	-1	-1	-1	-1	-1	-1	Null	-1	Null	Null	-1	Null	Null
341	FEMALE	25	0	Mali	Sikasso	Yanfolila	Baya	0	Mali	Sikasso	Yanfolila	Baya	0	1	1	2	NO	Null	Null	-1	-1	-1	-1	-1	-1	-1	-1	-1	-1	-1	Null	-1	Null	Null	-1	Null	Null
342	FEMALE	47	0	Mali	Segou	Baroueli	Boidie	0	Mali	Segou	Baroueli	Boidie	0	1	0	1	NO	Null	Null	-1	-1	-1	-1	-1	-1	-1	-1	-1	-1	-1	Null	-1	Null	Null	N/A	Null	Null
343	FEMALE	41	0	Mali	Segou	Baroueli	Boidie	0	Mali	Segou	Baroueli	Boidie	0	2	0	2	NO	Null	Null	-1	-1	-1	-1	-1	-1	-1	-1	-1	-1	-1	Null	-1	Null	Null	N/A	Null	Null
344	MALE	38	2	Mali	Sikasso	Yanfolila	Baya	0	Mali	Sikasso	Yanfolila	Baya	0	1	0	1	YES	NO	YES	1	27	-1	-1	-1	-1	-1	-1	-1	-1	-1	HOUSEHOLD	-1	AWAY	HOME	N/A	SEVERAL_DAY	YES
345	FEMALE	29	2	Mali	Segou	Baroueli	Boidie	0	Mali	Segou	Baroueli	Boidie	0	2	1	3	NO	Null	Null	-1	-1	-1	-1	-1	-1	-1	-1	-1	-1	-1	Null	-1	Null	Null	N/A	Null	Null
346	MALE	61	2	Mali	Sikasso	Yanfolila	Baya	0	Mali	Sikasso	Yanfolila	Baya	0	2	1	3	YES	YES	Null	-1	-1	-1	-1	-1	-1	-1	-1	-1	-1	-1	Null	-1	All	HOME	-1	DAY	YES
347	MALE	32	1	Mali	Koulikoro	Kati	Kalabancoro	1	Mali	Koulikoro	Kati	Kalabancoro	1	1	0	1	YES	YES	Null	-1	-1	-1	-1	-1	-1	-1	-1	-1	-1	-1	Null	-1	All	HOME	N/A	SEVERAL_DAY	YES
348	FEMALE	20	1	Mali	Sikasso	Yanfolila	Baya	0	Mali	Sikasso	Yanfolila	Baya	0	1	0	1	NO	Null	Null	-1	-1	-1	-1	-1	-1	-1	-1	-1	-1	-1	Null	-1	Null	Null	-1	Null	Null
349	FEMALE	25	0	Mali	Sikasso	Yanfolila	Baya	0	Mali	Sikasso	Yanfolila	Baya	0	0	1	1	NO	Null	Null	-1	-1	-1	-1	-1	-1	-1	-1	-1	-1	-1	Null	-1	Null	Null	N/A	Null	Null
350	FEMALE	35	1	Mali	Sikasso	Yanfolila	Baya	0	Mali	Sikasso	Yanfolila	Baya	0	0	1	1	NO	Null	Null	-1	-1	-1	-1	-1	-1	-1	-1	-1	-1	-1	Null	-1	Null	Null	-1	Null	Null
351	FEMALE	76	2	Mali	Segou	Baroueli	Boidie	0	Mali	Segou	Baroueli	Boidie	0	1	0	1	NO	Null	Null	-1	-1	-1	-1	-1	-1	-1	-1	-1	-1	-1	Null	-1	Null	Null	N/A	Null	Null
352	FEMALE	42	2	Mali	Segou	Baroueli	Boidie	0	Mali	Segou	Baroueli	Boidie	0	4	0	4	NO	Null	Null	-1	-1	-1	-1	-1	-1	-1	-1	-1	-1	-1	Null	-1	Null	Null	N/A	Null	Null
353	FEMALE	53	0	Mali	Segou	Baroueli	Boidie	0	Mali	Segou	Baroueli	Boidie	0	1	0	1	NO	Null	Null	-1	-1	-1	-1	-1	-1	-1	-1	-1	-1	-1	Null	-1	Null	Null	-1	Null	Null
354	FEMALE	39	0	Mali	Sikasso	Yanfolila	Baya	0	Mali	Sikasso	Yanfolila	Baya	0	1	0	1	NO	Null	Null	-1	-1	-1	-1	-1	-1	-1	-1	-1	-1	-1	Null	-1	Null	Null	N/A	Null	Null
355	MALE	30	0	Mali	Segou	Baroueli	Boidie	0	Mali	Segou	Baroueli	Boidie	0	2	0	2	YES	YES	Null	-1	-1	-1	-1	-1	-1	-1	-1	-1	-1	-1	Null	-1	All	HOME	N/A	DAY	YES
356	FEMALE	41	1	Mali	Bamako	Bamako	District	1	Mali	Bamako	Bamako	District	1	1	0	1	YES	NO	YES	2	26	15	-1	-1	-1	-1	-1	-1	-1	-1	HOUSEHOLD	-1	AWAY	HOME	-1	DAY	YES
357	FEMALE	30	1	Mali	Mopti	Mopti	Fatoma	0	Mali	Mopti	Mopti	Fatoma	0	2	0	2	NO	Null	Null	-1	-1	-1	-1	-1	-1	-1	-1	-1	-1	-1	Null	-1	Null	Null	-1	Null	Null
358	MALE	71	0	Mali	Segou	Baroueli	Boidie	0	Mali	Segou	Baroueli	Boidie	0	1	0	1	YES	YES	Null	-1	-1	-1	-1	-1	-1	-1	-1	-1	-1	-1	Null	-1	All	HOME	N/A	SEVERAL_DAY	YES
359	MALE	40	3	Mali	Sikasso	Yanfolila	Baya	0	Mali	Sikasso	Yanfolila	Baya	0	1	0	1	YES	YES	Null	-1	-1	-1	-1	-1	-1	-1	-1	-1	-1	-1	Null	-1	All	HOME	N/A	SEVERAL_DAY	YES
360	FEMALE	35	1	Mali	Sikasso	Yanfolila	Baya	0	Mali	Sikasso	Yanfolila	Baya	0	1	0	1	NO	Null	Null	-1	-1	-1	-1	-1	-1	-1	-1	-1	-1	-1	Null	-1	Null	Null	N/A	Null	Null
361	MALE	69	2	Mali	Segou	Baroueli	Boidie	0	Mali	Segou	Baroueli	Boidie	0	1	0	1	YES	YES	Null	-1	-1	-1	-1	-1	-1	-1	-1	-1	-1	-1	Null	-1	All	HOME	N/A	SEVERAL_DAY	YES
362	FEMALE	16	0	Mali	Koulikoro	Kati	Kalabancoro	1	Mali	Koulikoro	Kati	Kalabancoro	1	1	0	1	YES	YES	Null	-1	-1	-1	-1	-1	-1	-1	-1	-1	-1	-1	Null	-1	All	HOME	N/A	SEVERAL_DAY	YES
363	MALE	21	0	Mali	Mopti	Mopti	Mopti Commune	1	Mali	Mopti	Mopti	Mopti Commune	1	2	0	2	YES	YES	Null	-1	-1	-1	-1	-1	-1	-1	-1	-1	-1	-1	Null	-1	All	HOME	-1	SEVERAL_DAY	YES
364	FEMALE	20	0	Mali	Sikasso	Yanfolila	Baya	0	Mali	Sikasso	Yanfolila	Baya	0	1	0	1	NO	Null	Null	-1	-1	-1	-1	-1	-1	-1	-1	-1	-1	-1	Null	-1	Null	Null	-1	Null	Null
365	FEMALE	26	1	Mali	Segou	Baroueli	Boidie	0	Mali	Segou	Baroueli	Boidie	0	0	1	1	YES	YES	Null	-1	-1	-1	-1	-1	-1	-1	-1	-1	-1	-1	Null	-1	All	HOME	-1	WEEK	YES
366	MALE	64	1	Mali	Sikasso	Yanfolila	Baya	0	Mali	Sikasso	Yanfolila	Baya	0	1	0	1	YES	YES	Null	-1	-1	-1	-1	-1	-1	-1	-1	-1	-1	-1	Null	-1	All	HOME	-1	DAY	YES
367	MALE	23	0	Mali	Mopti	Mopti	Fatoma	0	Mali	Mopti	Mopti	Fatoma	0	1	0	1	NO	Null	Null	-1	-1	-1	-1	-1	-1	-1	-1	-1	-1	-1	Null	-1	Null	Null	-1	Null	Null
368	MALE	25	0	Mali	Segou	Baroueli	Boidie	0	Mali	Segou	Baroueli	Boidie	0	2	1	3	YES	YES	Null	-1	-1	-1	-1	-1	-1	-1	-1	-1	-1	-1	Null	-1	All	HOME	N/A	SEVERAL_DAY	YES
369	FEMALE	46	0	Mali	Mopti	Mopti	Mopti Commune	1	Mali	Mopti	Mopti	Mopti Commune	1	0	1	1	NO	Null	Null	-1	-1	-1	-1	-1	-1	-1	-1	-1	-1	-1	Null	-1	Null	Null	-1	Null	Null
370	FEMALE	75	0	Mali	Sikasso	Yanfolila	Baya	0	Mali	Koulikoro	Koulikoro	Koulikoro Commune	1	0	1	1	NO	Null	Null	-1	-1	-1	-1	-1	-1	-1	-1	-1	-1	-1	Null	-1	Null	Null	-1	Null	Null
371	MALE	33	1	Mali	Segou	Baroueli	Boidie	0	Mali	Segou	Baroueli	Boidie	0	1	0	1	YES	YES	Null	-1	-1	-1	-1	-1	-1	-1	-1	-1	-1	-1	Null	-1	All	HOME	-1	SEVERAL_DAY	YES
372	MALE	50	2	Mali	Koulikoro	Kati	Kalabancoro	1	Mali	Koulikoro	Kati	Kalabancoro	1	2	2	4	YES	YES	Null	-1	-1	-1	-1	-1	-1	-1	-1	-1	-1	-1	Null	-1	All	HOME	N/A	SEVERAL_DAY	YES
373	FEMALE	24	0	Mali	Segou	Baroueli	Boidie	0	Mali	Segou	Baroueli	Boidie	0	0	1	1	NO	Null	Null	-1	-1	-1	-1	-1	-1	-1	-1	-1	-1	-1	Null	-1	Null	Null	-1	Null	Null
374	MALE	19	0	Mali	Bamako	Bamako	District	1	Mali	Bamako	Bamako	District	1	1	0	1	NO	Null	Null	-1	-1	-1	-1	-1	-1	-1	-1	-1	-1	-1	Null	-1	Null	Null	N/A	Null	Null
375	FEMALE	39	2	Mali	Mopti	Mopti	Fatoma	0	Mali	Timbuktu	Niafunke	Koumaira	0	0	1	1	YES	YES	Null	-1	-1	-1	-1	-1	-1	-1	-1	-1	-1	-1	Null	-1	HOME	HOME	-1	WEEK	YES
376	FEMALE	30	1	Mali	Segou	Baroueli	Boidie	0	Mali	Segou	Baroueli	Boidie	0	1	1	2	YES	YES	Null	-1	-1	-1	-1	-1	-1	-1	-1	-1	-1	-1	Null	-1	All	HOME	N/A	SEVERAL_DAY	YES
377	FEMALE	51	0	Mali	Segou	Baroueli	Boidie	0	Mali	Segou	Baroueli	Boidie	0	1	0	1	NO	Null	Null	-1	-1	-1	-1	-1	-1	-1	-1	-1	-1	-1	Null	-1	Null	Null	-1	Null	Null
378	MALE	25	0	Mali	Bamako	Bamako	District	1	Cote d'Ivoire	Lagunes	Abidjan	Koumassi	NA	1	0	1	NO	Null	Null	-1	-1	-1	-1	-1	-1	-1	-1	-1	-1	-1	Null	-1	Null	Null	N/A	Null	Null
379	MALE	27	1	Mali	Segou	Baroueli	Boidie	0	Mali	Segou	Baroueli	Boidie	0	1	0	1	YES	YES	Null	-1	-1	-1	-1	-1	-1	-1	-1	-1	-1	-1	Null	-1	All	HOME	-1	DAY	YES
380	FEMALE	42	0	Mali	Koulikoro	Kati	Kalabancoro	1	Mali	Koulikoro	Kati	Kalabancoro	1	2	2	4	YES	YES	Null	-1	-1	-1	-1	-1	-1	-1	-1	-1	-1	-1	Null	-1	All	HOME	N/A	DAY	YES
381	MALE	26	0	Mali	Sikasso	Yanfolila	Baya	0	Mali	Sikasso	Yanfolila	Baya	0	0	1	1	NO	Null	Null	-1	-1	-1	-1	-1	-1	-1	-1	-1	-1	-1	Null	-1	Null	Null	N/A	Null	Null
382	MALE	33	0	Mali	Sikasso	Yanfolila	Baya	0	Mali	Sikasso	Yanfolila	Baya	0	4	0	4	YES	YES	Null	-1	-1	-1	-1	-1	-1	-1	-1	-1	-1	-1	Null	-1	All	HOME	N/A	SEVERAL_DAY	YES
383	MALE	26	0	Mali	Segou	Baroueli	Boidie	0	Mali	Sikasso	Koutiala	Koutiala Commune	1	0	1	1	NO	Null	Null	-1	-1	-1	-1	-1	-1	-1	-1	-1	-1	-1	Null	-1	Null	Null	N/A	Null	Null
384	FEMALE	42	1	Mali	Segou	Baroueli	Boidie	0	Mali	Segou	Baroueli	Boidie	0	0	1	1	NO	Null	Null	-1	-1	-1	-1	-1	-1	-1	-1	-1	-1	-1	Null	-1	Null	Null	-1	Null	Null
385	FEMALE	24	1	Mali	Sikasso	Yanfolila	Baya	0	Mali	Sikasso	Yanfolila	Baya	0	1	0	1	YES	YES	Null	-1	-1	-1	-1	-1	-1	-1	-1	-1	-1	-1	Null	-1	All	HOME	N/A	SEVERAL_DAY	YES
386	MALE	23	0	Mali	Segou	Baroueli	Boidie	0	Mali	Segou	Macina	Macina	0	0	1	1	NO	Null	Null	-1	-1	-1	-1	-1	-1	-1	-1	-1	-1	-1	Null	-1	Null	Null	N/A	Null	Null
387	MALE	16	0	Mali	Segou	Baroueli	Boidie	0	Mali	Segou	Baroueli	Boidie	0	0	1	1	NO	Null	Null	-1	-1	-1	-1	-1	-1	-1	-1	-1	-1	-1	Null	-1	Null	Null	-1	Null	Null
388	MALE	22	0	Mali	Sikasso	Yanfolila	Baya	0	Mali	Sikasso	Yanfolila	Baya	0	1	0	1	NO	Null	Null	-1	-1	-1	-1	-1	-1	-1	-1	-1	-1	-1	Null	-1	Null	Null	N/A	Null	Null
389	MALE	34	2	Mali	Segou	Baroueli	Boidie	0	Mali	Segou	Baroueli	Boidie	0	0	1	1	YES	YES	Null	-1	-1	-1	-1	-1	-1	-1	-1	-1	-1	-1	Null	-1	All	HOME	-1	DAY	YES
390	FEMALE	28	1	Mali	Koulikoro	Kati	Kalabancoro	1	Mali	Koulikoro	Kati	Kalabancoro	1	1	0	1	YES	YES	Null	-1	-1	-1	-1	-1	-1	-1	-1	-1	-1	-1	Null	-1	All	HOME	N/A	SEVERAL_DAY	YES
391	FEMALE	21	2	Mali	Sikasso	Yanfolila	Baya	0	Mali	Sikasso	Yanfolila	Baya	0	0	1	1	NO	Null	Null	-1	-1	-1	-1	-1	-1	-1	-1	-1	-1	-1	Null	-1	Null	Null	N/A	Null	Null
392	MALE	28	0	Mali	Segou	Baroueli	Boidie	0	Mali	Segou	Baroueli	Boidie	0	1	0	1	NO	Null	Null	-1	-1	-1	-1	-1	-1	-1	-1	-1	-1	-1	Null	-1	Null	Null	N/A	Null	Null
393	MALE	26	0	Mali	Sikasso	Yanfolila	Baya	0	Mali	Sikasso	Yanfolila	Baya	0	1	0	1	YES	YES	Null	-1	-1	-1	-1	-1	-1	-1	-1	-1	-1	-1	Null	-1	All	HOME	N/A	SEVERAL_DAY	YES
394	MALE	29	0	Mali	Sikasso	Yanfolila	Baya	0	Mali	Sikasso	Yanfolila	Baya	0	1	0	1	YES	YES	Null	-1	-1	-1	-1	-1	-1	-1	-1	-1	-1	-1	Null	-1	All	HOME	-1	DAY	YES
395	MALE	35	1	Mali	Mopti	Mopti	Fatoma	0	Mali	Mopti	Mopti	Fatoma	0	0	1	1	YES	YES	Null	-1	-1	-1	-1	-1	-1	-1	-1	-1	-1	-1	Null	-1	All	HOME	-1	SEVERAL_DAY	YES
396	FEMALE	18	0	Mali	Sikasso	Yanfolila	Baya	0	Mali	Sikasso	Yanfolila	Baya	0	0	1	1	YES	YES	Null	-1	-1	-1	-1	-1	-1	-1	-1	-1	-1	-1	Null	-1	All	HOME	N/A	SEVERAL_DAY	YES
397	FEMALE	51	0	Mali	Segou	Baroueli	Boidie	0	Mali	Segou	Baroueli	Boidie	0	0	1	1	NO	Null	Null	-1	-1	-1	-1	-1	-1	-1	-1	-1	-1	-1	Null	-1	Null	Null	-1	Null	Null
398	FEMALE	25	2	Mali	Sikasso	Yanfolila	Baya	0	Mali	Sikasso	Yanfolila	Baya	0	0	1	1	YES	YES	Null	-1	-1	-1	-1	-1	-1	-1	-1	-1	-1	-1	Null	-1	All	HOME	-1	DAY	YES
399	MALE	46	2	Mali	Mopti	Mopti	Fatoma	0	Mali	Mopti	Mopti	Fatoma	0	1	0	1	YES	YES	Null	-1	-1	-1	-1	-1	-1	-1	-1	-1	-1	-1	Null	-1	All	HOME	-1	DAY	YES
400	MALE	23	0	Mali	Sikasso	Yanfolila	Baya	0	Mali	Sikasso	Yanfolila	Baya	0	0	2	2	YES	YES	Null	-1	-1	-1	-1	-1	-1	-1	-1	-1	-1	-1	Null	-1	All	HOME	N/A	SEVERAL_DAY	YES
401	FEMALE	29	2	Mali	Segou	Baroueli	Boidie	0	Mali	Segou	Baroueli	Boidie	0	1	1	2	NO	Null	Null	-1	-1	-1	-1	-1	-1	-1	-1	-1	-1	-1	Null	-1	Null	Null	N/A	Null	Null
402	FEMALE	28	2	Mali	Sikasso	Yanfolila	Baya	0	Mali	Sikasso	Yanfolila	Baya	0	1	0	1	NO	Null	Null	-1	-1	-1	-1	-1	-1	-1	-1	-1	-1	-1	Null	-1	Null	Null	N/A	Null	Null
403	FEMALE	85	0	Mali	Segou	Baroueli	Boidie	0	Mali	Segou	Baroueli	Boidie	0	1	2	3	NO	Null	Null	-1	-1	-1	-1	-1	-1	-1	-1	-1	-1	-1	Null	-1	Null	Null	N/A	Null	Null
404	Null	48	0	Mali	Sikasso	Yanfolila	Baya	0	Mali	Sikasso	Yanfolila	Baya	0	1	0	1	YES	YES	Null	-1	-1	-1	-1	-1	-1	-1	-1	-1	-1	-1	Null	-1	All	HOME	N/A	SEVERAL_DAY	YES
405	FEMALE	45	1	Mali	Segou	Baroueli	Boidie	0	Mali	Segou	Baroueli	Boidie	0	1	0	1	YES	YES	Null	-1	-1	-1	-1	-1	-1	-1	-1	-1	-1	-1	Null	-1	All	OTHER	At a neighbor's house	DAY	YES
406	MALE	36	3	Mali	Segou	Baroueli	Boidie	0	Mali	Segou	Baroueli	Boidie	0	51	0	51	YES	YES	Null	-1	-1	-1	-1	-1	-1	-1	-1	-1	-1	-1	Null	-1	All	HOME	-1	SEVERAL_DAY	YES
407	FEMALE	16	0	Mali	Sikasso	Yanfolila	Baya	0	Mali	Sikasso	Yanfolila	Baya	0	1	0	1	NO	Null	Null	-1	-1	-1	-1	-1	-1	-1	-1	-1	-1	-1	Null	-1	Null	Null	-1	Null	Null
408	MALE	36	2	Mali	Sikasso	Yanfolila	Baya	0	Mali	Sikasso	Yanfolila	Baya	0	3	0	3	NO	Null	Null	-1	-1	-1	-1	-1	-1	-1	-1	-1	-1	-1	Null	-1	Null	Null	-1	Null	Null
409	MALE	59	2	Mali	Segou	Baroueli	Boidie	0	Mali	Segou	Baroueli	Boidie	0	1	0	1	YES	YES	Null	-1	-1	-1	-1	-1	-1	-1	-1	-1	-1	-1	Null	-1	All	HOME	-1	DAY	YES
410	MALE	25	0	Mali	Segou	Baroueli	Boidie	0	Mali	Segou	Baroueli	Boidie	0	3	0	3	YES	YES	Null	-1	-1	-1	-1	-1	-1	-1	-1	-1	-1	-1	Null	-1	All	HOME	N/A	DAY	YES
411	MALE	37	2	Mali	Segou	Baroueli	Boidie	0	Mali	Segou	Baroueli	Boidie	0	0	1	1	NO	Null	Null	-1	-1	-1	-1	-1	-1	-1	-1	-1	-1	-1	Null	-1	Null	Null	N/A	Null	Null
412	MALE	26	0	Mali	Segou	Baroueli	Boidie	0	Mali	Segou	Baroueli	Boidie	0	0	1	1	YES	YES	Null	-1	-1	-1	-1	-1	-1	-1	-1	-1	-1	-1	Null	-1	All	HOME	N/A	DAY	YES
413	MALE	25	0	Mali	Segou	Baroueli	Boidie	0	Mali	Segou	Baroueli	Boidie	0	0	1	1	YES	YES	Null	-1	-1	-1	-1	-1	-1	-1	-1	-1	-1	-1	Null	-1	All	HOME	-1	WEEK	YES
414	MALE	25	0	Mali	Koulikoro	Kati	Kalabancoro	1	Mali	Koulikoro	Kati	Kalabancoro	1	1	0	1	YES	YES	Null	-1	-1	-1	-1	-1	-1	-1	-1	-1	-1	-1	Null	-1	All	HOME	N/A	SEVERAL_DAY	YES
415	MALE	30	2	Mali	Segou	Baroueli	Boidie	0	Mali	Segou	Baroueli	Boidie	0	1	0	1	YES	YES	Null	-1	-1	-1	-1	-1	-1	-1	-1	-1	-1	-1	Null	-1	All	HOME	-1	SEVERAL_DAY	YES
416	FEMALE	68	0	Mali	Sikasso	Yanfolila	Baya	0	Mali	Sikasso	Yanfolila	Baya	0	0	1	1	NO	Null	Null	-1	-1	-1	-1	-1	-1	-1	-1	-1	-1	-1	Null	-1	Null	Null	N/A	Null	Null
417	FEMALE	30	2	Mali	Sikasso	Yanfolila	Baya	0	Mali	Sikasso	Yanfolila	Baya	0	0	1	1	NO	Null	Null	-1	-1	-1	-1	-1	-1	-1	-1	-1	-1	-1	Null	-1	Null	Null	-1	Null	Null
418	MALE	28	1	Mali	Sikasso	Yanfolila	Baya	0	Mali	Sikasso	Yanfolila	Baya	0	1	0	1	YES	YES	Null	-1	-1	-1	-1	-1	-1	-1	-1	-1	-1	-1	Null	-1	All	HOME	N/A	DAY	YES
419	MALE	42	0	Mali	Segou	Baroueli	Boidie	0	Mali	Segou	Baroueli	Boidie	0	3	0	3	NO	Null	Null	-1	-1	-1	-1	-1	-1	-1	-1	-1	-1	-1	Null	-1	Null	Null	N/A	Null	Null
420	MALE	72	0	Mali	Segou	Baroueli	Boidie	0	Mali	Segou	Baroueli	Boidie	0	1	0	1	NO	Null	Null	-1	-1	-1	-1	-1	-1	-1	-1	-1	-1	-1	Null	-1	Null	Null	N/A	Null	Null
421	MALE	17	0	Mali	Sikasso	Yanfolila	Baya	0	Mali	Sikasso	Yanfolila	Baya	0	2	1	3	YES	YES	Null	-1	-1	-1	-1	-1	-1	-1	-1	-1	-1	-1	Null	-1	All	HOME	N/A	SEVERAL_DAY	YES
422	FEMALE	31	1	Mali	Segou	Baroueli	Boidie	0	Mali	Segou	Baroueli	Boidie	0	1	0	1	NO	Null	Null	-1	-1	-1	-1	-1	-1	-1	-1	-1	-1	-1	Null	-1	Null	Null	N/A	Null	Null
423	FEMALE	40	1	Mali	Sikasso	Yanfolila	Baya	0	Mali	Sikasso	Yanfolila	Baya	0	1	0	1	NO	Null	Null	-1	-1	-1	-1	-1	-1	-1	-1	-1	-1	-1	Null	-1	Null	Null	-1	Null	Null
424	FEMALE	75	0	Mali	Segou	Baroueli	Boidie	0	Mali	Segou	Baroueli	Boidie	0	1	0	1	NO	Null	Null	-1	-1	-1	-1	-1	-1	-1	-1	-1	-1	-1	Null	-1	Null	Null	-1	Null	Null
425	MALE	60	1	Mali	Segou	Baroueli	Boidie	0	Mali	Segou	Baroueli	Boidie	0	0	1	1	YES	YES	Null	-1	-1	-1	-1	-1	-1	-1	-1	-1	-1	-1	Null	-1	All	HOME	-1	DAY	YES
426	FEMALE	27	2	Mali	Sikasso	Yanfolila	Baya	0	Mali	Sikasso	Yanfolila	Baya	0	0	1	1	NO	Null	Null	-1	-1	-1	-1	-1	-1	-1	-1	-1	-1	-1	Null	-1	Null	Null	-1	Null	Null
427	MALE	23	0	Mali	Koulikoro	Kati	Kalabancoro	1	Mali	Koulikoro	Kati	Kalabancoro	1	1	0	1	YES	YES	Null	-1	-1	-1	-1	-1	-1	-1	-1	-1	-1	-1	Null	-1	All	HOME	-1	SEVERAL_DAY	YES
428	FEMALE	19	0	Mali	Sikasso	Yanfolila	Baya	0	Mali	Sikasso	Yanfolila	Baya	0	0	1	1	NO	Null	Null	-1	-1	-1	-1	-1	-1	-1	-1	-1	-1	-1	Null	-1	Null	Null	-1	Null	Null
429	MALE	46	2	Mali	Sikasso	Yanfolila	Baya	0	Mali	Sikasso	Yanfolila	Baya	0	1	0	1	YES	YES	Null	-1	-1	-1	-1	-1	-1	-1	-1	-1	-1	-1	Null	-1	All	HOME	N/A	SEVERAL_DAY	YES
430	MALE	60	1	Mali	Sikasso	Yanfolila	Baya	0	Mali	Sikasso	Yanfolila	Baya	0	1	0	1	YES	YES	Null	-1	-1	-1	-1	-1	-1	-1	-1	-1	-1	-1	Null	-1	All	HOME	N/A	SEVERAL_DAY	YES
431	FEMALE	40	0	Mali	Sikasso	Yanfolila	Baya	0	Mali	Sikasso	Yanfolila	Baya	0	1	0	1	NO	Null	Null	-1	-1	-1	-1	-1	-1	-1	-1	-1	-1	-1	Null	-1	Null	Null	N/A	Null	Null
432	FEMALE	40	0	Mali	Segou	Baroueli	Boidie	0	Mali	Segou	Baroueli	Boidie	0	2	0	2	NO	Null	Null	-1	-1	-1	-1	-1	-1	-1	-1	-1	-1	-1	Null	-1	Null	Null	N/A	Null	Null
433	MALE	45	0	Mali	Bamako	Bamako	District	1	Mali	Bamako	Bamako	District	1	1	0	1	YES	YES	Null	-1	-1	-1	-1	-1	-1	-1	-1	-1	-1	-1	Null	-1	All	HOME	N/A	DAY	YES
434	FEMALE	29	1	Mali	Segou	Baroueli	Boidie	0	Mali	Segou	Baroueli	Boidie	0	1	0	1	NO	Null	Null	-1	-1	-1	-1	-1	-1	-1	-1	-1	-1	-1	Null	-1	Null	Null	-1	Null	Null
435	MALE	28	1	Mali	Mopti	Mopti	Fatoma	0	Mali	Mopti	Mopti	Fatoma	0	0	1	1	NO	Null	Null	-1	-1	-1	-1	-1	-1	-1	-1	-1	-1	-1	Null	-1	Null	Null	-1	Null	Null
436	FEMALE	26	2	Mali	Segou	Baroueli	Boidie	0	Mali	Segou	Baroueli	Boidie	0	10	0	10	YES	YES	Null	-1	-1	-1	-1	-1	-1	-1	-1	-1	-1	-1	Null	-1	All	HOME	N/A	DAY	YES
437	FEMALE	53	0	Mali	Segou	Baroueli	Boidie	0	Mali	Segou	Baroueli	Boidie	0	1	0	1	YES	YES	Null	-1	-1	-1	-1	-1	-1	-1	-1	-1	-1	-1	Null	-1	All	HOME	N/A	WEEK	YES
438	MALE	46	0	Mali	Sikasso	Yanfolila	Baya	0	Mali	Sikasso	Yanfolila	Baya	0	2	0	2	YES	YES	Null	-1	-1	-1	-1	-1	-1	-1	-1	-1	-1	-1	Null	-1	All	HOME	N/A	SEVERAL_DAY	YES
439	FEMALE	30	2	Mali	Sikasso	Yanfolila	Baya	0	Mali	Sikasso	Yanfolila	Baya	0	0	1	1	NO	Null	Null	-1	-1	-1	-1	-1	-1	-1	-1	-1	-1	-1	Null	-1	Null	Null	N/A	Null	Null
440	MALE	28	0	Mali	Koulikoro	Kati	Kalabancoro	1	Mali	Koulikoro	Kati	Kalabancoro	1	1	0	1	YES	YES	Null	-1	-1	-1	-1	-1	-1	-1	-1	-1	-1	-1	Null	-1	All	HOME	N/A	SEVERAL_DAY	YES
441	MALE	18	0	Mali	Koulikoro	Kati	Kalabancoro	1	Mali	Koulikoro	Kati	Kalabancoro	1	0	2	2	NO	Null	Null	-1	-1	-1	-1	-1	-1	-1	-1	-1	-1	-1	Null	-1	Null	Null	N/A	Null	Null
442	FEMALE	32	1	Mali	Mopti	Mopti	Mopti Commune	1	Mali	Mopti	Mopti	Mopti Commune	1	1	1	2	NO	Null	Null	-1	-1	-1	-1	-1	-1	-1	-1	-1	-1	-1	Null	-1	Null	Null	-1	Null	Null
443	MALE	42	2	Mali	Sikasso	Yanfolila	Baya	0	Mali	Sikasso	Yanfolila	Baya	0	1	0	1	YES	YES	Null	-1	-1	-1	-1	-1	-1	-1	-1	-1	-1	-1	Null	-1	All	HOME	N/A	SEVERAL_DAY	YES
444	MALE	29	0	Mali	Segou	Baroueli	Boidie	0	Mali	Segou	Baroueli	Boidie	0	1	0	1	YES	YES	Null	-1	-1	-1	-1	-1	-1	-1	-1	-1	-1	-1	Null	-1	All	HOME	-1	SEVERAL_DAY	YES
445	FEMALE	40	0	Mali	Sikasso	Yanfolila	Baya	0	Mali	Sikasso	Yanfolila	Baya	0	1	0	1	NO	Null	Null	-1	-1	-1	-1	-1	-1	-1	-1	-1	-1	-1	Null	-1	Null	Null	N/A	Null	Null
446	MALE	43	3	Mali	Sikasso	Yanfolila	Baya	0	Mali	Sikasso	Yanfolila	Baya	0	0	1	1	YES	YES	Null	-1	-1	-1	-1	-1	-1	-1	-1	-1	-1	-1	Null	-1	All	HOME	-1	SEVERAL_DAY	YES
447	MALE	79	0	Mali	Segou	Baroueli	Boidie	0	Mali	Segou	Baroueli	Boidie	0	1	0	1	NO	Null	Null	-1	-1	-1	-1	-1	-1	-1	-1	-1	-1	-1	Null	-1	Null	Null	-1	Null	Null
448	FEMALE	25	1	Mali	Segou	Baroueli	Boidie	0	Mali	Segou	Baroueli	Boidie	0	3	0	3	NO	Null	Null	-1	-1	-1	-1	-1	-1	-1	-1	-1	-1	-1	Null	-1	Null	Null	N/A	Null	Null
449	FEMALE	44	2	Mali	Sikasso	Yanfolila	Baya	0	Mali	Sikasso	Yanfolila	Baya	0	2	0	2	NO	Null	Null	-1	-1	-1	-1	-1	-1	-1	-1	-1	-1	-1	Null	-1	Null	Null	-1	Null	Null
450	FEMALE	26	0	Mali	Segou	Baroueli	Boidie	0	Mali	Segou	Baroueli	Boidie	0	1	0	1	YES	YES	Null	-1	-1	-1	-1	-1	-1	-1	-1	-1	-1	-1	Null	-1	All	HOME	-1	SEVERAL_DAY	YES
451	MALE	26	1	Mali	Segou	Baroueli	Boidie	0	Mali	Segou	Baroueli	Boidie	0	0	1	1	NO	Null	Null	-1	-1	-1	-1	-1	-1	-1	-1	-1	-1	-1	Null	-1	Null	Null	-1	Null	Null
452	MALE	28	0	Mali	Sikasso	Yanfolila	Baya	0	Mali	Sikasso	Yanfolila	Baya	0	1	0	1	YES	YES	Null	-1	-1	-1	-1	-1	-1	-1	-1	-1	-1	-1	Null	-1	All	HOME	N/A	SEVERAL_DAY	YES
453	MALE	45	2	Mali	Sikasso	Yanfolila	Baya	0	Mali	Sikasso	Yanfolila	Baya	0	2	1	3	YES	NO	YES	1	22	-1	-1	-1	-1	-1	-1	-1	-1	-1	HOUSEHOLD	-1	All	OTHER	At work	SEVERAL_DAY	YES
454	FEMALE	63	0	Mali	Segou	Baroueli	Boidie	0	Mali	Segou	Baroueli	Boidie	0	1	0	1	NO	Null	Null	-1	-1	-1	-1	-1	-1	-1	-1	-1	-1	-1	Null	-1	Null	Null	N/A	Null	Null
455	FEMALE	45	0	Mali	Sikasso	Yanfolila	Baya	0	Mali	Sikasso	Yanfolila	Baya	0	0	1	1	NO	NO	NO	-1	-1	-1	-1	-1	-1	-1	-1	-1	-1	-1	Null	-1	Null	Null	-1	Null	Null
456	FEMALE	34	2	Mali	Sikasso	Yanfolila	Baya	0	Mali	Sikasso	Yanfolila	Baya	0	0	1	1	NO	Null	Null	-1	-1	-1	-1	-1	-1	-1	-1	-1	-1	-1	Null	-1	Null	Null	N/A	Null	Null
457	MALE	18	0	Mali	Sikasso	Yanfolila	Baya	0	Mali	Sikasso	Yanfolila	Baya	0	0	1	1	YES	YES	Null	-1	-1	-1	-1	-1	-1	-1	-1	-1	-1	-1	Null	-1	All	HOME	N/A	DAY	YES
458	FEMALE	43	1	Mali	Koulikoro	Kati	Kalabancoro	1	Mali	Koulikoro	Kati	Kalabancoro	1	0	2	2	NO	Null	Null	-1	-1	-1	-1	-1	-1	-1	-1	-1	-1	-1	Null	-1	Null	Null	N/A	Null	Null
459	FEMALE	30	0	Mali	Segou	Baroueli	Boidie	0	Mali	Segou	Baroueli	Boidie	0	1	0	1	NO	Null	Null	-1	-1	-1	-1	-1	-1	-1	-1	-1	-1	-1	Null	-1	Null	Null	-1	Null	Null
460	MALE	44	2	Mali	Segou	Baroueli	Boidie	0	Mali	Segou	Baroueli	Boidie	0	0	1	1	YES	YES	Null	-1	-1	-1	-1	-1	-1	-1	-1	-1	-1	-1	Null	-1	Null	HOME	N/A	SEVERAL_DAY	YES
461	MALE	48	0	Mali	Segou	Baroueli	Boidie	0	Mali	Segou	Baroueli	Boidie	0	1	0	1	YES	YES	Null	-1	-1	-1	-1	-1	-1	-1	-1	-1	-1	-1	Null	-1	All	HOME	-1	SEVERAL_DAY	YES
462	FEMALE	40	0	Mali	Segou	Baroueli	Boidie	0	Mali	Segou	Baroueli	Boidie	0	0	1	1	NO	Null	Null	-1	-1	-1	-1	-1	-1	-1	-1	-1	-1	-1	Null	-1	Null	Null	N/A	Null	Null
463	MALE	37	2	Mali	Sikasso	Yanfolila	Baya	0	Mali	Sikasso	Yanfolila	Baya	0	0	1	1	YES	NO	YES	2	27	23	-1	-1	-1	-1	-1	-1	-1	-1	HOUSEHOLD	-1	All	HOME	-1	SEVERAL_DAY	YES
464	MALE	31	2	Mali	Sikasso	Yanfolila	Baya	0	Mali	Sikasso	Yanfolila	Baya	0	0	1	1	NO	Null	Null	-1	-1	-1	-1	-1	-1	-1	-1	-1	-1	-1	Null	-1	Null	Null	-1	Null	Null
465	FEMALE	27	0	Mali	Segou	Baroueli	Boidie	0	Mali	Segou	Baroueli	Boidie	0	1	0	1	NO	Null	Null	-1	-1	-1	-1	-1	-1	-1	-1	-1	-1	-1	Null	-1	Null	Null	-1	Null	Null
466	MALE	50	3	Mali	Segou	Baroueli	Boidie	0	Mali	Segou	Baroueli	Boidie	0	1	0	1	NO	Null	Null	-1	-1	-1	-1	-1	-1	-1	-1	-1	-1	-1	Null	-1	Null	Null	-1	Null	Null
467	MALE	29	2	Mali	Sikasso	Yanfolila	Baya	0	Mali	Sikasso	Yanfolila	Baya	0	0	2	2	NO	Null	Null	-1	-1	-1	-1	-1	-1	-1	-1	-1	-1	-1	Null	-1	Null	Null	N/A	Null	Null
468	FEMALE	25	1	Mali	Sikasso	Yanfolila	Baya	0	Mali	Sikasso	Yanfolila	Baya	0	1	1	2	NO	Null	Null	-1	-1	-1	-1	-1	-1	-1	-1	-1	-1	-1	Null	-1	Null	Null	N/A	Null	Null
469	MALE	65	0	Mali	Sikasso	Yanfolila	Baya	0	Mali	Sikasso	Yanfolila	Baya	0	1	0	1	YES	YES	Null	-1	-1	-1	-1	-1	-1	-1	-1	-1	-1	-1	Null	-1	All	HOME	-1	SEVERAL_DAY	YES
470	MALE	25	0	Mali	Sikasso	Yanfolila	Baya	0	Mali	Sikasso	Yanfolila	Baya	0	1	2	3	YES	YES	Null	-1	-1	-1	-1	-1	-1	-1	-1	-1	-1	-1	Null	-1	All	HOME	N/A	SEVERAL_DAY	YES
471	MALE	73	0	Mali	Sikasso	Yanfolila	Baya	0	Mali	Sikasso	Yanfolila	Baya	0	0	1	1	NO	Null	Null	-1	-1	-1	-1	-1	-1	-1	-1	-1	-1	-1	Null	-1	Null	Null	N/A	Null	Null
472	MALE	36	3	Mali	Sikasso	Yanfolila	Baya	0	Mali	Sikasso	Yanfolila	Baya	0	1	0	1	YES	YES	Null	-1	-1	-1	-1	-1	-1	-1	-1	-1	-1	-1	Null	-1	All	HOME	-1	SEVERAL_DAY	YES
473	FEMALE	56	0	Mali	Segou	Baroueli	Boidie	0	Mali	Segou	Baroueli	Boidie	0	1	0	1	NO	Null	Null	-1	-1	-1	-1	-1	-1	-1	-1	-1	-1	-1	Null	-1	Null	Null	-1	Null	Null
474	FEMALE	18	0	Mali	Mopti	Mopti	Fatoma	0	Mali	Mopti	Mopti	Fatoma	0	1	0	1	NO	Null	Null	-1	-1	-1	-1	-1	-1	-1	-1	-1	-1	-1	Null	-1	Null	Null	-1	Null	Null
475	MALE	38	1	Mali	Mopti	Mopti	Fatoma	0	Mali	Mopti	Mopti	Fatoma	0	1	0	1	YES	YES	Null	-1	-1	-1	-1	-1	-1	-1	-1	-1	-1	-1	Null	-1	All	OTHER	At work	DAY	YES
476	MALE	60	0	Mali	Sikasso	Yanfolila	Baya	0	Mali	Sikasso	Yanfolila	Baya	0	0	1	1	NO	Null	Null	-1	-1	-1	-1	-1	-1	-1	-1	-1	-1	-1	Null	-1	Null	Null	N/A	Null	Null
477	MALE	33	2	Mali	Mopti	Mopti	Fatoma	0	Mali	Mopti	Mopti	Fatoma	0	2	0	2	YES	YES	Null	-1	-1	-1	-1	-1	-1	-1	-1	-1	-1	-1	Null	-1	All	OTHER	At a shop	DAY	YES
478	MALE	48	2	Mali	Sikasso	Yanfolila	Baya	0	Mali	Sikasso	Yanfolila	Baya	0	1	0	1	YES	YES	Null	-1	-1	-1	-1	-1	-1	-1	-1	-1	-1	-1	Null	-1	All	HOME	N/A	SEVERAL_DAY	YES
479	FEMALE	48	5	Mali	Segou	Baroueli	Boidie	0	Mali	Segou	Baroueli	Boidie	0	1	0	1	NO	Null	Null	-1	-1	-1	-1	-1	-1	-1	-1	-1	-1	-1	Null	-1	Null	Null	N/A	Null	Null
480	FEMALE	18	1	Mali	Sikasso	Yanfolila	Baya	0	Mali	Sikasso	Yanfolila	Baya	0	1	0	1	NO	Null	Null	-1	-1	-1	-1	-1	-1	-1	-1	-1	-1	-1	Null	-1	Null	Null	-1	Null	Null
481	MALE	41	2	Mali	Segou	Baroueli	Boidie	0	Mali	Segou	Baroueli	Boidie	0	3	0	3	YES	YES	Null	-1	-1	-1	-1	-1	-1	-1	-1	-1	-1	-1	Null	-1	All	HOME	N/A	SEVERAL_DAY	YES
482	FEMALE	18	0	Mali	Segou	Baroueli	Boidie	0	Mali	Segou	Baroueli	Boidie	0	0	1	1	NO	Null	Null	-1	-1	-1	-1	-1	-1	-1	-1	-1	-1	-1	Null	-1	Null	Null	N/A	Null	Null
483	MALE	41	1	Mali	Segou	Baroueli	Boidie	0	Mali	Segou	Baroueli	Boidie	0	1	1	2	YES	YES	Null	-1	-1	-1	-1	-1	-1	-1	-1	-1	-1	-1	Null	-1	All	HOME	N/A	SEVERAL_DAY	YES
484	FEMALE	28	1	Mali	Koulikoro	Kati	Kalabancoro	1	Mali	Koulikoro	Kati	Kalabancoro	1	1	0	1	YES	YES	Null	-1	-1	-1	-1	-1	-1	-1	-1	-1	-1	-1	Null	-1	All	HOME	-1	SEVERAL_DAY	YES
485	FEMALE	21	2	Mali	Segou	Baroueli	Boidie	0	Mali	Segou	Baroueli	Boidie	0	1	0	1	NO	Null	Null	-1	-1	-1	-1	-1	-1	-1	-1	-1	-1	-1	Null	-1	Null	Null	N/A	Null	Null
486	MALE	26	1	Mali	Koulikoro	Kati	Kalabancoro	1	Mali	Koulikoro	Kati	Kalabancoro	1	1	0	1	YES	YES	Null	-1	-1	-1	-1	-1	-1	-1	-1	-1	-1	-1	Null	-1	All	HOME	-1	SEVERAL_DAY	YES
487	FEMALE	42	0	Mali	Koulikoro	Kati	Kalabancoro	1	Mali	Koulikoro	Kati	Kalabancoro	1	1	0	1	YES	YES	Null	-1	-1	-1	-1	-1	-1	-1	-1	-1	-1	-1	Null	-1	All	HOME	-1	DAY	YES
488	FEMALE	19	0	Mali	Segou	Baroueli	Boidie	0	Mali	Segou	Baroueli	Boidie	0	0	1	1	NO	Null	Null	-1	-1	-1	-1	-1	-1	-1	-1	-1	-1	-1	Null	-1	Null	Null	N/A	Null	Null
489	FEMALE	27	1	Mali	Segou	Baroueli	Boidie	0	Mali	Segou	Baroueli	Boidie	0	1	0	1	YES	YES	Null	-1	-1	-1	-1	-1	-1	-1	-1	-1	-1	-1	Null	-1	All	HOME	-1	DAY	YES
490	FEMALE	18	0	Mali	Sikasso	Yanfolila	Baya	0	Mali	Sikasso	Yanfolila	Baya	0	0	1	1	NO	Null	Null	-1	-1	-1	-1	-1	-1	-1	-1	-1	-1	-1	Null	-1	Null	Null	-1	Null	Null
491	MALE	22	0	Mali	Koulikoro	Kati	Kalabancoro	1	Mali	Koulikoro	Kati	Kalabancoro	1	0	1	1	YES	YES	Null	-1	-1	-1	-1	-1	-1	-1	-1	-1	-1	-1	Null	-1	All	HOME	N/A	SEVERAL_DAY	YES
492	FEMALE	30	1	Mali	Segou	Baroueli	Boidie	0	Mali	Segou	Baroueli	Boidie	0	1	0	1	NO	Null	Null	-1	-1	-1	-1	-1	-1	-1	-1	-1	-1	-1	Null	-1	Null	Null	-1	Null	Null
493	MALE	41	2	Mali	Segou	Baroueli	Boidie	0	Mali	Segou	Baroueli	Boidie	0	0	1	1	YES	YES	Null	-1	-1	-1	-1	-1	-1	-1	-1	-1	-1	-1	Null	-1	All	OTHER	At the town hall	SEVERAL_DAY	YES
494	MALE	26	1	Mali	Sikasso	Yanfolila	Baya	0	Mali	Sikasso	Yanfolila	Baya	0	0	1	1	YES	YES	Null	-1	-1	-1	-1	-1	-1	-1	-1	-1	-1	-1	Null	-1	All	HOME	N/A	SEVERAL_DAY	YES
495	FEMALE	51	0	Mali	Sikasso	Yanfolila	Baya	0	Mali	Sikasso	Yanfolila	Baya	0	1	0	1	YES	YES	Null	-1	-1	-1	-1	-1	-1	-1	-1	-1	-1	-1	Null	-1	All	OTHER	At a shop	DAY	YES
496	MALE	18	0	Mali	Segou	Baroueli	Boidie	0	Mali	Segou	Baroueli	Boidie	0	0	1	1	YES	NO	YES	2	16	26	-1	-1	-1	-1	-1	-1	-1	-1	HOUSEHOLD	-1	All	HOME	-1	SEVERAL_DAY	YES
497	MALE	28	0	Mali	Bamako	Bamako	District	1	Mali	Bamako	Bamako	District	1	0	1	1	YES	YES	Null	-1	-1	-1	-1	-1	-1	-1	-1	-1	-1	-1	Null	-1	All	HOME	-1	SEVERAL_DAY	YES
498	FEMALE	24	2	Mali	Segou	Baroueli	Boidie	0	Mali	Segou	Baroueli	Boidie	0	1	1	2	NO	Null	Null	-1	-1	-1	-1	-1	-1	-1	-1	-1	-1	-1	Null	-1	Null	Null	N/A	Null	Null
499	FEMALE	16	0	Mali	Sikasso	Yanfolila	Baya	0	Mali	Sikasso	Yanfolila	Baya	0	0	1	1	NO	Null	Null	-1	-1	-1	-1	-1	-1	-1	-1	-1	-1	-1	Null	-1	Null	Null	N/A	Null	Null
500	FEMALE	51	1	Mali	Sikasso	Yanfolila	Baya	0	Mali	Sikasso	Yanfolila	Baya	0	1	0	1	NO	Null	Null	-1	-1	-1	-1	-1	-1	-1	-1	-1	-1	-1	Null	-1	Null	Null	-1	Null	Null
501	FEMALE	33	3	Mali	Segou	Baroueli	Boidie	0	Mali	Segou	Baroueli	Boidie	0	0	1	1	NO	Null	Null	-1	-1	-1	-1	-1	-1	-1	-1	-1	-1	-1	Null	-1	Null	Null	-1	Null	Null
502	MALE	21	0	Mali	Koulikoro	Kati	Kalabancoro	1	Mali	Koulikoro	Kati	Kalabancoro	1	1	0	1	YES	YES	Null	-1	-1	-1	-1	-1	-1	-1	-1	-1	-1	-1	Null	-1	All	HOME	-1	SEVERAL_DAY	YES
503	MALE	41	1	Mali	Segou	Baroueli	Boidie	0	Mali	Segou	Baroueli	Boidie	0	1	0	1	NO	Null	Null	-1	-1	-1	-1	-1	-1	-1	-1	-1	-1	-1	Null	-1	Null	Null	N/A	Null	Null
504	FEMALE	22	2	Mali	Segou	Baroueli	Boidie	0	Mali	Segou	Baroueli	Boidie	0	0	1	1	NO	Null	Null	-1	-1	-1	-1	-1	-1	-1	-1	-1	-1	-1	Null	-1	Null	Null	N/A	Null	Null
505	MALE	32	0	Mali	Sikasso	Yanfolila	Baya	0	Mali	Sikasso	Yanfolila	Baya	0	0	1	1	NO	Null	Null	-1	-1	-1	-1	-1	-1	-1	-1	-1	-1	-1	Null	-1	Null	Null	N/A	Null	Null
506	MALE	35	0	Mali	Segou	Baroueli	Boidie	0	Mali	Segou	Baroueli	Boidie	0	0	1	1	YES	YES	Null	-1	-1	-1	-1	-1	-1	-1	-1	-1	-1	-1	Null	-1	All	HOME	N/A	DAY	YES
507	FEMALE	29	2	Mali	Segou	Baroueli	Boidie	0	Mali	Segou	Baroueli	Boidie	0	1	0	1	NO	Null	Null	-1	-1	-1	-1	-1	-1	-1	-1	-1	-1	-1	Null	-1	Null	Null	-1	Null	Null
508	MALE	18	0	Mali	Sikasso	Yanfolila	Baya	0	Mali	Sikasso	Yanfolila	Baya	0	0	1	1	NO	Null	Null	-1	-1	-1	-1	-1	-1	-1	-1	-1	-1	-1	Null	-1	Null	Null	N/A	Null	Null
509	FEMALE	32	1	Mali	Segou	Baroueli	Boidie	0	Mali	Segou	Baroueli	Boidie	0	1	0	1	NO	Null	Null	-1	-1	-1	-1	-1	-1	-1	-1	-1	-1	-1	Null	-1	Null	Null	N/A	Null	Null
510	FEMALE	35	1	Mali	Koulikoro	Kati	Kalabancoro	1	Mali	Koulikoro	Kati	Kalabancoro	1	1	0	1	NO	Null	Null	-1	-1	-1	-1	-1	-1	-1	-1	-1	-1	-1	Null	-1	Null	Null	-1	Null	Null
511	FEMALE	50	0	Mali	Sikasso	Yanfolila	Baya	0	Mali	Sikasso	Yanfolila	Baya	0	1	0	1	NO	Null	Null	-1	-1	-1	-1	-1	-1	-1	-1	-1	-1	-1	Null	-1	Null	Null	-1	Null	Null
512	MALE	63	1	Mali	Sikasso	Yanfolila	Baya	0	Mali	Sikasso	Yanfolila	Baya	0	1	0	1	NO	Null	Null	-1	-1	-1	-1	-1	-1	-1	-1	-1	-1	-1	Null	-1	Null	Null	-1	Null	Null
513	MALE	73	5	Mali	Segou	Baroueli	Boidie	0	Mali	Segou	Baroueli	Boidie	0	1	0	1	YES	YES	Null	-1	-1	-1	-1	-1	-1	-1	-1	-1	-1	-1	Null	-1	AWAY	HOME	-1	DAY	YES
514	FEMALE	28	2	Mali	Segou	Baroueli	Boidie	0	Mali	Segou	Baroueli	Boidie	0	0	1	1	NO	Null	Null	-1	-1	-1	-1	-1	-1	-1	-1	-1	-1	-1	Null	-1	Null	Null	-1	Null	Null
515	MALE	43	2	Mali	Sikasso	Yanfolila	Baya	0	Mali	Sikasso	Yanfolila	Baya	0	1	1	2	YES	YES	Null	-1	-1	-1	-1	-1	-1	-1	-1	-1	-1	-1	Null	-1	All	OTHER	At a neighbor's house	DAY	YES
516	FEMALE	28	1	Mali	Sikasso	Yanfolila	Baya	0	Mali	Sikasso	Yanfolila	Baya	0	2	0	2	NO	Null	Null	-1	-1	-1	-1	-1	-1	-1	-1	-1	-1	-1	Null	-1	Null	Null	N/A	Null	Null
517	MALE	39	1	Mali	Sikasso	Yanfolila	Baya	0	Mali	Sikasso	Yanfolila	Baya	0	1	0	1	YES	NO	YES	1	25	-1	-1	-1	-1	-1	-1	-1	-1	-1	HOUSEHOLD	-1	All	HOME	-1	DAY	YES
518	FEMALE	45	0	Mali	Sikasso	Yanfolila	Baya	0	Mali	Sikasso	Yanfolila	Baya	0	1	1	2	NO	Null	Null	-1	-1	-1	-1	-1	-1	-1	-1	-1	-1	-1	Null	-1	Null	Null	N/A	Null	Null
519	MALE	24	0	Mali	Koulikoro	Kati	Kalabancoro	1	Mali	Koulikoro	Kati	Kalabancoro	1	1	0	1	YES	YES	Null	-1	-1	-1	-1	-1	-1	-1	-1	-1	-1	-1	Null	-1	All	HOME	N/A	SEVERAL_DAY	YES
520	MALE	26	0	Mali	Koulikoro	Kati	Kalabancoro	1	Mali	Koulikoro	Kati	Kalabancoro	1	1	1	2	NO	Null	Null	-1	-1	-1	-1	-1	-1	-1	-1	-1	-1	-1	Null	-1	Null	Null	N/A	Null	Null
521	FEMALE	42	0	Mali	Sikasso	Yanfolila	Baya	0	Mali	Sikasso	Yanfolila	Baya	0	50	0	50	YES	YES	Null	-1	-1	-1	-1	-1	-1	-1	-1	-1	-1	-1	Null	-1	All	HOME	N/A	SEVERAL_DAY	YES
522	MALE	63	4	Mali	Sikasso	Yanfolila	Baya	0	Mali	Sikasso	Yanfolila	Baya	0	3	0	3	NO	Null	Null	-1	-1	-1	-1	-1	-1	-1	-1	-1	-1	-1	Null	-1	Null	Null	N/A	Null	Null
523	MALE	61	0	Mali	Sikasso	Yanfolila	Baya	0	Mali	Sikasso	Yanfolila	Baya	0	2	0	2	YES	YES	Null	-1	-1	-1	-1	-1	-1	-1	-1	-1	-1	-1	Null	-1	HOME	HOME	-1	SEVERAL_DAY	YES
524	MALE	19	0	Mali	Koulikoro	Kati	Kalabancoro	1	Mali	Koulikoro	Kati	Kalabancoro	1	1	0	1	YES	YES	Null	-1	-1	-1	-1	-1	-1	-1	-1	-1	-1	-1	Null	-1	All	HOME	-1	SEVERAL_DAY	YES
525	FEMALE	25	2	Mali	Segou	Baroueli	Boidie	0	Mali	Segou	Baroueli	Boidie	0	1	1	2	NO	Null	Null	-1	-1	-1	-1	-1	-1	-1	-1	-1	-1	-1	Null	-1	Null	Null	-1	Null	Null
526	FEMALE	35	1	Mali	Segou	Baroueli	Boidie	0	Mali	Segou	Baroueli	Boidie	0	1	0	1	NO	Null	Null	-1	-1	-1	-1	-1	-1	-1	-1	-1	-1	-1	Null	-1	Null	Null	-1	Null	Null
527	FEMALE	60	0	Mali	Sikasso	Yanfolila	Baya	0	Mali	Sikasso	Yanfolila	Baya	0	1	0	1	NO	Null	Null	-1	-1	-1	-1	-1	-1	-1	-1	-1	-1	-1	Null	-1	Null	Null	N/A	Null	Null
528	FEMALE	18	0	Mali	Sikasso	Yanfolila	Baya	0	Mali	Sikasso	Yanfolila	Baya	0	0	1	1	NO	Null	Null	-1	-1	-1	-1	-1	-1	-1	-1	-1	-1	-1	Null	-1	Null	Null	-1	Null	Null
529	FEMALE	31	3	Mali	Sikasso	Yanfolila	Baya	0	Mali	Sikasso	Yanfolila	Baya	0	0	1	1	NO	Null	Null	-1	-1	-1	-1	-1	-1	-1	-1	-1	-1	-1	Null	-1	Null	Null	-1	Null	Null
530	MALE	34	1	Mali	Sikasso	Yanfolila	Baya	0	Mali	Sikasso	Yanfolila	Baya	0	2	0	2	NO	Null	Null	-1	-1	-1	-1	-1	-1	-1	-1	-1	-1	-1	Null	-1	Null	Null	-1	Null	Null
531	MALE	67	0	Mali	Sikasso	Yanfolila	Baya	0	Mali	Sikasso	Yanfolila	Baya	0	1	0	1	NO	Null	Null	-1	-1	-1	-1	-1	-1	-1	-1	-1	-1	-1	Null	-1	Null	Null	N/A	Null	Null
532	FEMALE	36	2	Mali	Segou	Baroueli	Boidie	0	Mali	Segou	Baroueli	Boidie	0	0	1	1	NO	Null	Null	-1	-1	-1	-1	-1	-1	-1	-1	-1	-1	-1	Null	-1	Null	Null	-1	Null	Null
533	MALE	28	0	Mali	Segou	Baroueli	Boidie	0	Mali	Segou	Baroueli	Boidie	0	0	1	1	YES	YES	Null	-1	-1	-1	-1	-1	-1	-1	-1	-1	-1	-1	Null	-1	All	HOME	-1	SEVERAL_DAY	YES
534	MALE	47	1	Mali	Segou	Baroueli	Boidie	0	Mali	Segou	Baroueli	Boidie	0	0	1	1	NO	Null	Null	-1	-1	-1	-1	-1	-1	-1	-1	-1	-1	-1	Null	-1	Null	Null	-1	Null	Null
535	MALE	45	2	Mali	Koulikoro	Kati	Kalabancoro	1	Mali	Koulikoro	Kati	Kalabancoro	1	1	0	1	YES	YES	Null	-1	-1	-1	-1	-1	-1	-1	-1	-1	-1	-1	Null	-1	All	HOME	-1	SEVERAL_DAY	YES
536	MALE	40	1	Mali	Segou	Baroueli	Boidie	0	Mali	Segou	Baroueli	Boidie	0	4	0	4	YES	Null	YES	-1	-1	-1	-1	-1	-1	-1	-1	-1	-1	-1	Null	-1	All	HOME	N/A	SEVERAL_DAY	YES
537	MALE	17	0	Mali	Sikasso	Yanfolila	Baya	0	Mali	Sikasso	Yanfolila	Baya	0	2	0	2	NO	Null	Null	-1	-1	-1	-1	-1	-1	-1	-1	-1	-1	-1	Null	-1	Null	Null	N/A	Null	Null
538	MALE	26	2	Mali	Segou	Baroueli	Boidie	0	Mali	Segou	Baroueli	Boidie	0	0	1	1	YES	YES	Null	-1	-1	-1	-1	-1	-1	-1	-1	-1	-1	-1	Null	-1	All	HOME	N/A	DAY	YES
539	FEMALE	19	0	Mali	Sikasso	Yanfolila	Baya	0	Mali	Sikasso	Yanfolila	Baya	0	0	1	1	NO	Null	Null	-1	-1	-1	-1	-1	-1	-1	-1	-1	-1	-1	Null	-1	Null	Null	N/A	Null	Null
540	MALE	25	0	Mali	Sikasso	Yanfolila	Baya	0	Mali	Sikasso	Yanfolila	Baya	0	1	1	2	NO	Null	Null	-1	-1	-1	-1	-1	-1	-1	-1	-1	-1	-1	Null	-1	Null	Null	-1	Null	Null
541	MALE	28	0	Mali	Segou	Baroueli	Boidie	0	Mali	Segou	Baroueli	Boidie	0	0	1	1	NO	Null	Null	-1	-1	-1	-1	-1	-1	-1	-1	-1	-1	-1	Null	-1	Null	Null	N/A	Null	Null
542	MALE	20	0	Mali	Sikasso	Yanfolila	Baya	0	Mali	Sikasso	Yanfolila	Baya	0	0	1	1	YES	YES	Null	-1	-1	-1	-1	-1	-1	-1	-1	-1	-1	-1	Null	-1	All	HOME	N/A	SEVERAL_DAY	YES
543	MALE	73	0	Mali	Sikasso	Yanfolila	Baya	0	Mali	Sikasso	Yanfolila	Baya	0	0	1	1	YES	YES	Null	-1	-1	-1	-1	-1	-1	-1	-1	-1	-1	-1	Null	-1	All	HOME	-1	MONTH	YES
544	FEMALE	22	0	Mali	Bamako	Bamako	District	1	Mali	Bamako	Bamako	District	1	0	1	1	YES	YES	Null	-1	-1	-1	-1	-1	-1	-1	-1	-1	-1	-1	Null	-1	All	HOME	N/A	SEVERAL_DAY	YES
545	MALE	78	0	Mali	Bamako	Bamako	District	1	Mali	Bamako	Bamako	District	1	0	1	1	NO	Null	Null	-1	-1	-1	-1	-1	-1	-1	-1	-1	-1	-1	Null	-1	Null	Null	N/A	Null	Null
546	MALE	29	2	Mali	Segou	Baroueli	Boidie	0	Mali	Segou	Baroueli	Boidie	0	0	1	1	YES	YES	Null	-1	-1	-1	-1	-1	-1	-1	-1	-1	-1	-1	Null	-1	All	HOME	N/A	SEVERAL_DAY	YES
547	MALE	31	1	Mali	Bamako	Bamako	District	1	Mali	Bamako	Bamako	District	1	1	0	1	YES	YES	Null	-1	-1	-1	-1	-1	-1	-1	-1	-1	-1	-1	Null	-1	All	HOME	-1	DAY	YES
548	MALE	25	1	Mali	Sikasso	Yanfolila	Baya	0	Mali	Sikasso	Yanfolila	Baya	0	0	1	1	YES	YES	Null	-1	-1	-1	-1	-1	-1	-1	-1	-1	-1	-1	Null	-1	All	OTHER	At a friend's house	SEVERAL_DAY	YES
549	FEMALE	29	3	Mali	Sikasso	Yanfolila	Baya	0	Mali	Sikasso	Yanfolila	Baya	0	0	1	1	NO	Null	Null	-1	-1	-1	-1	-1	-1	-1	-1	-1	-1	-1	Null	-1	Null	Null	-1	Null	Null
550	MALE	40	2	Mali	Segou	Baroueli	Boidie	0	Mali	Segou	Baroueli	Boidie	0	1	0	1	YES	YES	Null	-1	-1	-1	-1	-1	-1	-1	-1	-1	-1	-1	Null	-1	All	HOME	N/A	SEVERAL_DAY	YES
551	FEMALE	62	0	Mali	Bamako	Bamako	District	1	Mali	Bamako	Bamako	District	1	0	1	1	NO	Null	Null	-1	-1	-1	-1	-1	-1	-1	-1	-1	-1	-1	Null	-1	Null	Null	N/A	Null	Null
552	FEMALE	35	1	Mali	Sikasso	Yanfolila	Baya	0	Mali	Sikasso	Yanfolila	Baya	0	0	1	1	NO	Null	Null	-1	-1	-1	-1	-1	-1	-1	-1	-1	-1	-1	Null	-1	Null	Null	-1	Null	Null
553	MALE	19	0	Mali	Sikasso	Yanfolila	Baya	0	Mali	Sikasso	Yanfolila	Baya	0	0	1	1	NO	Null	Null	-1	-1	-1	-1	-1	-1	-1	-1	-1	-1	-1	Null	-1	Null	Null	N/A	Null	Null
554	MALE	38	2	Mali	Sikasso	Yanfolila	Baya	0	Mali	Sikasso	Yanfolila	Baya	0	1	0	1	YES	YES	Null	-1	-1	-1	-1	-1	-1	-1	-1	-1	-1	-1	Null	-1	All	HOME	N/A	SEVERAL_DAY	YES
555	MALE	49	2	Mali	Segou	Baroueli	Boidie	0	Mali	Segou	Baroueli	Boidie	0	3	0	3	YES	YES	Null	-1	-1	-1	-1	-1	-1	-1	-1	-1	-1	-1	Null	-1	All	HOME	N/A	SEVERAL_DAY	YES
556	MALE	32	1	Mali	Bamako	Bamako	District	1	Mali	Bamako	Bamako	District	1	1	0	1	YES	YES	Null	-1	-1	-1	-1	-1	-1	-1	-1	-1	-1	-1	Null	-1	All	HOME	N/A	SEVERAL_DAY	YES
557	FEMALE	42	3	Mali	Sikasso	Yanfolila	Baya	0	Mali	Sikasso	Yanfolila	Baya	0	0	1	1	NO	Null	Null	-1	-1	-1	-1	-1	-1	-1	-1	-1	-1	-1	Null	-1	Null	Null	N/A	Null	Null
558	FEMALE	22	1	Mali	Sikasso	Yanfolila	Baya	0	Mali	Sikasso	Yanfolila	Baya	0	0	1	1	NO	Null	Null	-1	-1	-1	-1	-1	-1	-1	-1	-1	-1	-1	Null	-1	Null	Null	N/A	Null	Null
559	MALE	34	3	Mali	Sikasso	Yanfolila	Baya	0	Mali	Sikasso	Yanfolila	Baya	0	2	0	2	YES	YES	Null	-1	-1	-1	-1	-1	-1	-1	-1	-1	-1	-1	Null	-1	All	HOME	N/A	SEVERAL_DAY	YES
560	FEMALE	29	1	Mali	Sikasso	Yanfolila	Baya	0	Mali	Sikasso	Yanfolila	Baya	0	2	0	2	NO	Null	Null	-1	-1	-1	-1	-1	-1	-1	-1	-1	-1	-1	Null	-1	Null	Null	N/A	Null	Null
561	MALE	18	0	Mali	Sikasso	Yanfolila	Baya	0	Mali	Sikasso	Yanfolila	Baya	0	3	1	4	YES	YES	Null	-1	-1	-1	-1	-1	-1	-1	-1	-1	-1	-1	Null	-1	HOME	HOME	N/A	MONTH	YES
562	MALE	39	2	Mali	Bamako	Bamako	District	1	Mali	Bamako	Bamako	District	1	3	0	3	YES	NO	YES	1	27	-1	-1	-1	-1	-1	-1	-1	-1	-1	HOUSEHOLD	-1	All	HOME	-1	DAY	YES
563	MALE	26	1	Mali	Sikasso	Yanfolila	Baya	0	Mali	Sikasso	Yanfolila	Baya	0	0	1	1	YES	YES	Null	-1	-1	-1	-1	-1	-1	-1	-1	-1	-1	-1	Null	-1	All	HOME	N/A	DAY	YES
564	FEMALE	23	2	Mali	Sikasso	Yanfolila	Baya	0	Mali	Sikasso	Yanfolila	Baya	0	0	1	1	YES	YES	Null	-1	-1	-1	-1	-1	-1	-1	-1	-1	-1	-1	Null	-1	All	HOME	N/A	SEVERAL_DAY	YES
565	MALE	60	2	Mali	Sikasso	Yanfolila	Baya	0	Mali	Sikasso	Yanfolila	Baya	0	1	1	2	NO	Null	Null	-1	-1	-1	-1	-1	-1	-1	-1	-1	-1	-1	Null	-1	Null	Null	N/A	Null	Null
566	FEMALE	56	0	Mali	Sikasso	Yanfolila	Baya	0	Mali	Sikasso	Yanfolila	Baya	0	1	0	1	YES	NO	YES	1	17	-1	-1	-1	-1	-1	-1	-1	-1	-1	HOUSEHOLD	Child/Children	HOME	HOME	-1	SEVERAL_DAY	YES
567	FEMALE	43	1	Mali	Bamako	Bamako	District	1	Mali	Bamako	Bamako	District	1	1	1	2	YES	YES	Null	-1	-1	-1	-1	-1	-1	-1	-1	-1	-1	-1	Null	-1	All	HOME	-1	DAY	YES
568	MALE	64	0	Mali	Sikasso	Yanfolila	Baya	0	Mali	Sikasso	Yanfolila	Baya	0	0	1	1	YES	YES	Null	-1	-1	-1	-1	-1	-1	-1	-1	-1	-1	-1	Null	-1	All	HOME	-1	WEEK	YES
569	MALE	28	1	Mali	Sikasso	Yanfolila	Baya	0	Mali	Sikasso	Yanfolila	Baya	0	2	0	2	YES	YES	Null	-1	-1	-1	-1	-1	-1	-1	-1	-1	-1	-1	Null	-1	All	HOME	N/A	SEVERAL_DAY	YES
570	MALE	61	2	Mali	Sikasso	Yanfolila	Baya	0	Mali	Sikasso	Yanfolila	Baya	0	2	1	3	YES	YES	Null	-1	-1	-1	-1	-1	-1	-1	-1	-1	-1	-1	Null	-1	All	HOME	-1	DAY	YES
571	MALE	35	4	Mali	Mopti	Mopti	Mopti Commune	1	Mali	Mopti	Mopti	Mopti Commune	1	0	1	1	YES	YES	Null	-1	-1	-1	-1	-1	-1	-1	-1	-1	-1	-1	Null	-1	All	HOME	-1	SEVERAL_DAY	YES
572	FEMALE	21	0	Mali	Koulikoro	Kati	Kalabancoro	1	Mali	Koulikoro	Kati	Kalabancoro	1	0	1	1	NO	Null	Null	-1	-1	-1	-1	-1	-1	-1	-1	-1	-1	-1	Null	-1	Null	Null	N/A	Null	Null
573	FEMALE	21	2	Mali	Bamako	Bamako	District	1	Mali	Segou	Baroueli	Boidie	0	0	1	1	YES	YES	Null	-1	-1	-1	-1	-1	-1	-1	-1	-1	-1	-1	Null	-1	AWAY	HOME	-1	DAY	YES
574	MALE	30	0	Mali	Sikasso	Yanfolila	Baya	0	Mali	Sikasso	Bougouni	Bougouni Commune	0	0	1	1	NO	Null	Null	-1	-1	-1	-1	-1	-1	-1	-1	-1	-1	-1	Null	-1	Null	Null	N/A	Null	Null
575	FEMALE	59	0	Mali	Bamako	Bamako	District	1	Mali	Bamako	Bamako	District	1	1	0	1	NO	Null	Null	-1	-1	-1	-1	-1	-1	-1	-1	-1	-1	-1	Null	-1	Null	Null	N/A	Null	Null
576	FEMALE	36	0	Mali	Sikasso	Yanfolila	Baya	0	Mali	Sikasso	Yanfolila	Baya	0	1	1	2	NO	Null	Null	-1	-1	-1	-1	-1	-1	-1	-1	-1	-1	-1	Null	-1	Null	Null	N/A	Null	Null
577	FEMALE	16	0	Mali	Bamako	Bamako	District	1	Mali	Sikasso	Bougouni	Bougouni Commune	0	0	1	1	NO	Null	Null	-1	-1	-1	-1	-1	-1	-1	-1	-1	-1	-1	Null	-1	Null	Null	-1	Null	Null
578	MALE	32	0	Mali	Bamako	Bamako	District	1	Mali	Bamako	Bamako	District	1	1	0	1	YES	YES	Null	-1	-1	-1	-1	-1	-1	-1	-1	-1	-1	-1	Null	-1	All	HOME	-1	SEVERAL_DAY	YES
579	FEMALE	58	0	Mali	Sikasso	Yanfolila	Baya	0	Mali	Sikasso	Yanfolila	Baya	0	2	0	2	NO	Null	Null	-1	-1	-1	-1	-1	-1	-1	-1	-1	-1	-1	Null	-1	Null	Null	N/A	Null	Null
580	FEMALE	45	1	Mali	Sikasso	Yanfolila	Baya	0	Mali	Sikasso	Yanfolila	Baya	0	2	0	2	NO	Null	Null	-1	-1	-1	-1	-1	-1	-1	-1	-1	-1	-1	Null	-1	Null	Null	-1	Null	Null
581	MALE	42	1	Mali	Koulikoro	Kati	Kalabancoro	1	Mali	Koulikoro	Kati	Kalabancoro	1	1	0	1	YES	YES	Null	-1	-1	-1	-1	-1	-1	-1	-1	-1	-1	-1	Null	-1	All	HOME	N/A	SEVERAL_DAY	YES
582	MALE	25	2	Mali	Bamako	Bamako	District	1	Mali	Bamako	Bamako	District	1	1	0	1	YES	YES	Null	-1	-1	-1	-1	-1	-1	-1	-1	-1	-1	-1	Null	-1	All	HOME	N/A	SEVERAL_DAY	YES
583	MALE	23	0	Mali	Segou	Baroueli	Boidie	0	Mali	Segou	Baroueli	Boidie	0	0	1	1	NO	Null	Null	-1	-1	-1	-1	-1	-1	-1	-1	-1	-1	-1	Null	-1	Null	Null	N/A	Null	Null
584	FEMALE	29	1	Mali	Bamako	Bamako	District	1	Mali	Bamako	Bamako	District	1	1	0	1	YES	YES	Null	-1	-1	-1	-1	-1	-1	-1	-1	-1	-1	-1	Null	-1	All	OTHER	At a neighbor's house	SEVERAL_DAY	YES
585	MALE	39	1	Mali	Bamako	Bamako	District	1	Mali	Bamako	Bamako	District	1	1	0	1	YES	YES	Null	-1	-1	-1	-1	-1	-1	-1	-1	-1	-1	-1	Null	-1	All	HOME	N/A	DAY	YES
586	FEMALE	35	2	Mali	Sikasso	Yanfolila	Baya	0	Mali	Sikasso	Yanfolila	Baya	0	0	1	1	NO	Null	Null	-1	-1	-1	-1	-1	-1	-1	-1	-1	-1	-1	Null	-1	Null	Null	N/A	Null	Null
587	FEMALE	33	1	Mali	Sikasso	Yanfolila	Baya	0	Mali	Sikasso	Yanfolila	Baya	0	1	0	1	YES	YES	Null	-1	-1	-1	-1	-1	-1	-1	-1	-1	-1	-1	Null	-1	All	HOME	-1	DAY	YES
588	FEMALE	17	0	Mali	Bamako	Bamako	District	1	Mali	Bamako	Bamako	District	1	1	0	1	NO	Null	Null	-1	-1	-1	-1	-1	-1	-1	-1	-1	-1	-1	Null	-1	Null	Null	N/A	Null	Null
589	FEMALE	28	1	Mali	Sikasso	Yanfolila	Baya	0	Mali	Sikasso	Yanfolila	Baya	0	0	1	1	NO	Null	Null	-1	-1	-1	-1	-1	-1	-1	-1	-1	-1	-1	Null	-1	Null	Null	-1	Null	Null
590	MALE	22	0	Mali	Mopti	Mopti	Mopti Commune	1	Mali	Mopti	Mopti	Mopti Commune	1	0	1	1	NO	Null	Null	-1	-1	-1	-1	-1	-1	-1	-1	-1	-1	-1	Null	-1	Null	Null	-1	Null	Null
591	MALE	18	0	Mali	Segou	Baroueli	Baraoueli	0	Mali	Mopti	Tenenkou	Diafarabe	0	1	1	2	NO	Null	Null	-1	-1	-1	-1	-1	-1	-1	-1	-1	-1	-1	Null	-1	Null	Null	N/A	Null	Null
592	FEMALE	50	0	Mali	Sikasso	Yanfolila	Baya	0	Mali	Sikasso	Yanfolila	Baya	0	1	1	2	YES	YES	Null	-1	-1	-1	-1	-1	-1	-1	-1	-1	-1	-1	Null	-1	All	HOME	-1	DAY	YES
593	MALE	20	0	Mali	Mopti	Mopti	Mopti Commune	1	Mali	Mopti	Mopti	Mopti Commune	1	0	1	1	YES	YES	Null	-1	-1	-1	-1	-1	-1	-1	-1	-1	-1	-1	Null	-1	All	HOME	-1	SEVERAL_DAY	YES
594	MALE	22	0	Mali	Bamako	Bamako	District	1	Mali	Bamako	Bamako	District	1	3	0	3	YES	YES	Null	-1	-1	-1	-1	-1	-1	-1	-1	-1	-1	-1	Null	-1	Null	HOME	-1	SEVERAL_DAY	YES
595	MALE	31	1	Mali	Mopti	Mopti	Fatoma	0	Mali	Mopti	Mopti	Dialloube	0	2	0	2	YES	NO	YES	1	21	-1	-1	-1	-1	-1	-1	-1	-1	-1	HOUSEHOLD	-1	All	HOME	-1	DAY	YES
596	MALE	19	0	Mali	Bamako	Bamako	District	1	Mali	Bamako	Bamako	District	1	1	0	1	NO	Null	Null	-1	-1	-1	-1	-1	-1	-1	-1	-1	-1	-1	Null	-1	Null	Null	N/A	Null	Null
597	MALE	36	1	Mali	Bamako	Bamako	District	1	Mali	Bamako	Bamako	District	1	0	2	2	YES	YES	Null	-1	-1	-1	-1	-1	-1	-1	-1	-1	-1	-1	Null	-1	All	HOME	N/A	SEVERAL_DAY	YES
598	FEMALE	21	3	Mali	Sikasso	Yanfolila	Baya	0	Mali	Sikasso	Yanfolila	Baya	0	0	1	1	NO	Null	Null	-1	-1	-1	-1	-1	-1	-1	-1	-1	-1	-1	Null	-1	Null	Null	N/A	Null	Null
599	MALE	16	0	Mali	Mopti	Mopti	Mopti Commune	1	Mali	Timbuktu	Niafunke	Dianke	0	0	1	1	YES	YES	Null	-1	-1	-1	-1	-1	-1	-1	-1	-1	-1	-1	Null	-1	All	HOME	-1	SEVERAL_DAY	YES
600	MALE	20	0	Mali	Koulikoro	Kati	Kalabancoro	1	Mali	Segou	Bla	Diaramana	0	0	1	1	NO	Null	Null	-1	-1	-1	-1	-1	-1	-1	-1	-1	-1	-1	Null	-1	Null	Null	-1	Null	Null
601	FEMALE	17	0	Mali	Sikasso	Yanfolila	Baya	0	Mali	Sikasso	Yanfolila	Baya	0	0	1	1	NO	Null	Null	-1	-1	-1	-1	-1	-1	-1	-1	-1	-1	-1	Null	-1	Null	Null	-1	Null	Null
602	MALE	30	0	Mali	Koulikoro	Kati	Kalabancoro	1	Mali	Koulikoro	Kati	Kalabancoro	1	1	1	2	YES	YES	Null	-1	-1	-1	-1	-1	-1	-1	-1	-1	-1	-1	Null	-1	All	HOME	N/A	DAY	YES
603	MALE	43	3	Mali	Segou	Baroueli	Boidie	0	Mali	Segou	Baroueli	Boidie	0	0	1	1	NO	Null	Null	-1	-1	-1	-1	-1	-1	-1	-1	-1	-1	-1	Null	-1	Null	Null	N/A	Null	Null
604	FEMALE	29	2	Mali	Sikasso	Yanfolila	Baya	0	Mali	Sikasso	Yanfolila	Baya	0	0	1	1	NO	Null	Null	-1	-1	-1	-1	-1	-1	-1	-1	-1	-1	-1	Null	-1	Null	Null	-1	Null	Null
605	FEMALE	36	1	Mali	Sikasso	Yanfolila	Baya	0	Mali	Sikasso	Yanfolila	Baya	0	1	0	1	NO	Null	Null	-1	-1	-1	-1	-1	-1	-1	-1	-1	-1	-1	Null	-1	Null	Null	N/A	Null	Null
606	MALE	23	0	Mali	Sikasso	Yanfolila	Baya	0	Mali	Sikasso	Yanfolila	Baya	0	1	1	2	YES	YES	Null	-1	-1	-1	-1	-1	-1	-1	-1	-1	-1	-1	Null	-1	All	HOME	-1	DAY	YES
607	FEMALE	35	0	Mali	Sikasso	Yanfolila	Baya	0	Mali	Sikasso	Yanfolila	Baya	0	1	0	1	NO	Null	Null	-1	-1	-1	-1	-1	-1	-1	-1	-1	-1	-1	Null	-1	Null	Null	-1	Null	Null
608	FEMALE	75	0	Mali	Sikasso	Yanfolila	Baya	0	Mali	Sikasso	Yanfolila	Baya	0	1	0	1	NO	NO	Null	-1	-1	-1	-1	-1	-1	-1	-1	-1	-1	-1	Null	-1	Null	Null	-1	Null	Null
609	FEMALE	20	0	Mali	Bamako	Bamako	District	1	Mali	Bamako	Bamako	District	1	2	0	2	YES	YES	Null	-1	-1	-1	-1	-1	-1	-1	-1	-1	-1	-1	Null	-1	All	HOME	-1	SEVERAL_DAY	YES
610	MALE	57	1	Mali	Bamako	Bamako	District	1	Mali	Bamako	Bamako	District	1	0	1	1	YES	YES	Null	-1	-1	-1	-1	-1	-1	-1	-1	-1	-1	-1	Null	-1	All	HOME	N/A	DAY	YES
611	MALE	50	4	Mali	Sikasso	Yanfolila	Baya	0	Mali	Sikasso	Yanfolila	Baya	0	3	0	3	YES	YES	Null	-1	-1	-1	-1	-1	-1	-1	-1	-1	-1	-1	Null	-1	All	HOME	-1	DAY	YES
612	FEMALE	31	0	Mali	Koulikoro	Kati	Kalabancoro	1	Mali	Koulikoro	Kati	Kalabancoro	1	1	0	1	YES	YES	Null	-1	-1	-1	-1	-1	-1	-1	-1	-1	-1	-1	Null	-1	All	HOME	-1	SEVERAL_DAY	YES
613	FEMALE	34	2	Mali	Sikasso	Yanfolila	Baya	0	Mali	Sikasso	Yanfolila	Baya	0	1	0	1	NO	Null	Null	-1	-1	-1	-1	-1	-1	-1	-1	-1	-1	-1	Null	-1	Null	Null	-1	Null	Null
614	MALE	56	1	Mali	Sikasso	Yanfolila	Baya	0	Mali	Sikasso	Yanfolila	Baya	0	0	1	1	NO	Null	Null	-1	-1	-1	-1	-1	-1	-1	-1	-1	-1	-1	Null	-1	Null	Null	-1	Null	Null
615	FEMALE	30	1	Mali	Sikasso	Yanfolila	Baya	0	Mali	Sikasso	Yanfolila	Baya	0	1	0	1	NO	Null	Null	-1	-1	-1	-1	-1	-1	-1	-1	-1	-1	-1	Null	-1	Null	Null	N/A	Null	Null
616	MALE	26	0	Mali	Koulikoro	Kati	Kalabancoro	1	Mali	Bamako	Bamako	District	1	1	0	1	YES	YES	Null	-1	-1	-1	-1	-1	-1	-1	-1	-1	-1	-1	Null	-1	All	HOME	-1	SEVERAL_DAY	YES
617	MALE	19	1	Mali	Sikasso	Yanfolila	Baya	0	Mali	Sikasso	Yanfolila	Baya	0	1	0	1	YES	YES	Null	-1	-1	-1	-1	-1	-1	-1	-1	-1	-1	-1	Null	-1	All	HOME	N/A	DAY	YES
618	FEMALE	25	0	Mali	Bamako	Bamako	District	1	Mali	Bamako	Bamako	District	1	1	0	1	NO	Null	Null	-1	-1	-1	-1	-1	-1	-1	-1	-1	-1	-1	Null	-1	Null	Null	N/A	Null	Null
619	MALE	18	0	Mali	Sikasso	Yanfolila	Baya	0	Mali	Sikasso	Yanfolila	Baya	0	0	1	1	NO	Null	Null	-1	-1	-1	-1	-1	-1	-1	-1	-1	-1	-1	Null	-1	Null	Null	N/A	Null	Null
620	FEMALE	34	2	Mali	Segou	Baroueli	Boidie	0	Mali	Segou	Baroueli	Boidie	0	1	0	1	NO	Null	Null	-1	-1	-1	-1	-1	-1	-1	-1	-1	-1	-1	Null	-1	Null	Null	-1	Null	Null
621	MALE	45	3	Mali	Mopti	Mopti	Mopti Commune	1	Mali	Mopti	Mopti	Mopti Commune	1	1	0	1	YES	YES	Null	-1	-1	-1	-1	-1	-1	-1	-1	-1	-1	-1	Null	-1	All	HOME	-1	SEVERAL_DAY	YES
622	MALE	50	3	Mali	Bamako	Bamako	District	1	Mali	Bamako	Bamako	District	1	0	1	1	YES	YES	Null	-1	-1	-1	-1	-1	-1	-1	-1	-1	-1	-1	Null	-1	All	HOME	N/A	SEVERAL_DAY	YES
623	MALE	19	0	Mali	Sikasso	Yanfolila	Baya	0	Mali	Sikasso	Yanfolila	Baya	0	0	1	1	YES	YES	Null	-1	-1	-1	-1	-1	-1	-1	-1	-1	-1	-1	Null	-1	All	HOME	N/A	SEVERAL_DAY	YES
624	MALE	29	1	Mali	Sikasso	Yanfolila	Baya	0	Mali	Sikasso	Yanfolila	Baya	0	1	0	1	YES	YES	Null	-1	-1	-1	-1	-1	-1	-1	-1	-1	-1	-1	Null	-1	All	HOME	-1	DAY	YES
625	MALE	19	0	Mali	Sikasso	Yanfolila	Baya	0	Mali	Sikasso	Yanfolila	Baya	0	1	1	2	YES	YES	Null	-1	-1	-1	-1	-1	-1	-1	-1	-1	-1	-1	Null	-1	All	HOME	N/A	SEVERAL_DAY	YES
626	MALE	31	2	Mali	Sikasso	Yanfolila	Baya	0	Mali	Sikasso	Yanfolila	Baya	0	0	1	1	YES	YES	Null	-1	-1	-1	-1	-1	-1	-1	-1	-1	-1	-1	Null	-1	All	HOME	-1	SEVERAL_DAY	YES
627	MALE	35	0	Mali	Segou	Baroueli	Boidie	0	Mali	Segou	Baroueli	Boidie	0	0	1	1	YES	YES	Null	-1	-1	-1	-1	-1	-1	-1	-1	-1	-1	-1	Null	-1	All	OTHER	At a relative's house	DAY	YES
628	MALE	20	0	Mali	Mopti	Mopti	Fatoma	0	Mali	Mopti	Douentza	Mondoro	0	1	1	2	NO	Null	Null	-1	-1	-1	-1	-1	-1	-1	-1	-1	-1	-1	Null	-1	Null	Null	-1	Null	Null
629	MALE	70	0	Mali	Segou	Baroueli	Boidie	0	Mali	Segou	Baroueli	Boidie	0	0	2	2	NO	Null	Null	-1	-1	-1	-1	-1	-1	-1	-1	-1	-1	-1	Null	-1	Null	Null	N/A	Null	Null
630	FEMALE	19	0	Mali	Koulikoro	Kati	Kalabancoro	1	Mali	Bamako	Bamako	District	1	1	0	1	NO	Null	Null	-1	-1	-1	-1	-1	-1	-1	-1	-1	-1	-1	Null	-1	Null	Null	N/A	Null	Null
631	FEMALE	19	0	Mali	Mopti	Mopti	Fatoma	0	Mali	Mopti	Mopti	Fatoma	0	0	1	1	YES	NO	YES	1	25	-1	-1	-1	-1	-1	-1	-1	-1	-1	HOUSEHOLD	-1	All	HOME	-1	DAY	YES
632	FEMALE	20	1	Mali	Bamako	Bamako	District	1	Mali	Bamako	Bamako	District	1	1	0	1	NO	Null	Null	-1	-1	-1	-1	-1	-1	-1	-1	-1	-1	-1	Null	-1	Null	Null	-1	Null	Null
633	FEMALE	53	0	Mali	Sikasso	Yanfolila	Baya	0	Mali	Sikasso	Yanfolila	Baya	0	1	0	1	NO	Null	Null	-1	-1	-1	-1	-1	-1	-1	-1	-1	-1	-1	Null	-1	Null	Null	-1	Null	Null
634	MALE	20	0	Mali	Bamako	Bamako	District	1	Mali	Bamako	Bamako	District	1	1	1	2	YES	YES	Null	-1	-1	-1	-1	-1	-1	-1	-1	-1	-1	-1	Null	-1	All	HOME	N/A	SEVERAL_DAY	YES
635	MALE	34	1	Mali	Segou	Baroueli	Boidie	0	Mali	Segou	Baroueli	Boidie	0	1	0	1	NO	Null	Null	-1	-1	-1	-1	-1	-1	-1	-1	-1	-1	-1	Null	-1	Null	Null	-1	Null	Null
636	MALE	22	0	Mali	Bamako	Bamako	District	1	Mali	Bamako	Bamako	District	1	1	0	1	NO	Null	Null	-1	-1	-1	-1	-1	-1	-1	-1	-1	-1	-1	Null	-1	Null	Null	N/A	Null	Null
637	FEMALE	46	0	Mali	Segou	Baroueli	Boidie	0	Mali	Segou	Baroueli	Boidie	0	0	1	1	NO	Null	Null	-1	-1	-1	-1	-1	-1	-1	-1	-1	-1	-1	Null	-1	Null	Null	-1	Null	Null
638	FEMALE	25	1	Mali	Koulikoro	Kati	Kalabancoro	1	Mali	Koulikoro	Kati	Kalabancoro	1	1	0	1	YES	YES	Null	-1	-1	-1	-1	-1	-1	-1	-1	-1	-1	-1	Null	-1	All	HOME	-1	DAY	YES
639	MALE	28	0	Mali	Bamako	Bamako	District	1	Mali	Bamako	Bamako	District	1	0	1	1	YES	YES	Null	-1	-1	-1	-1	-1	-1	-1	-1	-1	-1	-1	Null	-1	All	HOME	N/A	DAY	YES
640	MALE	42	2	Mali	Mopti	Mopti	Fatoma	0	Mali	Mopti	Mopti	Fatoma	0	1	0	1	NO	Null	Null	-1	-1	-1	-1	-1	-1	-1	-1	-1	-1	-1	Null	-1	Null	Null	-1	Null	Null
641	MALE	29	1	Mali	Bamako	Bamako	District	1	Mali	Bamako	Bamako	District	1	1	0	1	YES	NO	YES	1	45	-1	-1	-1	-1	-1	-1	-1	-1	-1	HOUSEHOLD	-1	AWAY	HOME	-1	DAY	YES
642	FEMALE	28	2	Mali	Sikasso	Yanfolila	Baya	0	Mali	Sikasso	Yanfolila	Baya	0	0	1	1	NO	Null	Null	-1	-1	-1	-1	-1	-1	-1	-1	-1	-1	-1	Null	-1	Null	Null	N/A	Null	Null
643	MALE	24	1	Mali	Koulikoro	Kati	Kalabancoro	1	Mali	Koulikoro	Kati	Kalabancoro	1	0	1	1	YES	YES	Null	-1	-1	-1	-1	-1	-1	-1	-1	-1	-1	-1	Null	-1	All	HOME	N/A	SEVERAL_DAY	YES
644	MALE	16	0	Mali	Mopti	Mopti	Mopti Commune	1	Mali	Mopti	Mopti	Mopti Commune	1	1	0	1	NO	Null	Null	-1	-1	-1	-1	-1	-1	-1	-1	-1	-1	-1	Null	-1	Null	Null	-1	Null	Null
645	FEMALE	36	0	Mali	Bamako	Bamako	District	1	Mali	Bamako	Bamako	District	1	1	0	1	YES	YES	Null	-1	-1	-1	-1	-1	-1	-1	-1	-1	-1	-1	Null	-1	All	HOME	-1	DAY	YES
646	FEMALE	27	2	Mali	Mopti	Mopti	Fatoma	0	Mali	Mopti	Mopti	Fatoma	0	0	1	1	NO	Null	Null	-1	-1	-1	-1	-1	-1	-1	-1	-1	-1	-1	Null	-1	Null	Null	-1	Null	Null
647	MALE	47	2	Mali	Sikasso	Yanfolila	Baya	0	Mali	Sikasso	Yanfolila	Baya	0	0	1	1	YES	YES	Null	-1	-1	-1	-1	-1	-1	-1	-1	-1	-1	-1	Null	-1	All	HOME	N/A	SEVERAL_DAY	YES
648	FEMALE	16	0	Mali	Sikasso	Yanfolila	Baya	0	Mali	Sikasso	Yanfolila	Baya	0	0	1	1	NO	Null	Null	-1	-1	-1	-1	-1	-1	-1	-1	-1	-1	-1	Null	-1	Null	Null	N/A	Null	Null
649	MALE	23	0	Mali	Sikasso	Yanfolila	Baya	0	Mali	Sikasso	Yanfolila	Baya	0	3	0	3	YES	YES	Null	-1	-1	-1	-1	-1	-1	-1	-1	-1	-1	-1	Null	-1	All	HOME	-1	SEVERAL_DAY	YES
650	FEMALE	56	0	Mali	Bamako	Bamako	District	1	Mali	Bamako	Bamako	District	1	0	1	1	NO	Null	Null	-1	-1	-1	-1	-1	-1	-1	-1	-1	-1	-1	Null	-1	Null	Null	-1	Null	Null
651	FEMALE	42	5	Mali	Segou	Baroueli	Boidie	0	Mali	Segou	Baroueli	Boidie	0	1	0	1	YES	YES	Null	-1	-1	-1	-1	-1	-1	-1	-1	-1	-1	-1	Null	-1	All	HOME	N/A	SEVERAL_DAY	YES
652	MALE	67	4	Mali	Sikasso	Yanfolila	Baya	0	Mali	Sikasso	Yanfolila	Baya	0	0	1	1	YES	YES	Null	-1	-1	-1	-1	-1	-1	-1	-1	-1	-1	-1	Null	-1	All	HOME	-1	DAY	YES
653	FEMALE	21	1	Mali	Sikasso	Yanfolila	Baya	0	Mali	Sikasso	Yanfolila	Baya	0	0	1	1	NO	Null	Null	-1	-1	-1	-1	-1	-1	-1	-1	-1	-1	-1	Null	-1	Null	Null	-1	Null	Null
654	MALE	17	0	Mali	Koulikoro	Kati	Kalabancoro	1	Mali	Koulikoro	Kati	Kalabancoro	1	0	1	1	YES	YES	Null	-1	-1	-1	-1	-1	-1	-1	-1	-1	-1	-1	Null	-1	All	HOME	-1	WEEK	YES
655	MALE	28	0	Mali	Bamako	Bamako	District	1	Mali	Bamako	Bamako	District	1	1	1	2	YES	YES	Null	-1	-1	-1	-1	-1	-1	-1	-1	-1	-1	-1	Null	-1	All	HOME	-1	DAY	YES
656	MALE	36	2	Mali	Sikasso	Yanfolila	Baya	0	Mali	Sikasso	Yanfolila	Baya	0	3	1	4	NO	Null	Null	-1	-1	-1	-1	-1	-1	-1	-1	-1	-1	-1	Null	-1	Null	Null	-1	Null	Null
657	MALE	39	2	Mali	Sikasso	Yanfolila	Baya	0	Mali	Sikasso	Yanfolila	Baya	0	3	1	4	NO	Null	Null	-1	-1	-1	-1	-1	-1	-1	-1	-1	-1	-1	Null	-1	Null	Null	N/A	Null	Null
658	MALE	59	0	Mali	Segou	Baroueli	Boidie	0	Mali	Segou	Baroueli	Boidie	0	2	0	2	YES	YES	Null	-1	-1	-1	-1	-1	-1	-1	-1	-1	-1	-1	Null	-1	All	HOME	N/A	SEVERAL_DAY	YES
659	MALE	40	0	Mali	Sikasso	Yanfolila	Baya	0	Mali	Sikasso	Yanfolila	Baya	0	0	2	2	YES	YES	Null	-1	-1	-1	-1	-1	-1	-1	-1	-1	-1	-1	Null	-1	All	OTHER	At a shop	SEVERAL_DAY	YES
660	MALE	75	0	Mali	Sikasso	Yanfolila	Baya	0	Mali	Sikasso	Yanfolila	Baya	0	3	0	3	NO	Null	Null	-1	-1	-1	-1	-1	-1	-1	-1	-1	-1	-1	Null	-1	Null	Null	-1	Null	Null
661	MALE	23	0	Mali	Mopti	Mopti	Fatoma	0	Mali	Mopti	Douentza	Douentza	0	0	1	1	NO	Null	Null	-1	-1	-1	-1	-1	-1	-1	-1	-1	-1	-1	Null	-1	Null	Null	-1	Null	Null
662	FEMALE	19	0	Mali	Sikasso	Yanfolila	Baya	0	Mali	Sikasso	Yanfolila	Baya	0	0	1	1	NO	Null	Null	-1	-1	-1	-1	-1	-1	-1	-1	-1	-1	-1	Null	-1	Null	Null	N/A	Null	Null
663	MALE	19	0	Mali	Koulikoro	Kati	Kalabancoro	1	Mali	Koulikoro	Kati	Kalabancoro	1	0	1	1	YES	NO	YES	2	13	16	-1	-1	-1	-1	-1	-1	-1	-1	HOUSEHOLD	-1	AWAY	HOME	-1	DAY	YES
664	FEMALE	20	1	Mali	Sikasso	Yanfolila	Baya	0	Mali	Sikasso	Yanfolila	Baya	0	0	1	1	NO	Null	Null	-1	-1	-1	-1	-1	-1	-1	-1	-1	-1	-1	Null	-1	Null	Null	N/A	Null	Null
665	MALE	44	3	Mali	Bamako	Bamako	District	1	Mali	Bamako	Bamako	District	1	1	1	2	YES	YES	Null	-1	-1	-1	-1	-1	-1	-1	-1	-1	-1	-1	Null	-1	All	HOME	-1	DAY	YES
666	MALE	41	2	Mali	Sikasso	Yanfolila	Baya	0	Mali	Sikasso	Yanfolila	Baya	0	3	1	4	YES	NO	YES	1	23	-1	-1	-1	-1	-1	-1	-1	-1	-1	HOUSEHOLD	-1	All	HOME	N/A	SEVERAL_DAY	YES
667	MALE	27	1	Mali	Mopti	Mopti	Fatoma	0	Mali	Mopti	Douentza	Douentza	0	1	0	1	NO	Null	Null	-1	-1	-1	-1	-1	-1	-1	-1	-1	-1	-1	Null	-1	Null	Null	-1	Null	Null
668	MALE	46	3	Mali	Bamako	Bamako	District	1	Mali	Bamako	Bamako	District	1	1	0	1	YES	YES	Null	-1	-1	-1	-1	-1	-1	-1	-1	-1	-1	-1	Null	-1	All	HOME	N/A	SEVERAL_DAY	YES
669	MALE	27	1	Mali	Koulikoro	Kati	Kalabancoro	1	Mali	Koulikoro	Kati	Kalabancoro	1	1	0	1	YES	YES	Null	-1	-1	-1	-1	-1	-1	-1	-1	-1	-1	-1	Null	-1	All	HOME	-1	DAY	YES
670	FEMALE	27	1	Mali	Sikasso	Yanfolila	Baya	0	Mali	Sikasso	Yanfolila	Baya	0	0	1	1	NO	Null	Null	-1	-1	-1	-1	-1	-1	-1	-1	-1	-1	-1	Null	-1	Null	Null	-1	Null	Null
671	FEMALE	26	1	Mali	Koulikoro	Kati	Kalabancoro	1	Mali	Kayes	Yelimane	Fanga	0	4	3	7	YES	YES	YES	15	-1	-1	-1	-1	-1	-1	-1	-1	-1	-1	Null	-1	All	HOME	N/A	SEVERAL_DAY	NO
672	FEMALE	18	1	Mali	Sikasso	Yanfolila	Baya	0	Mali	Sikasso	Yanfolila	Baya	0	0	1	1	NO	Null	Null	-1	-1	-1	-1	-1	-1	-1	-1	-1	-1	-1	Null	-1	Null	Null	-1	Null	Null
673	MALE	58	0	Mali	Koulikoro	Kati	Kalabancoro	1	Mali	Koulikoro	Kati	Kalabancoro	1	1	0	1	YES	YES	Null	-1	-1	-1	-1	-1	-1	-1	-1	-1	-1	-1	Null	-1	All	HOME	-1	SEVERAL_DAY	YES
674	MALE	39	1	Mali	Segou	Baroueli	Boidie	0	Mali	Segou	Baroueli	Boidie	0	1	0	1	NO	Null	Null	-1	-1	-1	-1	-1	-1	-1	-1	-1	-1	-1	Null	-1	Null	Null	N/A	Null	Null
675	FEMALE	30	2	Mali	Segou	Baroueli	Boidie	0	Mali	Segou	Baroueli	Boidie	0	1	0	1	NO	Null	Null	-1	-1	-1	-1	-1	-1	-1	-1	-1	-1	-1	Null	-1	Null	Null	N/A	Null	Null
676	MALE	18	0	Mali	Segou	Baroueli	Boidie	0	Mali	Segou	Baroueli	Boidie	0	0	1	1	NO	Null	Null	-1	-1	-1	-1	-1	-1	-1	-1	-1	-1	-1	Null	-1	Null	Null	N/A	Null	Null
677	FEMALE	28	2	Mali	Mopti	Mopti	Fatoma	0	Mali	Mopti	Mopti	Fatoma	0	1	1	2	NO	Null	Null	-1	-1	-1	-1	-1	-1	-1	-1	-1	-1	-1	Null	-1	Null	Null	-1	Null	Null
678	FEMALE	80	0	Mali	Segou	Baroueli	Boidie	0	Mali	Segou	Baroueli	Boidie	0	1	0	1	NO	Null	Null	-1	-1	-1	-1	-1	-1	-1	-1	-1	-1	-1	Null	-1	Null	Null	-1	Null	Null
679	MALE	39	1	Mali	Segou	Baroueli	Boidie	0	Mali	Segou	Baroueli	Boidie	0	1	1	2	YES	YES	Null	-1	-1	-1	-1	-1	-1	-1	-1	-1	-1	-1	Null	-1	All	HOME	-1	DAY	YES
680	FEMALE	25	1	Mali	Segou	Baroueli	Boidie	0	Mali	Segou	Baroueli	Boidie	0	1	0	1	NO	Null	Null	-1	-1	-1	-1	-1	-1	-1	-1	-1	-1	-1	Null	-1	Null	Null	-1	Null	Null
681	FEMALE	30	2	Mali	Segou	Baroueli	Boidie	0	Mali	Segou	Baroueli	Boidie	0	0	1	1	NO	Null	Null	-1	-1	-1	-1	-1	-1	-1	-1	-1	-1	-1	Null	-1	Null	Null	-1	Null	Null
682	FEMALE	35	0	Mali	Segou	Baroueli	Boidie	0	Mali	Segou	Baroueli	Boidie	0	2	0	2	YES	YES	Null	-1	-1	-1	-1	-1	-1	-1	-1	-1	-1	-1	Null	-1	All	HOME	N/A	SEVERAL_DAY	YES
683	MALE	44	2	Mali	Segou	Baroueli	Boidie	0	Mali	Segou	Baroueli	Boidie	0	1	0	1	NO	Null	Null	-1	-1	-1	-1	-1	-1	-1	-1	-1	-1	-1	Null	-1	Null	Null	N/A	Null	Null
684	FEMALE	18	0	Mali	Segou	Baroueli	Baraoueli	0	Mali	Sikasso	Sikasso	Sikasso Commune	1	0	1	1	NO	Null	Null	-1	-1	-1	-1	-1	-1	-1	-1	-1	-1	-1	Null	-1	Null	Null	N/A	Null	Null
685	FEMALE	32	2	Mali	Bamako	Bamako	District	1	Mali	Bamako	Bamako	District	1	1	1	2	YES	YES	Null	-1	-1	-1	-1	-1	-1	-1	-1	-1	-1	-1	Null	-1	HOME	HOME	-1	WEEK	YES
686	MALE	28	0	Mali	Segou	Baroueli	Baraoueli	0	Mali	Koulikoro	Kati	Kalabancoro	1	1	1	2	NO	Null	Null	-1	-1	-1	-1	-1	-1	-1	-1	-1	-1	-1	Null	-1	Null	Null	N/A	Null	Null
687	FEMALE	32	3	Mali	Segou	Baroueli	Boidie	0	Mali	Segou	Baroueli	Boidie	0	2	0	2	YES	YES	Null	-1	-1	-1	-1	-1	-1	-1	-1	-1	-1	-1	Null	-1	All	OTHER	At work	DAY	YES
688	MALE	23	0	Mali	Mopti	Mopti	Mopti Commune	1	Mali	Mopti	Mopti	Mopti Commune	1	3	1	4	NO	Null	Null	-1	-1	-1	-1	-1	-1	-1	-1	-1	-1	-1	Null	-1	Null	Null	-1	Null	Null
689	MALE	30	2	Mali	Bamako	Bamako	District	1	Mali	Bamako	Bamako	District	1	1	0	1	YES	YES	Null	-1	-1	-1	-1	-1	-1	-1	-1	-1	-1	-1	Null	-1	All	HOME	N/A	SEVERAL_DAY	YES
690	FEMALE	55	0	Mali	Segou	Baroueli	Boidie	0	Mali	Segou	Baroueli	Boidie	0	2	0	2	NO	Null	Null	-1	-1	-1	-1	-1	-1	-1	-1	-1	-1	-1	Null	-1	Null	Null	-1	Null	Null
691	MALE	18	0	Mali	Sikasso	Yanfolila	Baya	0	Mali	Koulikoro	Kati	Kalabancoro	1	0	1	1	NO	Null	Null	-1	-1	-1	-1	-1	-1	-1	-1	-1	-1	-1	Null	-1	Null	Null	-1	Null	Null
692	FEMALE	50	0	Mali	Segou	Baroueli	Boidie	0	Mali	Segou	Baroueli	Boidie	0	1	0	1	NO	Null	Null	-1	-1	-1	-1	-1	-1	-1	-1	-1	-1	-1	Null	-1	Null	Null	-1	Null	Null
693	MALE	50	1	Mali	Segou	Baroueli	Boidie	0	Mali	Segou	Baroueli	Boidie	0	1	0	1	NO	Null	Null	-1	-1	-1	-1	-1	-1	-1	-1	-1	-1	-1	Null	-1	Null	Null	-1	Null	Null
694	FEMALE	73	0	Mali	Bamako	Bamako	District	1	Mali	Bamako	Bamako	District	1	0	1	1	NO	Null	Null	-1	-1	-1	-1	-1	-1	-1	-1	-1	-1	-1	Null	-1	Null	Null	-1	Null	Null
695	FEMALE	58	0	Mali	Segou	Baroueli	Boidie	0	Mali	Segou	Baroueli	Boidie	0	1	0	1	NO	Null	Null	-1	-1	-1	-1	-1	-1	-1	-1	-1	-1	-1	Null	-1	Null	Null	N/A	Null	Null
696	FEMALE	30	2	Mali	Segou	Baroueli	Boidie	0	Mali	Segou	Baroueli	Boidie	0	0	1	1	NO	Null	Null	-1	-1	-1	-1	-1	-1	-1	-1	-1	-1	-1	Null	-1	Null	Null	-1	Null	Null
697	MALE	26	0	Mali	Segou	Baroueli	Boidie	0	Mali	Segou	Baroueli	Boidie	0	3	0	3	NO	Null	Null	-1	-1	-1	-1	-1	-1	-1	-1	-1	-1	-1	Null	-1	Null	Null	N/A	Null	Null
698	FEMALE	16	0	Mali	Koulikoro	Kati	Kalabancoro	1	Mali	Koulikoro	Kati	Kalabancoro	1	1	0	1	YES	YES	Null	-1	-1	-1	-1	-1	-1	-1	-1	-1	-1	-1	Null	-1	All	HOME	-1	SEVERAL_DAY	YES
699	FEMALE	18	0	Mali	Segou	Baroueli	Baraoueli	0	Mali	Koulikoro	Kangaba	Karan	0	1	0	1	YES	YES	Null	-1	-1	-1	-1	-1	-1	-1	-1	-1	-1	-1	Null	-1	All	HOME	N/A	Null	YES
700	FEMALE	50	1	Mali	Segou	Baroueli	Boidie	0	Mali	Segou	Baroueli	Boidie	0	1	0	1	NO	Null	Null	-1	-1	-1	-1	-1	-1	-1	-1	-1	-1	-1	Null	-1	Null	Null	N/A	Null	Null
701	MALE	44	5	Mali	Bamako	Bamako	District	1	Mali	Bamako	Bamako	District	1	10	0	10	YES	YES	Null	-1	-1	-1	-1	-1	-1	-1	-1	-1	-1	-1	Null	-1	All	HOME	N/A	SEVERAL_DAY	YES
702	MALE	52	2	Mali	Segou	Baroueli	Boidie	0	Mali	Segou	Baroueli	Boidie	0	1	0	1	YES	YES	Null	-1	-1	-1	-1	-1	-1	-1	-1	-1	-1	-1	Null	-1	All	OTHER	Battery	WEEK	YES
703	MALE	20	0	Mali	Segou	Baroueli	Boidie	0	Mali	Segou	Baroueli	Boidie	0	0	1	1	YES	YES	Null	-1	-1	-1	-1	-1	-1	-1	-1	-1	-1	-1	Null	-1	All	HOME	-1	DAY	YES
704	MALE	55	0	Mali	Segou	Baroueli	Boidie	0	Mali	Segou	Baroueli	Boidie	0	0	1	1	YES	YES	Null	-1	-1	-1	-1	-1	-1	-1	-1	-1	-1	-1	Null	-1	All	HOME	-1	WEEK	YES
705	MALE	44	3	Mali	Segou	Baroueli	Boidie	0	Mali	Segou	Baroueli	Boidie	0	2	0	2	YES	YES	Null	-1	-1	-1	-1	-1	-1	-1	-1	-1	-1	-1	Null	-1	All	HOME	-1	DAY	YES
706	MALE	30	1	Mali	Segou	Baroueli	Boidie	0	Mali	Segou	Baroueli	Boidie	0	1	0	1	YES	YES	Null	-1	-1	-1	-1	-1	-1	-1	-1	-1	-1	-1	Null	-1	All	HOME	-1	SEVERAL_DAY	YES
707	MALE	31	2	Mali	Mopti	Mopti	Mopti Commune	1	Mali	Mopti	Mopti	Mopti Commune	1	1	0	1	YES	YES	Null	-1	-1	-1	-1	-1	-1	-1	-1	-1	-1	-1	Null	-1	All	HOME	-1	SEVERAL_DAY	YES
708	MALE	34	1	Mali	Bamako	Bamako	District	1	Mali	Bamako	Bamako	District	1	1	0	1	YES	YES	Null	-1	-1	-1	-1	-1	-1	-1	-1	-1	-1	-1	Null	-1	All	HOME	-1	DAY	YES
709	FEMALE	23	0	Mali	Mopti	Mopti	Mopti Commune	1	Mali	Mopti	Mopti	Mopti Commune	1	4	0	4	NO	Null	Null	-1	-1	-1	-1	-1	-1	-1	-1	-1	-1	-1	Null	-1	Null	Null	-1	Null	Null
710	MALE	27	1	Mali	Mopti	Mopti	Mopti Commune	1	Mali	Mopti	Mopti	Mopti Commune	1	4	2	6	NO	Null	Null	-1	-1	-1	-1	-1	-1	-1	-1	-1	-1	-1	Null	-1	Null	Null	-1	Null	Null
711	MALE	23	0	Mali	Koulikoro	Kati	Kalabancoro	1	Mali	Koulikoro	Kati	Kalabancoro	1	1	0	1	YES	YES	Null	-1	-1	-1	-1	-1	-1	-1	-1	-1	-1	-1	Null	-1	All	HOME	-1	SEVERAL_DAY	YES
712	MALE	91	0	Mali	Segou	Baroueli	Boidie	0	Mali	Segou	Baroueli	Boidie	0	1	0	1	NO	Null	Null	-1	-1	-1	-1	-1	-1	-1	-1	-1	-1	-1	Null	-1	Null	Null	-1	Null	Null
713	FEMALE	22	0	Mali	Bamako	Bamako	District	1	Mali	Bamako	Bamako	District	1	2	0	2	YES	YES	Null	-1	-1	-1	-1	-1	-1	-1	-1	-1	-1	-1	Null	-1	All	HOME	N/A	DAY	YES
714	FEMALE	55	0	Mali	Mopti	Mopti	Mopti Commune	1	Mali	Mopti	Mopti	Mopti Commune	1	1	0	1	NO	Null	Null	-1	-1	-1	-1	-1	-1	-1	-1	-1	-1	-1	Null	-1	Null	Null	-1	Null	Null
715	MALE	29	0	Mali	Koulikoro	Kati	Kalabancoro	1	Mali	Sikasso	Kolondieba	Kolondieba	0	0	1	1	YES	YES	Null	-1	-1	-1	-1	-1	-1	-1	-1	-1	-1	-1	Null	-1	All	HOME	N/A	SEVERAL_DAY	YES
716	MALE	47	4	Mali	Segou	Baroueli	Boidie	0	Mali	Segou	Baroueli	Boidie	0	2	0	2	YES	YES	Null	-1	-1	-1	-1	-1	-1	-1	-1	-1	-1	-1	Null	-1	All	HOME	-1	SEVERAL_DAY	YES
717	MALE	21	0	Mali	Segou	Baroueli	Boidie	0	Mali	Segou	Baroueli	Boidie	0	1	1	2	NO	Null	Null	-1	-1	-1	-1	-1	-1	-1	-1	-1	-1	-1	Null	-1	Null	Null	N/A	Null	Null
718	MALE	38	1	Mali	Mopti	Mopti	Mopti Commune	1	Mali	Mopti	Mopti	Mopti Commune	1	1	0	1	YES	YES	Null	-1	-1	-1	-1	-1	-1	-1	-1	-1	-1	-1	Null	-1	All	HOME	-1	SEVERAL_DAY	YES
719	FEMALE	26	0	Mali	Bamako	Bamako	District	1	Mali	Bamako	Bamako	District	1	1	0	1	YES	YES	Null	-1	-1	-1	-1	-1	-1	-1	-1	-1	-1	-1	Null	-1	All	HOME	-1	SEVERAL_DAY	YES
720	MALE	19	0	Mali	Koulikoro	Kati	Kalabancoro	1	Mali	Koulikoro	Kati	Kalabancoro	1	1	1	2	YES	YES	Null	-1	-1	-1	-1	-1	-1	-1	-1	-1	-1	-1	Null	-1	All	HOME	N/A	SEVERAL_DAY	YES
721	FEMALE	24	0	Mali	Segou	Baroueli	Boidie	0	Mali	Segou	Baroueli	Boidie	0	1	0	1	YES	YES	Null	-1	-1	-1	-1	-1	-1	-1	-1	-1	-1	-1	Null	-1	All	HOME	N/A	DAY	YES
722	FEMALE	40	0	Mali	Segou	Baroueli	Boidie	0	Mali	Segou	Baroueli	Boidie	0	1	0	1	NO	Null	Null	-1	-1	-1	-1	-1	-1	-1	-1	-1	-1	-1	Null	-1	Null	Null	-1	Null	Null
723	FEMALE	16	0	Mali	Segou	Baroueli	Boidie	0	Mali	Segou	Baroueli	Boidie	0	0	1	1	NO	Null	Null	-1	-1	-1	-1	-1	-1	-1	-1	-1	-1	-1	Null	-1	Null	Null	-1	Null	Null
724	FEMALE	28	0	Mali	Mopti	Mopti	Mopti Commune	1	Mali	Koulikoro	Koulikoro	Koulikoro Commune	1	1	0	1	YES	YES	Null	-1	-1	-1	-1	-1	-1	-1	-1	-1	-1	-1	Null	-1	All	HOME	-1	SEVERAL_DAY	YES
725	MALE	34	2	Mali	Sikasso	Yanfolila	Baya	0	Mali	Koulikoro	Koulikoro	Koulikoro Commune	1	50	1	51	YES	YES	Null	-1	-1	-1	-1	-1	-1	-1	-1	-1	-1	-1	Null	-1	All	HOME	N/A	SEVERAL_DAY	YES
726	MALE	20	0	Mali	Mopti	Mopti	Mopti Commune	1	Mali	Mopti	Mopti	Mopti Commune	1	0	1	1	NO	Null	Null	-1	-1	-1	-1	-1	-1	-1	-1	-1	-1	-1	Null	-1	Null	Null	-1	Null	Null
727	FEMALE	53	0	Mali	Bamako	Bamako	District	1	Mali	Koulikoro	Koulikoro	Koulikoro Commune	1	1	0	1	NO	Null	Null	-1	-1	-1	-1	-1	-1	-1	-1	-1	-1	-1	Null	-1	Null	Null	-1	Null	Null
728	MALE	53	2	Mali	Mopti	Mopti	Mopti Commune	1	Mali	Mopti	Mopti	Mopti Commune	1	1	0	1	YES	YES	Null	-1	-1	-1	-1	-1	-1	-1	-1	-1	-1	-1	Null	-1	All	HOME	-1	DAY	YES
729	MALE	50	2	Mali	Koulikoro	Kati	Kalabancoro	1	Mali	Koulikoro	Kati	Kourouba	0	2	0	2	YES	YES	Null	-1	-1	-1	-1	-1	-1	-1	-1	-1	-1	-1	Null	-1	Null	HOME	N/A	SEVERAL_DAY	YES
730	MALE	30	0	Mali	Segou	Baroueli	Boidie	0	Mali	Segou	Baroueli	Boidie	0	2	0	2	YES	YES	Null	-1	-1	-1	-1	-1	-1	-1	-1	-1	-1	-1	Null	-1	All	HOME	N/A	DAY	YES
731	FEMALE	40	1	Mali	Segou	Baroueli	Boidie	0	Mali	Segou	Baroueli	Boidie	0	1	0	1	NO	Null	Null	-1	-1	-1	-1	-1	-1	-1	-1	-1	-1	-1	Null	-1	Null	Null	-1	Null	Null
732	FEMALE	31	1	Mali	Mopti	Mopti	Mopti Commune	1	Mali	Mopti	Mopti	Mopti Commune	1	1	0	1	YES	YES	Null	-1	-1	-1	-1	-1	-1	-1	-1	-1	-1	-1	Null	-1	All	OTHER	At a neighbor's house	DAY	YES
733	MALE	31	1	Mali	Segou	Baroueli	Boidie	0	Mali	Bamako	Bamako	District	1	2	1	3	YES	YES	Null	-1	-1	-1	-1	-1	-1	-1	-1	-1	-1	-1	Null	-1	All	HOME	-1	DAY	YES
734	MALE	39	2	Mali	Segou	Baroueli	Boidie	0	Mali	Segou	Baroueli	Boidie	0	2	0	2	YES	YES	Null	-1	-1	-1	-1	-1	-1	-1	-1	-1	-1	-1	Null	-1	All	OTHER	At a friend's house	DAY	YES
735	FEMALE	17	0	Mali	Mopti	Mopti	Mopti Commune	1	Mali	Mopti	Mopti	Mopti Commune	1	1	0	1	YES	YES	Null	-1	-1	-1	-1	-1	-1	-1	-1	-1	-1	-1	Null	-1	All	OTHER	Battery	WEEK	YES
736	FEMALE	18	0	Mali	Mopti	Mopti	Fatoma	0	Mali	Mopti	Mopti	Fatoma	0	0	1	1	NO	Null	Null	-1	-1	-1	-1	-1	-1	-1	-1	-1	-1	-1	Null	-1	Null	Null	-1	Null	Null
737	FEMALE	27	2	Mali	Segou	Baroueli	Boidie	0	Mali	Segou	Baroueli	Boidie	0	1	0	1	NO	Null	Null	-1	-1	-1	-1	-1	-1	-1	-1	-1	-1	-1	Null	-1	Null	Null	-1	Null	Null
738	MALE	27	1	Mali	Sikasso	Yanfolila	Baya	0	Mali	Koulikoro	Kangaba	Maramandougou	0	0	1	1	YES	YES	Null	-1	-1	-1	-1	-1	-1	-1	-1	-1	-1	-1	Null	-1	All	HOME	N/A	DAY	YES
739	MALE	20	0	Mali	Mopti	Mopti	Mopti Commune	1	Mali	Mopti	Mopti	Mopti Commune	1	0	1	1	YES	YES	Null	-1	-1	-1	-1	-1	-1	-1	-1	-1	-1	-1	Null	-1	All	HOME	-1	DAY	YES
740	MALE	18	0	Mali	Segou	Baroueli	Boidie	0	Mali	Segou	Segou	Markala	0	1	0	1	YES	YES	Null	-1	-1	-1	-1	-1	-1	-1	-1	-1	-1	-1	Null	-1	All	HOME	N/A	DAY	YES
741	FEMALE	60	0	Mali	Segou	Baroueli	Boidie	0	Mali	Segou	Baroueli	Boidie	0	5	0	5	NO	Null	Null	-1	-1	-1	-1	-1	-1	-1	-1	-1	-1	-1	Null	-1	Null	Null	N/A	Null	Null
742	MALE	58	2	Mali	Bamako	Bamako	District	1	Mali	Bamako	Bamako	District	1	2	0	2	NO	Null	Null	-1	-1	-1	-1	-1	-1	-1	-1	-1	-1	-1	Null	-1	Null	Null	-1	Null	Null
743	FEMALE	60	0	Mali	Koulikoro	Kati	Kalabancoro	1	Mali	Koulikoro	Kati	Kalabancoro	1	1	0	1	NO	Null	Null	-1	-1	-1	-1	-1	-1	-1	-1	-1	-1	-1	Null	-1	Null	Null	N/A	Null	Null
744	MALE	26	0	Mali	Koulikoro	Kati	Kalabancoro	1	Mali	Koulikoro	Kati	Kalabancoro	1	0	2	2	YES	YES	Null	-1	-1	-1	-1	-1	-1	-1	-1	-1	-1	-1	Null	-1	All	HOME	N/A	WEEK	YES
745	FEMALE	27	1	Mali	Segou	Baroueli	Boidie	0	Mali	Segou	Baroueli	Boidie	0	1	0	1	NO	Null	Null	-1	-1	-1	-1	-1	-1	-1	-1	-1	-1	-1	Null	-1	Null	Null	-1	Null	Null
746	FEMALE	28	1	Mali	Segou	Baroueli	Boidie	0	Mali	Segou	Baroueli	Boidie	0	1	0	1	NO	Null	Null	-1	-1	-1	-1	-1	-1	-1	-1	-1	-1	-1	Null	-1	Null	Null	-1	Null	Null
747	MALE	30	0	Mali	Mopti	Mopti	Mopti Commune	1	Mali	Mopti	Mopti	Mopti Commune	1	0	1	1	YES	YES	Null	-1	-1	-1	-1	-1	-1	-1	-1	-1	-1	-1	Null	-1	All	HOME	-1	SEVERAL_DAY	YES
748	MALE	35	1	Mali	Segou	Baroueli	Boidie	0	Mali	Segou	Baroueli	Boidie	0	1	0	1	NO	Null	Null	-1	-1	-1	-1	-1	-1	-1	-1	-1	-1	-1	Null	-1	Null	Null	N/A	Null	Null
749	FEMALE	45	0	Mali	Mopti	Mopti	Fatoma	0	Mali	Mopti	Mopti	Fatoma	0	1	0	1	NO	Null	Null	-1	-1	-1	-1	-1	-1	-1	-1	-1	-1	-1	Null	-1	Null	Null	-1	Null	Null
750	FEMALE	36	2	Mali	Segou	Baroueli	Boidie	0	Mali	Segou	Baroueli	Boidie	0	0	1	1	NO	Null	Null	-1	-1	-1	-1	-1	-1	-1	-1	-1	-1	-1	Null	-1	Null	Null	-1	Null	Null
751	FEMALE	22	2	Mali	Mopti	Mopti	Fatoma	0	Mali	Mopti	Mopti	Fatoma	0	1	0	1	NO	Null	Null	-1	-1	-1	-1	-1	-1	-1	-1	-1	-1	-1	Null	-1	Null	Null	-1	Null	Null
752	FEMALE	24	0	Mali	Koulikoro	Kati	Kalabancoro	1	Mali	Koulikoro	Kati	Kalabancoro	1	1	1	2	YES	YES	Null	-1	-1	-1	-1	-1	-1	-1	-1	-1	-1	-1	Null	-1	All	HOME	-1	DAY	YES
753	MALE	38	1	Mali	Mopti	Mopti	Mopti Commune	1	Mali	Mopti	Mopti	Mopti Commune	1	3	0	3	NO	Null	Null	-1	-1	-1	-1	-1	-1	-1	-1	-1	-1	-1	Null	-1	Null	Null	-1	Null	Null
754	FEMALE	50	0	Mali	Segou	Baroueli	Boidie	0	Mali	Segou	Baroueli	Boidie	0	1	0	1	YES	YES	Null	-1	-1	-1	-1	-1	-1	-1	-1	-1	-1	-1	Null	-1	All	OTHER	At a neighbor's house	DAY	YES
755	MALE	23	0	Mali	Segou	Baroueli	Baraoueli	0	Mali	Segou	Niono	Niono	0	1	1	2	YES	YES	Null	-1	-1	-1	-1	-1	-1	-1	-1	-1	-1	-1	Null	-1	All	HOME	N/A	DAY	YES
756	FEMALE	28	2	Mali	Mopti	Mopti	Fatoma	0	Mali	Mopti	Mopti	Fatoma	0	0	1	1	NO	Null	Null	-1	-1	-1	-1	-1	-1	-1	-1	-1	-1	-1	Null	-1	Null	Null	-1	Null	Null
757	MALE	37	2	Mali	Segou	Baroueli	Boidie	0	Mali	Segou	Baroueli	Boidie	0	0	1	1	NO	Null	Null	-1	-1	-1	-1	-1	-1	-1	-1	-1	-1	-1	Null	-1	Null	Null	-1	Null	Null
758	FEMALE	20	0	Mali	Koulikoro	Kati	Kalabancoro	1	Mali	Koulikoro	Kati	Kalabancoro	1	1	0	1	YES	YES	Null	-1	-1	-1	-1	-1	-1	-1	-1	-1	-1	-1	Null	-1	All	HOME	-1	SEVERAL_DAY	YES
759	FEMALE	22	0	Mali	Koulikoro	Kati	Kalabancoro	1	Mali	Koulikoro	Kati	Kalabancoro	1	0	1	1	NO	Null	Null	-1	-1	-1	-1	-1	-1	-1	-1	-1	-1	-1	Null	-1	Null	Null	-1	Null	Null
760	MALE	23	0	Mali	Mopti	Mopti	Fatoma	0	Mali	Mopti	Koro	Pel Maoude	0	0	1	1	NO	Null	Null	-1	-1	-1	-1	-1	-1	-1	-1	-1	-1	-1	Null	-1	Null	Null	-1	Null	Null
761	MALE	24	0	Mali	Segou	Baroueli	Boidie	0	Mali	Segou	Baroueli	Boidie	0	0	1	1	YES	YES	Null	-1	-1	-1	-1	-1	-1	-1	-1	-1	-1	-1	Null	-1	All	HOME	N/A	SEVERAL_DAY	YES
762	FEMALE	55	0	Mali	Segou	Baroueli	Boidie	0	Mali	Segou	Baroueli	Boidie	0	3	0	3	NO	Null	Null	-1	-1	-1	-1	-1	-1	-1	-1	-1	-1	-1	Null	-1	Null	Null	N/A	Null	Null
763	FEMALE	35	1	Mali	Koulikoro	Kati	Kalabancoro	1	Mali	Koulikoro	Kati	Kalabancoro	1	1	0	1	NO	Null	Null	-1	-1	-1	-1	-1	-1	-1	-1	-1	-1	-1	Null	-1	Null	Null	-1	Null	Null
764	MALE	17	0	Mali	Mopti	Mopti	Mopti Commune	1	Mali	Mopti	Mopti	Mopti Commune	1	0	1	1	NO	Null	Null	-1	-1	-1	-1	-1	-1	-1	-1	-1	-1	-1	Null	-1	Null	Null	-1	Null	Null
765	MALE	34	3	Mali	Mopti	Mopti	Fatoma	0	Mali	Mopti	Mopti	Fatoma	0	1	0	1	YES	YES	Null	-1	-1	-1	-1	-1	-1	-1	-1	-1	-1	-1	Null	-1	All	OTHER	At work	SEVERAL_DAY	YES
766	MALE	44	1	Mali	Segou	Baroueli	Boidie	0	Mali	Segou	Baroueli	Boidie	0	0	1	1	YES	YES	Null	-1	-1	-1	-1	-1	-1	-1	-1	-1	-1	-1	Null	-1	All	HOME	-1	DAY	YES
767	FEMALE	28	2	Mali	Segou	Baroueli	Boidie	0	Mali	Segou	Baroueli	Boidie	0	0	1	1	NO	Null	Null	-1	-1	-1	-1	-1	-1	-1	-1	-1	-1	-1	Null	-1	Null	Null	N/A	Null	Null
768	FEMALE	45	2	Mali	Segou	Baroueli	Boidie	0	Mali	Segou	Baroueli	Boidie	0	1	0	1	YES	YES	Null	-1	-1	-1	-1	-1	-1	-1	-1	-1	-1	-1	Null	-1	All	HOME	-1	SEVERAL_DAY	YES
769	MALE	43	1	Mali	Segou	Baroueli	Boidie	0	Mali	Segou	Baroueli	Boidie	0	1	0	1	YES	YES	Null	-1	-1	-1	-1	-1	-1	-1	-1	-1	-1	-1	Null	-1	HOME	OTHER	At a neighbor's house	SEVERAL_DAY	YES
770	FEMALE	16	0	Mali	Mopti	Mopti	Fatoma	0	Mali	Mopti	Mopti	Fatoma	0	0	2	2	NO	Null	Null	-1	-1	-1	-1	-1	-1	-1	-1	-1	-1	-1	Null	-1	Null	Null	-1	Null	Null
771	MALE	41	2	Mali	Segou	Baroueli	Boidie	0	Mali	Segou	Baroueli	Boidie	0	2	0	2	YES	YES	Null	-1	-1	-1	-1	-1	-1	-1	-1	-1	-1	-1	Null	-1	All	HOME	N/A	SEVERAL_DAY	YES
772	MALE	55	5	Mali	Bamako	Bamako	District	1	Mali	Bamako	Bamako	District	1	3	0	3	YES	YES	Null	-1	-1	-1	-1	-1	-1	-1	-1	-1	-1	-1	Null	-1	All	HOME	N/A	SEVERAL_DAY	YES
773	FEMALE	34	1	Mali	Bamako	Bamako	District	1	Mali	Bamako	Bamako	District	1	0	1	1	YES	YES	Null	-1	-1	-1	-1	-1	-1	-1	-1	-1	-1	-1	Null	-1	AWAY	HOME	N/A	SEVERAL_DAY	YES
774	MALE	16	0	Mali	Sikasso	Yanfolila	Baya	0	Cote d'Ivoire	Lagunes	Abidjan	Select	NA	0	1	1	NO	Null	Null	-1	-1	-1	-1	-1	-1	-1	-1	-1	-1	-1	Null	-1	Null	Null	-1	Null	Null
775	FEMALE	55	0	Mali	Segou	Baroueli	Boidie	0	Mali	Segou	Baroueli	Boidie	0	1	0	1	NO	Null	Null	-1	-1	-1	-1	-1	-1	-1	-1	-1	-1	-1	Null	-1	Null	Null	N/A	Null	Null
776	FEMALE	18	0	Mali	Segou	Baroueli	Boidie	0	Mali	Segou	Baroueli	Boidie	0	1	1	2	NO	Null	Null	-1	-1	-1	-1	-1	-1	-1	-1	-1	-1	-1	Null	-1	Null	Null	N/A	Null	Null
777	MALE	36	3	Mali	Mopti	Mopti	Mopti Commune	1	Mali	Mopti	Mopti	Mopti Commune	1	1	1	2	YES	YES	Null	-1	-1	-1	-1	-1	-1	-1	-1	-1	-1	-1	Null	-1	All	HOME	-1	DAY	YES
778	FEMALE	18	0	Mali	Koulikoro	Kati	Kalabancoro	1	Mali	Segou	Select	Select	NA	0	1	1	NO	Null	Null	-1	-1	-1	-1	-1	-1	-1	-1	-1	-1	-1	Null	-1	Null	Null	-1	Null	Null
779	FEMALE	30	1	Mali	Koulikoro	Kati	Kalabancoro	1	Mali	Koulikoro	Nara	Select	NA	0	1	1	NO	Null	Null	-1	-1	-1	-1	-1	-1	-1	-1	-1	-1	-1	Null	-1	Null	Null	-1	Null	Null
780	MALE	18	0	Mali	Segou	Baroueli	Boidie	0	Mali	Koulikoro	Koulikoro	Select	NA	0	1	1	NO	Null	Null	-1	-1	-1	-1	-1	-1	-1	-1	-1	-1	-1	Null	-1	Null	Null	-1	Null	Null
781	FEMALE	58	0	Mali	Segou	Baroueli	Boidie	0	Mali	Segou	Baroueli	Boidie	0	3	1	4	NO	Null	Null	-1	-1	-1	-1	-1	-1	-1	-1	-1	-1	-1	Null	-1	Null	Null	N/A	Null	Null
782	MALE	30	0	Mali	Mopti	Mopti	Fatoma	0	Mali	Timbuktu	Niafunke	Select	NA	0	1	1	NO	Null	Null	-1	-1	-1	-1	-1	-1	-1	-1	-1	-1	-1	Null	-1	Null	Null	-1	Null	Null
783	FEMALE	35	0	Mali	Segou	Baroueli	Boidie	0	Mali	Segou	Baroueli	Boidie	0	0	1	1	NO	Null	Null	-1	-1	-1	-1	-1	-1	-1	-1	-1	-1	-1	Null	-1	Null	Null	-1	Null	Null
784	MALE	48	1	Mali	Mopti	Mopti	Fatoma	0	Mali	Mopti	Mopti	Fatoma	0	1	0	1	YES	NO	YES	1	21	-1	-1	-1	-1	-1	-1	-1	-1	-1	HOUSEHOLD	-1	All	HOME	-1	DAY	YES
785	MALE	59	0	Mali	Bamako	Bamako	District	1	Mali	Sikasso	Yanfolila	Select	NA	1	1	2	NO	Null	Null	-1	-1	-1	-1	-1	-1	-1	-1	-1	-1	-1	Null	-1	Null	Null	-1	Null	Null
786	MALE	20	0	Mali	Mopti	Mopti	Fatoma	0	Mali	Mopti	Douentza	Select	NA	0	1	1	YES	YES	Null	-1	-1	-1	-1	-1	-1	-1	-1	-1	-1	-1	Null	-1	All	HOME	-1	DAY	YES
787	MALE	25	1	Mali	Mopti	Mopti	Mopti Commune	1	Mali	Mopti	Mopti	Mopti Commune	1	3	0	3	YES	YES	Null	-1	-1	-1	-1	-1	-1	-1	-1	-1	-1	-1	Null	-1	All	OTHER	At a shop	DAY	YES
788	MALE	27	1	Mali	Sikasso	Yanfolila	Baya	0	Mali	Sikasso	Yanfolila	Baya	0	0	1	1	NO	Null	Null	-1	-1	-1	-1	-1	-1	-1	-1	-1	-1	-1	Null	-1	Null	Null	N/A	Null	Null
789	FEMALE	50	0	Mali	Segou	Baroueli	Boidie	0	Mali	Segou	Baroueli	Boidie	0	1	0	1	NO	Null	Null	-1	-1	-1	-1	-1	-1	-1	-1	-1	-1	-1	Null	-1	Null	Null	-1	Null	Null
790	MALE	50	2	Mali	Bamako	Bamako	District	1	Mali	Bamako	Bamako	District	1	0	3	3	YES	YES	Null	-1	-1	-1	-1	-1	-1	-1	-1	-1	-1	-1	Null	-1	AWAY	HOME	N/A	WEEK	NO
791	FEMALE	27	1	Mali	Segou	Baroueli	Boidie	0	Mali	Segou	Baroueli	Boidie	0	0	1	1	NO	Null	Null	-1	-1	-1	-1	-1	-1	-1	-1	-1	-1	-1	Null	-1	Null	Null	-1	Null	Null
792	FEMALE	18	0	Mali	Koulikoro	Kati	Kalabancoro	1	Mali	Mopti	Select	Select	NA	0	1	1	NO	Null	Null	-1	-1	-1	-1	-1	-1	-1	-1	-1	-1	-1	Null	-1	Null	Null	-1	Null	Null
793	FEMALE	28	0	Mali	Koulikoro	Kati	Kalabancoro	1	Cote d'Ivoire	Worodougou	Seguela	Select	NA	0	1	1	NO	Null	Null	-1	-1	-1	-1	-1	-1	-1	-1	-1	-1	-1	Null	-1	Null	Null	-1	Null	Null
794	FEMALE	50	0	Mali	Koulikoro	Kati	Kalabancoro	1	Mali	Koulikoro	Kati	Kalabancoro	1	1	0	1	NO	Null	Null	-1	-1	-1	-1	-1	-1	-1	-1	-1	-1	-1	Null	-1	Null	Null	N/A	Null	Null
795	MALE	36	0	Mali	Koulikoro	Kati	Kalabancoro	1	Mali	Koulikoro	Kati	Kalabancoro	1	1	0	1	YES	YES	Null	-1	-1	-1	-1	-1	-1	-1	-1	-1	-1	-1	Null	-1	All	HOME	-1	DAY	YES
796	FEMALE	17	0	Mali	Sikasso	Yanfolila	Baya	0	Mali	Sikasso	Sikasso	Sikasso Commune	1	1	1	2	NO	Null	Null	-1	-1	-1	-1	-1	-1	-1	-1	-1	-1	-1	Null	-1	Null	Null	N/A	Null	Null
797	MALE	50	2	Mali	Segou	Baroueli	Boidie	0	Mali	Segou	Baroueli	Boidie	0	1	0	1	NO	Null	Null	-1	-1	-1	-1	-1	-1	-1	-1	-1	-1	-1	Null	-1	Null	Null	-1	Null	Null
798	FEMALE	35	0	Mali	Segou	Baroueli	Boidie	0	Mali	Segou	Baroueli	Boidie	0	1	0	1	NO	Null	Null	-1	-1	-1	-1	-1	-1	-1	-1	-1	-1	-1	Null	-1	Null	Null	N/A	Null	Null
799	FEMALE	25	1	Mali	Bamako	Bamako	District	1	Mali	Bamako	Bamako	District	1	1	0	1	YES	YES	Null	-1	-1	-1	-1	-1	-1	-1	-1	-1	-1	-1	Null	-1	All	HOME	-1	SEVERAL_DAY	YES
800	FEMALE	48	0	Mali	Segou	Baroueli	Boidie	0	Mali	Segou	Baroueli	Boidie	0	1	0	1	NO	Null	Null	-1	-1	-1	-1	-1	-1	-1	-1	-1	-1	-1	Null	-1	Null	Null	-1	Null	Null
801	MALE	40	3	Mali	Segou	Baroueli	Boidie	0	Mali	Segou	Baroueli	Boidie	0	1	0	1	NO	Null	Null	-1	-1	-1	-1	-1	-1	-1	-1	-1	-1	-1	Null	-1	Null	Null	-1	Null	Null
802	FEMALE	37	0	Mali	Sikasso	Yanfolila	Baya	0	Mali	Sikasso	Yanfolila	Tagandougou	0	1	1	2	NO	Null	Null	-1	-1	-1	-1	-1	-1	-1	-1	-1	-1	-1	Null	-1	Null	Null	-1	Null	Null
803	FEMALE	50	0	Mali	Mopti	Mopti	Mopti Commune	1	Mali	Mopti	Mopti	Mopti Commune	1	0	1	1	NO	Null	Null	-1	-1	-1	-1	-1	-1	-1	-1	-1	-1	-1	Null	-1	Null	Null	-1	Null	Null
804	MALE	21	3	Mali	Bamako	Bamako	District	1	Mali	Bamako	Bamako	District	1	2	1	3	YES	YES	Null	-1	-1	-1	-1	-1	-1	-1	-1	-1	-1	-1	Null	-1	All	HOME	-1	SEVERAL_DAY	YES
805	MALE	60	0	Mali	Segou	Baroueli	Boidie	0	Mali	Segou	Baroueli	Boidie	0	1	0	1	NO	Null	Null	-1	-1	-1	-1	-1	-1	-1	-1	-1	-1	-1	Null	-1	Null	Null	-1	Null	Null
806	MALE	35	1	Mali	Mopti	Mopti	Mopti Commune	1	Mali	Mopti	Mopti	Mopti Commune	1	0	1	1	YES	YES	Null	-1	-1	-1	-1	-1	-1	-1	-1	-1	-1	-1	Null	-1	All	OTHER	At a shop	DAY	YES
807	FEMALE	18	0	Mali	Segou	Baroueli	Boidie	0	Mali	Segou	Baroueli	Boidie	0	1	0	1	NO	Null	Null	-1	-1	-1	-1	-1	-1	-1	-1	-1	-1	-1	Null	-1	Null	Null	-1	Null	Null
808	MALE	54	2	Mali	Segou	Baroueli	Boidie	0	Mali	Segou	Baroueli	Boidie	0	1	0	1	NO	Null	Null	-1	-1	-1	-1	-1	-1	-1	-1	-1	-1	-1	Null	-1	Null	Null	N/A	Null	Null
809	MALE	30	0	Mali	Mopti	Mopti	Fatoma	0	Mali	Mopti	Mopti	Fatoma	0	1	0	1	YES	YES	Null	-1	-1	-1	-1	-1	-1	-1	-1	-1	-1	-1	Null	-1	All	HOME	-1	DAY	YES
810	MALE	19	0	Mali	Mopti	Mopti	Fatoma	0	Mali	Mopti	Douentza	Dallah	0	0	1	1	NO	Null	Null	-1	-1	-1	-1	-1	-1	-1	-1	-1	-1	-1	Null	-1	Null	Null	-1	Null	Null
811	MALE	23	0	Mali	Mopti	Mopti	Fatoma	0	Mali	Mopti	Douentza	Dallah	0	0	1	1	NO	Null	Null	-1	-1	-1	-1	-1	-1	-1	-1	-1	-1	-1	Null	-1	Null	Null	-1	Null	Null
812	FEMALE	28	1	Mali	Segou	Baroueli	Boidie	0	Mali	Segou	Baroueli	Boidie	0	1	0	1	YES	YES	Null	-1	-1	-1	-1	-1	-1	-1	-1	-1	-1	-1	Null	-1	All	OTHER	At a shop	DAY	YES
813	MALE	18	0	Mali	Bamako	Bamako	District	1	Mali	Bamako	Bamako	District	1	2	0	2	YES	YES	Null	-1	-1	-1	-1	-1	-1	-1	-1	-1	-1	-1	Null	-1	All	HOME	N/A	SEVERAL_DAY	YES
814	FEMALE	20	0	Mali	Koulikoro	Kati	Kalabancoro	1	Mali	Koulikoro	Kati	Kalabancoro	1	1	0	1	YES	YES	Null	-1	-1	-1	-1	-1	-1	-1	-1	-1	-1	-1	Null	-1	All	HOME	N/A	SEVERAL_DAY	YES
815	MALE	21	0	Mali	Mopti	Mopti	Mopti Commune	1	Mali	Mopti	Douentza	Dangol Bore	0	0	1	1	YES	YES	Null	-1	-1	-1	-1	-1	-1	-1	-1	-1	-1	-1	Null	-1	All	OTHER	At a shop	DAY	YES
816	MALE	55	0	Mali	Mopti	Mopti	Fatoma	0	Mali	Mopti	Mopti	Fatoma	0	2	0	2	YES	YES	Null	-1	-1	-1	-1	-1	-1	-1	-1	-1	-1	-1	Null	-1	All	HOME	-1	SEVERAL_DAY	YES
817	FEMALE	24	1	Mali	Bamako	Bamako	District	1	Mali	Bamako	Bamako	District	1	1	0	1	YES	YES	Null	-1	-1	-1	-1	-1	-1	-1	-1	-1	-1	-1	Null	-1	All	HOME	-1	SEVERAL_DAY	YES
818	MALE	18	0	Mali	Koulikoro	Kati	Kalabancoro	1	Mali	Sikasso	Yanfolila	Wassoulou-Balle	0	0	1	1	NO	Null	Null	-1	-1	-1	-1	-1	-1	-1	-1	-1	-1	-1	Null	-1	Null	Null	N/A	Null	Null
819	MALE	20	0	Mali	Mopti	Mopti	Mopti Commune	1	Mali	Mopti	Mopti	Mopti Commune	1	1	0	1	YES	YES	Null	-1	-1	-1	-1	-1	-1	-1	-1	-1	-1	-1	Null	-1	All	OTHER	At a neighbor's house	DAY	YES
820	FEMALE	21	0	Mali	Bamako	Bamako	District	1	Mali	Bamako	Bamako	District	1	1	0	1	YES	YES	Null	-1	-1	-1	-1	-1	-1	-1	-1	-1	-1	-1	Null	-1	All	HOME	-1	DAY	YES
821	MALE	30	1	Mali	Sikasso	Yanfolila	Baya	0	Guinea	Kankan	Kerouane	Kissidou	NA	1	0	1	YES	YES	Null	-1	-1	-1	-1	-1	-1	-1	-1	-1	-1	-1	Null	-1	All	HOME	N/A	SEVERAL_DAY	YES
822	FEMALE	28	2	Mali	Segou	Baroueli	Boidie	0	Mali	Segou	Baroueli	Boidie	0	1	0	1	NO	Null	Null	-1	-1	-1	-1	-1	-1	-1	-1	-1	-1	-1	Null	-1	Null	Null	N/A	Null	Null
823	FEMALE	18	1	Mali	Segou	Baroueli	Boidie	0	Mali	Segou	Baroueli	Boidie	0	1	0	1	NO	Null	Null	-1	-1	-1	-1	-1	-1	-1	-1	-1	-1	-1	Null	-1	Null	Null	-1	Null	Null
824	FEMALE	18	0	Mali	Bamako	Bamako	District	1	Mali	Bamako	Bamako	District	1	1	0	1	YES	YES	Null	-1	-1	-1	-1	-1	-1	-1	-1	-1	-1	-1	Null	-1	All	HOME	-1	SEVERAL_DAY	YES
825	MALE	27	0	Mali	Bamako	Bamako	District	1	Mali	Bamako	Bamako	District	1	1	0	1	YES	YES	Null	-1	-1	-1	-1	-1	-1	-1	-1	-1	-1	-1	Null	-1	All	HOME	N/A	SEVERAL_DAY	YES
826	MALE	20	0	Mali	Koulikoro	Kati	Kalabancoro	1	Mali	Koulikoro	Kati	Kalabancoro	1	0	1	1	NO	Null	Null	-1	-1	-1	-1	-1	-1	-1	-1	-1	-1	-1	Null	-1	Null	Null	N/A	Null	Null
827	MALE	31	2	Mali	Mopti	Mopti	Mopti Commune	1	Mali	Mopti	Mopti	Mopti Commune	1	1	0	1	YES	YES	Null	-1	-1	-1	-1	-1	-1	-1	-1	-1	-1	-1	Null	-1	All	HOME	-1	SEVERAL_DAY	YES
828	FEMALE	40	0	Mali	Mopti	Mopti	Mopti Commune	1	Mali	Mopti	Mopti	Konna	0	0	1	1	NO	Null	Null	-1	-1	-1	-1	-1	-1	-1	-1	-1	-1	-1	Null	-1	Null	Null	-1	Null	Null
829	FEMALE	52	0	Mali	Segou	Baroueli	Boidie	0	Mali	Segou	Baroueli	Boidie	0	1	0	1	YES	YES	Null	-1	-1	-1	-1	-1	-1	-1	-1	-1	-1	-1	Null	-1	All	HOME	-1	DAY	YES
830	FEMALE	27	0	Mali	Segou	Baroueli	Baraoueli	0	Mali	Segou	Baroueli	Konobougou	0	2	0	2	YES	YES	Null	-1	-1	-1	-1	-1	-1	-1	-1	-1	-1	-1	Null	-1	All	HOME	N/A	DAY	YES
831	FEMALE	23	0	Mali	Mopti	Mopti	Fatoma	0	Mali	Mopti	Youwarou	Dirma	0	0	1	1	NO	Null	Null	-1	-1	-1	-1	-1	-1	-1	-1	-1	-1	-1	Null	-1	Null	Null	-1	Null	Null
832	MALE	23	0	Mali	Mopti	Mopti	Fatoma	0	Mali	Mopti	Koro	Koro	0	0	1	1	NO	Null	Null	-1	-1	-1	-1	-1	-1	-1	-1	-1	-1	-1	Null	-1	Null	Null	-1	Null	Null
833	MALE	27	0	Mali	Sikasso	Yanfolila	Baya	0	Mali	Bamako	Bamako	District	1	0	1	1	YES	YES	Null	-1	-1	-1	-1	-1	-1	-1	-1	-1	-1	-1	Null	-1	All	HOME	N/A	DAY	YES
834	FEMALE	60	0	Mali	Segou	Baroueli	Boidie	0	Mali	Segou	Baroueli	Boidie	0	2	0	2	NO	Null	Null	-1	-1	-1	-1	-1	-1	-1	-1	-1	-1	-1	Null	-1	Null	Null	-1	Null	Null
835	MALE	18	0	Mali	Bamako	Bamako	District	1	Mali	Bamako	Bamako	District	1	1	0	1	YES	YES	Null	-1	-1	-1	-1	-1	-1	-1	-1	-1	-1	-1	Null	-1	All	HOME	-1	SEVERAL_DAY	YES
836	MALE	28	0	Mali	Koulikoro	Kati	Kalabancoro	1	Mali	Koulikoro	Kati	Kalabancoro	1	1	3	4	YES	YES	Null	-1	-1	-1	-1	-1	-1	-1	-1	-1	-1	-1	Null	-1	All	HOME	N/A	SEVERAL_DAY	YES
837	FEMALE	25	0	Mali	Koulikoro	Kati	Kalabancoro	1	Mali	Koulikoro	Kati	Kalabancoro	1	1	0	1	YES	YES	Null	-1	-1	-1	-1	-1	-1	-1	-1	-1	-1	-1	Null	-1	All	HOME	-1	SEVERAL_DAY	YES
838	MALE	27	0	Mali	Segou	Baroueli	Baraoueli	0	Mali	Bamako	Bamako	District	1	2	0	2	YES	YES	Null	-1	-1	-1	-1	-1	-1	-1	-1	-1	-1	-1	Null	-1	All	HOME	N/A	DAY	YES
839	FEMALE	24	1	Mali	Segou	Baroueli	Boidie	0	Mali	Bamako	Bamako	District	1	0	1	1	NO	Null	Null	-1	-1	-1	-1	-1	-1	-1	-1	-1	-1	-1	Null	-1	Null	Null	N/A	Null	Null
840	MALE	18	0	Mali	Bamako	Bamako	District	1	Cote d'Ivoire	Lagunes	Abidjan	Abidjan	NA	1	0	1	YES	YES	Null	-1	-1	-1	-1	-1	-1	-1	-1	-1	-1	-1	Null	-1	All	HOME	N/A	SEVERAL_DAY	YES
841	FEMALE	19	0	Mali	Bamako	Bamako	District	1	Mali	Bamako	Bamako	District	1	1	0	1	YES	YES	Null	-1	-1	-1	-1	-1	-1	-1	-1	-1	-1	-1	Null	-1	All	HOME	N/A	SEVERAL_DAY	YES
842	FEMALE	22	0	Mali	Koulikoro	Kati	Kalabancoro	1	Mali	Koulikoro	Kati	Kalabancoro	1	1	0	1	YES	YES	Null	-1	-1	-1	-1	-1	-1	-1	-1	-1	-1	-1	Null	-1	All	HOME	-1	DAY	YES
843	MALE	53	2	Mali	Koulikoro	Kati	Kalabancoro	1	Mali	Koulikoro	Kati	Kalabancoro	1	5	0	5	YES	YES	Null	-1	-1	-1	-1	-1	-1	-1	-1	-1	-1	-1	Null	-1	All	HOME	N/A	SEVERAL_DAY	YES
844	FEMALE	16	0	Mali	Segou	Baroueli	Boidie	0	Mali	Segou	Baroueli	Boidie	0	0	1	1	NO	NO	Null	-1	-1	-1	-1	-1	-1	-1	-1	-1	-1	-1	Null	-1	Null	Null	N/A	Null	Null
845	MALE	37	1	Mali	Segou	Baroueli	Boidie	0	Mali	Segou	Baroueli	Boidie	0	1	0	1	YES	YES	Null	-1	-1	-1	-1	-1	-1	-1	-1	-1	-1	-1	Null	-1	All	HOME	N/A	DAY	YES
846	FEMALE	40	0	Mali	Segou	Baroueli	Boidie	0	Mali	Segou	Baroueli	Boidie	0	0	1	1	YES	YES	Null	-1	-1	-1	-1	-1	-1	-1	-1	-1	-1	-1	Null	-1	All	HOME	-1	DAY	YES
847	MALE	27	0	Mali	Bamako	Bamako	District	1	Mali	Bamako	Bamako	District	1	0	2	2	YES	YES	Null	-1	-1	-1	-1	-1	-1	-1	-1	-1	-1	-1	Null	-1	All	HOME	-1	DAY	YES
848	FEMALE	33	2	Mali	Segou	Baroueli	Boidie	0	Mali	Segou	Baroueli	Boidie	0	0	1	1	NO	Null	Null	-1	-1	-1	-1	-1	-1	-1	-1	-1	-1	-1	Null	-1	Null	Null	-1	Null	Null
849	MALE	26	0	Mali	Mopti	Mopti	Mopti Commune	1	Mali	Mopti	Mopti	Mopti Commune	1	0	1	1	YES	YES	Null	-1	-1	-1	-1	-1	-1	-1	-1	-1	-1	-1	Null	-1	All	HOME	-1	DAY	YES
850	MALE	40	4	Mali	Segou	Baroueli	Boidie	0	Mali	Segou	Baroueli	Boidie	0	2	0	2	YES	YES	Null	-1	-1	-1	-1	-1	-1	-1	-1	-1	-1	-1	Null	-1	All	HOME	-1	SEVERAL_DAY	YES
851	MALE	36	1	Mali	Mopti	Mopti	Mopti Commune	1	Mali	Mopti	Mopti	Mopti Commune	1	1	0	1	YES	YES	Null	-1	-1	-1	-1	-1	-1	-1	-1	-1	-1	-1	Null	-1	All	OTHER	At a neighbor's house	DAY	YES
852	FEMALE	24	1	Mali	Koulikoro	Kati	Kalabancoro	1	Mali	Koulikoro	Kati	Kalabancoro	1	1	0	1	YES	YES	Null	-1	-1	-1	-1	-1	-1	-1	-1	-1	-1	-1	Null	-1	All	HOME	N/A	SEVERAL_DAY	YES
853	MALE	30	1	Mali	Mopti	Mopti	Mopti Commune	1	Mali	Mopti	Mopti	Mopti Commune	1	0	2	2	NO	Null	Null	-1	-1	-1	-1	-1	-1	-1	-1	-1	-1	-1	Null	-1	Null	Null	-1	Null	Null
854	MALE	27	0	Mali	Koulikoro	Kati	Kalabancoro	1	Mali	Koulikoro	Kati	Kalabancoro	1	1	1	2	YES	YES	Null	-1	-1	-1	-1	-1	-1	-1	-1	-1	-1	-1	Null	-1	All	HOME	N/A	SEVERAL_DAY	YES
855	FEMALE	22	1	Mali	Mopti	Mopti	Mopti Commune	1	Mali	Mopti	Mopti	Mopti Commune	1	0	1	1	YES	YES	Null	-1	-1	-1	-1	-1	-1	-1	-1	-1	-1	-1	Null	-1	All	OTHER	In Mopti	WEEK	YES
856	MALE	22	0	Mali	Bamako	Bamako	District	1	Mali	Bamako	Bamako	District	1	1	0	1	YES	YES	Null	-1	-1	-1	-1	-1	-1	-1	-1	-1	-1	-1	Null	-1	All	HOME	-1	SEVERAL_DAY	YES
857	MALE	39	2	Mali	Mopti	Mopti	Fatoma	0	Mali	Mopti	Mopti	Fatoma	0	1	0	1	YES	YES	Null	-1	-1	-1	-1	-1	-1	-1	-1	-1	-1	-1	Null	-1	All	HOME	-1	SEVERAL_DAY	YES
858	FEMALE	20	0	Mali	Mopti	Mopti	Fatoma	0	Mali	Mopti	Douentza	Mondoro	0	0	1	1	NO	Null	Null	-1	-1	-1	-1	-1	-1	-1	-1	-1	-1	-1	Null	-1	Null	Null	-1	Null	Null
859	FEMALE	29	1	Mali	Koulikoro	Kati	Kalabancoro	1	Mali	Koulikoro	Kati	Kalabancoro	1	0	1	1	YES	YES	Null	-1	-1	-1	-1	-1	-1	-1	-1	-1	-1	-1	Null	-1	All	HOME	-1	DAY	YES
860	FEMALE	40	1	Mali	Segou	Baroueli	Boidie	0	Mali	Segou	Baroueli	Boidie	0	2	2	4	NO	Null	Null	-1	-1	-1	-1	-1	-1	-1	-1	-1	-1	-1	Null	-1	Null	Null	N/A	Null	Null
861	FEMALE	27	0	Mali	Sikasso	Yanfolila	Baya	0	Mali	Bamako	Bamako	District	1	2	0	2	YES	YES	Null	-1	-1	-1	-1	-1	-1	-1	-1	-1	-1	-1	Null	-1	All	HOME	N/A	DAY	YES
862	FEMALE	36	1	Mali	Segou	Baroueli	Boidie	0	Mali	Segou	Baroueli	Boidie	0	0	1	1	NO	Null	Null	-1	-1	-1	-1	-1	-1	-1	-1	-1	-1	-1	Null	-1	Null	Null	-1	Null	Null
863	MALE	35	2	Mali	Segou	Baroueli	Boidie	0	Mali	Segou	Baroueli	Boidie	0	0	1	1	YES	YES	Null	-1	-1	-1	-1	-1	-1	-1	-1	-1	-1	-1	Null	-1	All	HOME	N/A	DAY	YES
864	MALE	30	1	Mali	Bamako	Bamako	District	1	Mali	Bamako	Bamako	District	1	2	0	2	YES	YES	Null	-1	-1	-1	-1	-1	-1	-1	-1	-1	-1	-1	Null	-1	All	HOME	-1	SEVERAL_DAY	YES
865	MALE	24	0	Mali	Koulikoro	Kati	Kalabancoro	1	Mali	Koulikoro	Kati	Kalabancoro	1	0	1	1	YES	YES	Null	-1	-1	-1	-1	-1	-1	-1	-1	-1	-1	-1	Null	-1	All	HOME	-1	SEVERAL_DAY	YES
866	FEMALE	17	0	Mali	Koulikoro	Kati	Kalabancoro	1	Mali	Koulikoro	Kati	Kalabancoro	1	1	1	2	YES	YES	Null	-1	-1	-1	-1	-1	-1	-1	-1	-1	-1	-1	Null	-1	All	HOME	-1	DAY	YES
867	FEMALE	41	1	Mali	Segou	Baroueli	Boidie	0	Mali	Segou	Baroueli	Boidie	0	1	0	1	NO	Null	Null	-1	-1	-1	-1	-1	-1	-1	-1	-1	-1	-1	Null	-1	Null	Null	-1	Null	Null
868	MALE	23	1	Mali	Mopti	Mopti	Mopti Commune	1	Mali	Mopti	Mopti	Mopti Commune	1	1	0	1	YES	YES	Null	-1	-1	-1	-1	-1	-1	-1	-1	-1	-1	-1	Null	-1	All	OTHER	At a shop	DAY	YES
869	MALE	70	2	Mali	Mopti	Mopti	Mopti Commune	1	Mali	Mopti	Mopti	Mopti Commune	1	2	0	2	NO	Null	Null	-1	-1	-1	-1	-1	-1	-1	-1	-1	-1	-1	Null	-1	Null	Null	-1	Null	Null
870	MALE	45	1	Mali	Koulikoro	Kati	Kalabancoro	1	Mali	Koulikoro	Kati	Kalabancoro	1	1	0	1	YES	YES	Null	-1	-1	-1	-1	-1	-1	-1	-1	-1	-1	-1	Null	-1	All	HOME	-1	DAY	YES
871	MALE	34	2	Mali	Koulikoro	Kati	Kalabancoro	1	Mali	Koulikoro	Kati	Kalabancoro	1	1	0	1	YES	YES	Null	-1	-1	-1	-1	-1	-1	-1	-1	-1	-1	-1	Null	-1	All	HOME	N/A	SEVERAL_DAY	YES
872	MALE	20	0	Mali	Segou	Baroueli	Baraoueli	0	Mali	Bamako	Bamako	District	1	0	1	1	NO	Null	Null	-1	-1	-1	-1	-1	-1	-1	-1	-1	-1	-1	Null	-1	Null	Null	N/A	Null	Null
873	MALE	33	2	Mali	Segou	Baroueli	Boidie	0	Mali	Segou	Baroueli	Boidie	0	6	0	6	NO	Null	Null	-1	-1	-1	-1	-1	-1	-1	-1	-1	-1	-1	Null	-1	Null	Null	N/A	Null	Null
874	MALE	18	0	Mali	Segou	Baroueli	Boidie	0	Mali	Koulikoro	Koulikoro	Nyamina	0	0	1	1	YES	YES	Null	-1	-1	-1	-1	-1	-1	-1	-1	-1	-1	-1	Null	-1	All	OTHER	At the boss' house	SEVERAL_DAY	YES
875	FEMALE	63	0	Mali	Segou	Baroueli	Boidie	0	Mali	Segou	Baroueli	Boidie	0	2	0	2	NO	Null	Null	-1	-1	-1	-1	-1	-1	-1	-1	-1	-1	-1	Null	-1	Null	Null	N/A	Null	Null
876	FEMALE	60	0	Mali	Mopti	Mopti	Mopti Commune	1	Mali	Mopti	Mopti	Mopti Commune	1	0	1	1	NO	Null	Null	-1	-1	-1	-1	-1	-1	-1	-1	-1	-1	-1	Null	-1	Null	Null	-1	Null	Null
877	MALE	52	2	Mali	Segou	Baroueli	Boidie	0	Mali	Segou	Baroueli	Boidie	0	1	0	1	YES	YES	Null	-1	-1	-1	-1	-1	-1	-1	-1	-1	-1	-1	Null	-1	All	HOME	N/A	SEVERAL_DAY	YES
878	MALE	66	0	Mali	Segou	Baroueli	Boidie	0	Mali	Segou	Baroueli	Boidie	0	1	0	1	YES	YES	Null	-1	-1	-1	-1	-1	-1	-1	-1	-1	-1	-1	Null	-1	All	HOME	-1	DAY	YES
879	FEMALE	26	0	Mali	Segou	Baroueli	Baraoueli	0	Mali	Sikasso	Sikasso	Sikasso Commune	1	0	1	1	NO	Null	Null	-1	-1	-1	-1	-1	-1	-1	-1	-1	-1	-1	Null	-1	Null	Null	N/A	Null	Null
880	FEMALE	23	0	Mali	Koulikoro	Kati	Kalabancoro	1	Cote d'Ivoire	Lagunes	Abidjan	Abidjan	NA	0	1	1	NO	Null	Null	-1	-1	-1	-1	-1	-1	-1	-1	-1	-1	-1	Null	-1	Null	Null	N/A	Null	Null
881	MALE	22	0	Mali	Koulikoro	Kati	Kalabancoro	1	Benin	Atlantique	Atlantique	Abomey calavi	NA	1	0	1	YES	YES	Null	-1	-1	-1	-1	-1	-1	-1	-1	-1	-1	-1	Null	-1	All	HOME	N/A	SEVERAL_DAY	YES
882	MALE	17	0	Mali	Mopti	Mopti	Fatoma	0	Mali	Mopti	Mopti	Fatoma	0	1	0	1	YES	YES	Null	-1	-1	-1	-1	-1	-1	-1	-1	-1	-1	-1	Null	-1	All	HOME	-1	SEVERAL_DAY	YES
883	FEMALE	53	0	Mali	Bamako	Bamako	District	1	Mali	Bamako	Bamako	District	1	0	1	1	NO	Null	Null	-1	-1	-1	-1	-1	-1	-1	-1	-1	-1	-1	Null	-1	Null	Null	-1	Null	Null
884	FEMALE	28	2	Mali	Koulikoro	Kati	Kalabancoro	1	Mali	Koulikoro	Kati	Kalabancoro	1	3	0	3	YES	YES	Null	-1	-1	-1	-1	-1	-1	-1	-1	-1	-1	-1	Null	-1	All	HOME	N/A	SEVERAL_DAY	YES
885	FEMALE	20	0	Mali	Sikasso	Yanfolila	Baya	0	Mali	Koulikoro	Kati	Kalabancoro	1	0	1	1	YES	YES	Null	-1	-1	-1	-1	-1	-1	-1	-1	-1	-1	-1	Null	-1	All	HOME	N/A	DAY	YES
886	FEMALE	19	1	Mali	Koulikoro	Kati	Kalabancoro	1	Mali	Sikasso	Bougouni	Bougouni Commune	0	1	0	1	NO	Null	Null	-1	-1	-1	-1	-1	-1	-1	-1	-1	-1	-1	Null	-1	Null	Null	-1	Null	Null
887	FEMALE	20	1	Mali	Bamako	Bamako	District	1	Mali	Bamako	Bamako	District	1	0	2	2	YES	NO	NO	1	35	-1	-1	-1	-1	-1	-1	-1	-1	-1	HOUSEHOLD	-1	All	HOME	N/A	DAY	YES
888	MALE	29	0	Mali	Koulikoro	Kati	Kalabancoro	1	Mali	Kayes	Kita	Djidian	0	1	1	2	YES	YES	Null	-1	-1	-1	-1	-1	-1	-1	-1	-1	-1	-1	Null	-1	All	HOME	-1	SEVERAL_DAY	YES
889	MALE	21	0	Mali	Bamako	Bamako	District	1	Mali	Bamako	Bamako	District	1	1	0	1	YES	YES	Null	-1	-1	-1	-1	-1	-1	-1	-1	-1	-1	-1	Null	-1	All	HOME	-1	SEVERAL_DAY	YES
890	MALE	31	1	Mali	Mopti	Mopti	Fatoma	0	Mali	Mopti	Bankass	Bankass	0	0	1	1	YES	YES	Null	-1	-1	-1	-1	-1	-1	-1	-1	-1	-1	-1	Null	-1	All	OTHER	At work	DAY	YES
891	MALE	23	0	Mali	Mopti	Mopti	Mopti Commune	1	Mali	Mopti	Bankass	Bankass	0	0	1	1	NO	Null	Null	-1	-1	-1	-1	-1	-1	-1	-1	-1	-1	-1	Null	-1	Null	Null	-1	Null	Null
892	MALE	26	0	Mali	Bamako	Bamako	District	1	Mali	Bamako	Bamako	District	1	1	0	1	YES	YES	Null	-1	-1	-1	-1	-1	-1	-1	-1	-1	-1	-1	Null	-1	All	HOME	-1	SEVERAL_DAY	YES
893	MALE	25	0	Mali	Koulikoro	Kati	Kalabancoro	1	Mali	Koulikoro	Kati	Kalabancoro	1	1	0	1	YES	YES	Null	-1	-1	-1	-1	-1	-1	-1	-1	-1	-1	-1	Null	-1	All	HOME	-1	SEVERAL_DAY	YES
894	MALE	45	2	Mali	Bamako	Bamako	District	1	Mali	Bamako	Bamako	District	1	1	0	1	YES	YES	Null	-1	-1	-1	-1	-1	-1	-1	-1	-1	-1	-1	Null	-1	All	HOME	N/A	SEVERAL_DAY	YES
895	MALE	34	1	Mali	Bamako	Bamako	District	1	Mali	Bamako	Bamako	District	1	1	0	1	YES	YES	Null	-1	-1	-1	-1	-1	-1	-1	-1	-1	-1	-1	Null	-1	All	HOME	-1	SEVERAL_DAY	YES
896	FEMALE	70	0	Mali	Koulikoro	Kati	Kalabancoro	1	Mali	Koulikoro	Kati	Kalabancoro	1	1	0	1	YES	YES	Null	-1	-1	-1	-1	-1	-1	-1	-1	-1	-1	-1	Null	-1	All	HOME	N/A	SEVERAL_DAY	YES
897	FEMALE	31	2	Mali	Koulikoro	Kati	Kalabancoro	1	Mali	Segou	Baroueli	Baraoueli	0	0	1	1	NO	Null	Null	-1	-1	-1	-1	-1	-1	-1	-1	-1	-1	-1	Null	-1	Null	Null	-1	Null	Null
898	MALE	69	2	Mali	Bamako	Bamako	District	1	Mali	Bamako	Bamako	District	1	1	0	1	NO	Null	Null	-1	-1	-1	-1	-1	-1	-1	-1	-1	-1	-1	Null	-1	Null	Null	N/A	Null	Null
899	MALE	19	0	Mali	Mopti	Mopti	Fatoma	0	Mali	Mopti	Douentza	Douentza	0	0	1	1	NO	Null	Null	-1	-1	-1	-1	-1	-1	-1	-1	-1	-1	-1	Null	-1	Null	Null	-1	Null	Null
900	FEMALE	16	0	Mali	Sikasso	Yanfolila	Baya	0	Mali	Sikasso	Yanfolila	Baya	0	1	0	1	YES	YES	Null	-1	-1	-1	-1	-1	-1	-1	-1	-1	-1	-1	Null	-1	All	HOME	N/A	SEVERAL_DAY	YES
901	FEMALE	27	0	Mali	Bamako	Bamako	District	1	Mali	Bamako	Bamako	District	1	1	0	1	YES	YES	Null	-1	-1	-1	-1	-1	-1	-1	-1	-1	-1	-1	Null	-1	All	HOME	N/A	SEVERAL_DAY	YES
902	FEMALE	23	0	Mali	Bamako	Bamako	District	1	Mali	Bamako	Bamako	District	1	0	3	3	YES	NO	YES	2	19	26	-1	-1	-1	-1	-1	-1	-1	-1	HOUSEHOLD	-1	All	HOME	-1	SEVERAL_DAY	YES
903	MALE	40	1	Mali	Mopti	Mopti	Mopti Commune	1	Mali	Mopti	Mopti	Fatoma	0	0	1	1	NO	Null	Null	-1	-1	-1	-1	-1	-1	-1	-1	-1	-1	-1	Null	-1	Null	Null	-1	Null	Null
904	MALE	26	1	Mali	Mopti	Mopti	Fatoma	0	Mali	Mopti	Mopti	Fatoma	0	0	1	1	YES	YES	Null	-1	-1	-1	-1	-1	-1	-1	-1	-1	-1	-1	Null	-1	All	HOME	-1	SEVERAL_DAY	YES
905	MALE	25	0	Mali	Bamako	Bamako	District	1	Mali	Bamako	Bamako	District	1	1	1	2	YES	YES	YES	-1	-1	-1	-1	-1	-1	-1	-1	-1	-1	-1	Null	-1	All	HOME	N/A	SEVERAL_DAY	YES
906	MALE	32	0	Mali	Mopti	Mopti	Fatoma	0	Mali	Mopti	Douentza	Gandamia	0	0	1	1	NO	Null	Null	-1	-1	-1	-1	-1	-1	-1	-1	-1	-1	-1	Null	-1	Null	Null	-1	Null	Null
907	MALE	22	0	Mali	Mopti	Mopti	Mopti Commune	1	Mali	Mopti	Koro	Select	NA	0	1	1	NO	Null	Null	-1	-1	-1	-1	-1	-1	-1	-1	-1	-1	-1	Null	-1	Null	Null	-1	Null	Null
908	FEMALE	41	1	Mali	Sikasso	Yanfolila	Baya	0	Mali	Sikasso	Yanfolila	Baya	0	0	1	1	NO	Null	Null	-1	-1	-1	-1	-1	-1	-1	-1	-1	-1	-1	Null	-1	Null	Null	N/A	Null	Null
909	FEMALE	65	0	Mali	Bamako	Bamako	District	1	Mali	Bamako	Bamako	District	1	0	1	1	YES	YES	Null	-1	-1	-1	-1	-1	-1	-1	-1	-1	-1	-1	Null	-1	All	HOME	-1	DAY	YES
910	FEMALE	24	0	Mali	Bamako	Bamako	District	1	Mali	Bamako	Bamako	District	1	0	1	1	YES	YES	Null	-1	-1	-1	-1	-1	-1	-1	-1	-1	-1	-1	Null	-1	All	HOME	N/A	WEEK	YES
911	FEMALE	58	0	Mali	Bamako	Bamako	District	1	Mali	Bamako	Bamako	District	1	1	0	1	YES	YES	Null	-1	-1	-1	-1	-1	-1	-1	-1	-1	-1	-1	Null	-1	All	HOME	N/A	SEVERAL_DAY	YES
912	MALE	21	9	Mali	Mopti	Mopti	Fatoma	0	Mali	Sikasso	Kadiolo	Kadiolo	0	1	0	1	NO	Null	Null	-1	-1	-1	-1	-1	-1	-1	-1	-1	-1	-1	Null	-1	Null	Null	-1	Null	Null
913	MALE	29	0	Mali	Sikasso	Yanfolila	Baya	0	Burkina Faso	Bobo dioulasso	Bobo dioulasso	Bobo dioulasso	NA	0	1	1	NO	Null	Null	-1	-1	-1	-1	-1	-1	-1	-1	-1	-1	-1	Null	-1	Null	Null	N/A	Null	Null
914	FEMALE	53	0	Mali	Bamako	Bamako	District	1	Mali	Bamako	Bamako	District	1	1	0	1	NO	Null	Null	-1	-1	-1	-1	-1	-1	-1	-1	-1	-1	-1	Null	-1	Null	Null	N/A	Null	Null
915	MALE	51	0	Mali	Mopti	Mopti	Mopti Commune	1	Mali	Mopti	Mopti	Mopti Commune	1	0	1	1	NO	Null	Null	-1	-1	-1	-1	-1	-1	-1	-1	-1	-1	-1	Null	-1	Null	Null	-1	Null	Null
916	MALE	20	0	Mali	Segou	Baroueli	Baraoueli	0	Mali	Bamako	Bamako	District	1	1	0	1	YES	YES	YES	2	-1	-1	-1	-1	-1	-1	-1	-1	-1	-1	Null	-1	All	HOME	-1	SEVERAL_DAY	YES
917	FEMALE	35	1	Mali	Mopti	Mopti	Fatoma	0	Mali	Timbuktu	Niafunke	Koumaira	0	0	1	1	YES	YES	Null	-1	-1	-1	-1	-1	-1	-1	-1	-1	-1	-1	Null	-1	All	HOME	-1	DAY	YES
918	MALE	26	0	Mali	Mopti	Mopti	Fatoma	0	Mali	Mopti	Mopti	Fatoma	0	1	0	1	YES	YES	Null	-1	-1	-1	-1	-1	-1	-1	-1	-1	-1	-1	Null	-1	All	HOME	-1	SEVERAL_DAY	YES
919	MALE	23	0	Mali	Sikasso	Yanfolila	Baya	0	Mali	Sikasso	Bougouni	Bougouni Commune	0	0	1	1	NO	Null	Null	-1	-1	-1	-1	-1	-1	-1	-1	-1	-1	-1	Null	-1	Null	Null	N/A	Null	Null
920	MALE	22	0	Mali	Mopti	Mopti	Fatoma	0	Mali	Mopti	Mopti	Fatoma	0	0	1	1	YES	YES	Null	-1	-1	-1	-1	-1	-1	-1	-1	-1	-1	-1	Null	-1	All	HOME	-1	SEVERAL_DAY	YES
921	MALE	60	0	Mali	Koulikoro	Kati	Kalabancoro	1	Mali	Bamako	Bamako	District	1	1	0	1	YES	YES	Null	-1	-1	-1	-1	-1	-1	-1	-1	-1	-1	-1	Null	-1	HOME	HOME	N/A	MONTH	YES
922	FEMALE	29	1	Mali	Koulikoro	Kati	Kalabancoro	1	Mali	Segou	Segou	Segou Commune	1	1	0	1	NO	Null	Null	-1	-1	-1	-1	-1	-1	-1	-1	-1	-1	-1	Null	-1	Null	Null	N/A	Null	Null
923	MALE	27	0	Mali	Segou	Baroueli	Baraoueli	0	Mali	Segou	Baroueli	Kalake	0	1	0	1	NO	Null	Null	-1	-1	-1	-1	-1	-1	-1	-1	-1	-1	-1	Null	-1	Null	Null	-1	Null	Null
924	MALE	21	0	Mali	Mopti	Mopti	Mopti Commune	1	Mali	Mopti	Mopti	Mopti Commune	1	0	1	1	NO	Null	Null	-1	-1	-1	-1	-1	-1	-1	-1	-1	-1	-1	Null	-1	Null	Null	-1	Null	Null
925	MALE	37	1	Mali	Koulikoro	Kati	Kalabancoro	1	Mali	Koulikoro	Kati	Kalabancoro	1	1	0	1	YES	NO	YES	2	35	36	-1	-1	-1	-1	-1	-1	-1	-1	HOUSEHOLD	-1	All	HOME	N/A	SEVERAL_DAY	YES
926	MALE	21	0	Mali	Koulikoro	Kati	Kalabancoro	1	Mali	Timbuktu	Tombouctou	Bourem-Inaly	0	0	1	1	NO	Null	Null	-1	-1	-1	-1	-1	-1	-1	-1	-1	-1	-1	Null	-1	Null	Null	-1	Null	Null
927	MALE	28	2	Mali	Mopti	Mopti	Mopti Commune	1	Mali	Mopti	Tenenkou	Kareri	0	0	1	1	NO	Null	Null	-1	-1	-1	-1	-1	-1	-1	-1	-1	-1	-1	Null	-1	Null	Null	-1	Null	Null
928	FEMALE	54	0	Mali	Bamako	Bamako	District	1	Mali	Bamako	Bamako	District	1	1	0	1	NO	Null	Null	-1	-1	-1	-1	-1	-1	-1	-1	-1	-1	-1	Null	-1	Null	Null	-1	Null	Null
929	MALE	22	0	Mali	Bamako	Bamako	District	1	Mali	Bamako	Bamako	District	1	0	1	1	YES	YES	Null	-1	-1	-1	-1	-1	-1	-1	-1	-1	-1	-1	Null	-1	All	HOME	-1	SEVERAL_DAY	YES
930	MALE	47	1	Mali	Bamako	Bamako	District	1	Mali	Bamako	Bamako	District	1	1	0	1	YES	YES	Null	-1	-1	-1	-1	-1	-1	-1	-1	-1	-1	-1	Null	-1	All	HOME	-1	DAY	YES
931	FEMALE	60	0	Mali	Koulikoro	Kati	Kalabancoro	1	Mali	Koulikoro	Kati	Kalabancoro	1	1	0	1	YES	YES	Null	-1	-1	-1	-1	-1	-1	-1	-1	-1	-1	-1	Null	-1	All	HOME	-1	SEVERAL_DAY	YES
932	MALE	18	0	Mali	Segou	Baroueli	Baraoueli	0	Mali	Segou	Niono	Diabaly	0	0	1	1	YES	YES	Null	-1	-1	-1	-1	-1	-1	-1	-1	-1	-1	-1	Null	-1	All	HOME	N/A	DAY	YES
933	FEMALE	19	1	Mali	Sikasso	Yanfolila	Baya	0	Mali	Kayes	Kayes	Kayes Commune	1	0	1	1	NO	Null	Null	-1	-1	-1	-1	-1	-1	-1	-1	-1	-1	-1	Null	-1	Null	Null	N/A	Null	Null
934	MALE	29	1	Mali	Sikasso	Yanfolila	Baya	0	Mali	Kayes	Kayes	Kayes Commune	1	0	1	1	YES	NO	YES	1	19	-1	-1	-1	-1	-1	-1	-1	-1	-1	HOUSEHOLD	-1	AWAY	HOME	N/A	DAY	YES
935	MALE	21	0	Mali	Mopti	Mopti	Mopti Commune	1	Mali	Mopti	Bandiagara	Kende	0	0	1	1	NO	Null	Null	-1	-1	-1	-1	-1	-1	-1	-1	-1	-1	-1	Null	-1	Null	Null	-1	Null	Null
936	MALE	37	0	Mali	Mopti	Mopti	Mopti Commune	1	Mali	Mopti	Tenenkou	Diafarabe	0	0	1	1	YES	YES	Null	-1	-1	-1	-1	-1	-1	-1	-1	-1	-1	-1	Null	-1	All	HOME	-1	DAY	YES
937	MALE	28	0	Mali	Koulikoro	Kati	Kalabancoro	1	Mali	Koulikoro	Kati	Kalabancoro	1	1	0	1	YES	YES	Null	-1	-1	-1	-1	-1	-1	-1	-1	-1	-1	-1	Null	-1	All	HOME	-1	DAY	YES
938	FEMALE	18	0	Mali	Koulikoro	Kati	Kalabancoro	1	Mali	Koulikoro	Kati	Dialakoroba	0	0	1	1	NO	Null	Null	-1	-1	-1	-1	-1	-1	-1	-1	-1	-1	-1	Null	-1	Null	Null	N/A	Null	Null
939	MALE	21	0	Mali	Mopti	Mopti	Mopti Commune	1	Mali	Mopti	Mopti	Mopti Commune	1	0	1	1	NO	Null	Null	-1	-1	-1	-1	-1	-1	-1	-1	-1	-1	-1	Null	-1	Null	Null	-1	Null	Null
940	FEMALE	55	0	Mali	Bamako	Bamako	District	1	Mali	Bamako	Bamako	District	1	0	1	1	NO	Null	Null	-1	-1	-1	-1	-1	-1	-1	-1	-1	-1	-1	Null	-1	Null	Null	N/A	Null	Null
941	MALE	35	0	Mali	Sikasso	Yanfolila	Baya	0	Mali	Timbuktu	Niafunke	Dianke	0	0	1	1	YES	YES	Null	-1	-1	-1	-1	-1	-1	-1	-1	-1	-1	-1	Null	-1	All	HOME	N/A	SEVERAL_DAY	YES
942	FEMALE	25	2	Mali	Bamako	Bamako	District	1	Mali	Bamako	Bamako	District	1	0	1	1	YES	YES	Null	-1	-1	-1	-1	-1	-1	-1	-1	-1	-1	-1	Null	-1	All	HOME	N/A	SEVERAL_DAY	YES
943	FEMALE	21	0	Mali	Koulikoro	Kati	Kalabancoro	1	Mali	Koulikoro	Kati	Kalabancoro	1	1	1	2	YES	YES	Null	-1	-1	-1	-1	-1	-1	-1	-1	-1	-1	-1	Null	-1	All	HOME	N/A	SEVERAL_DAY	YES
944	MALE	26	0	Mali	Sikasso	Yanfolila	Baya	0	Mali	Koulikoro	Kangaba	Narena	0	0	1	1	YES	YES	Null	-1	-1	-1	-1	-1	-1	-1	-1	-1	-1	-1	Null	-1	All	HOME	N/A	SEVERAL_DAY	YES
945	MALE	26	0	Mali	Bamako	Bamako	District	1	Mali	Bamako	Bamako	District	1	1	0	1	YES	YES	Null	-1	-1	-1	-1	-1	-1	-1	-1	-1	-1	-1	Null	-1	All	HOME	-1	SEVERAL_DAY	YES
946	FEMALE	20	1	Mali	Mopti	Mopti	Mopti Commune	1	Mali	Mopti	Mopti	Mopti Commune	1	1	0	1	NO	Null	Null	-1	-1	-1	-1	-1	-1	-1	-1	-1	-1	-1	Null	-1	Null	Null	-1	Null	Null
947	FEMALE	23	0	Mali	Koulikoro	Kati	Kalabancoro	1	Mali	Koulikoro	Kati	Kalabancoro	1	2	0	2	NO	Null	Null	-1	-1	-1	-1	-1	-1	-1	-1	-1	-1	-1	Null	-1	Null	Null	N/A	Null	Null
948	MALE	16	0	Mali	Mopti	Mopti	Fatoma	0	Mali	Segou	Niono	Niono	0	0	1	1	NO	Null	Null	-1	-1	-1	-1	-1	-1	-1	-1	-1	-1	-1	Null	-1	Null	Null	-1	Null	Null
949	MALE	41	1	Mali	Bamako	Bamako	District	1	Mali	Bamako	Bamako	District	1	1	0	1	YES	YES	Null	-1	-1	-1	-1	-1	-1	-1	-1	-1	-1	-1	Null	-1	All	HOME	N/A	SEVERAL_DAY	YES
950	FEMALE	28	0	Mali	Koulikoro	Kati	Kalabancoro	1	Mali	Koulikoro	Kati	Kalabancoro	1	1	1	2	YES	YES	Null	-1	-1	-1	-1	-1	-1	-1	-1	-1	-1	-1	Null	-1	All	HOME	N/A	SEVERAL_DAY	YES
951	MALE	35	1	Mali	Segou	Baroueli	Boidie	0	Burkina Faso	Centre	Kadiogo	Ouagadougou	NA	0	1	1	NO	Null	Null	-1	-1	-1	-1	-1	-1	-1	-1	-1	-1	-1	Null	-1	Null	Null	-1	Null	Null
952	FEMALE	80	0	Mali	Bamako	Bamako	District	1	Mali	Koulikoro	Kati	Ouelessebougou	0	0	1	1	NO	Null	Null	-1	-1	-1	-1	-1	-1	-1	-1	-1	-1	-1	Null	-1	Null	Null	-1	Null	Null
953	MALE	29	0	Mali	Sikasso	Yanfolila	Baya	0	Mali	Koulikoro	Koulikoro	Koulikoro Commune	1	0	2	2	YES	YES	Null	-1	-1	-1	-1	-1	-1	-1	-1	-1	-1	-1	Null	-1	All	HOME	N/A	SEVERAL_DAY	YES
954	FEMALE	18	0	Mali	Mopti	Mopti	Mopti Commune	1	Mali	Mopti	Mopti	Mopti Commune	1	0	1	1	NO	Null	Null	-1	-1	-1	-1	-1	-1	-1	-1	-1	-1	-1	Null	-1	Null	Null	-1	Null	Null
955	FEMALE	54	0	Mali	Koulikoro	Kati	Kalabancoro	1	Mali	Koulikoro	Kati	Kalabancoro	1	2	0	2	YES	YES	Null	-1	-1	-1	-1	-1	-1	-1	-1	-1	-1	-1	Null	-1	All	HOME	-1	DAY	YES
956	FEMALE	18	1	Mali	Segou	Baroueli	Baraoueli	0	Mali	Bamako	Bamako	District	1	1	0	1	YES	YES	Null	-1	-1	-1	-1	-1	-1	-1	-1	-1	-1	-1	Null	-1	All	HOME	-1	SEVERAL_DAY	YES
957	MALE	55	3	Mali	Koulikoro	Kati	Kalabancoro	1	Mali	Segou	Segou	Segou Commune	1	1	0	1	NO	Null	Null	-1	-1	-1	-1	-1	-1	-1	-1	-1	-1	-1	Null	-1	Null	Null	-1	Null	Null
958	MALE	55	1	Mali	Mopti	Mopti	Fatoma	0	Mali	Mopti	Mopti	Kounari	0	1	0	1	YES	NO	YES	1	30	-1	-1	-1	-1	-1	-1	-1	-1	-1	HOUSEHOLD	-1	All	HOME	-1	SEVERAL_DAY	YES
959	MALE	24	0	Mali	Koulikoro	Kati	Kalabancoro	1	Mali	Koulikoro	Kati	Kalabancoro	1	0	1	1	YES	YES	Null	-1	-1	-1	-1	-1	-1	-1	-1	-1	-1	-1	Null	-1	All	HOME	-1	SEVERAL_DAY	YES
960	MALE	19	0	Mali	Segou	Baroueli	Baraoueli	0	Mali	Sikasso	Bougouni	Bougouni Commune	0	1	1	2	NO	Null	Null	-1	-1	-1	-1	-1	-1	-1	-1	-1	-1	-1	Null	-1	Null	Null	N/A	Null	Null
961	FEMALE	36	1	Mali	Bamako	Bamako	District	1	Mali	Bamako	Bamako	District	1	1	0	1	YES	YES	Null	-1	-1	-1	-1	-1	-1	-1	-1	-1	-1	-1	Null	-1	All	HOME	-1	SEVERAL_DAY	YES
962	FEMALE	20	0	Mali	Koulikoro	Kati	Kalabancoro	1	Mali	Koulikoro	Kati	Kalabancoro	1	1	1	2	YES	YES	Null	-1	-1	-1	-1	-1	-1	-1	-1	-1	-1	-1	Null	-1	All	HOME	-1	DAY	YES
963	MALE	26	0	Mali	Mopti	Mopti	Mopti Commune	1	Mali	Mopti	Mopti	Mopti Commune	1	0	1	1	NO	Null	Null	-1	-1	-1	-1	-1	-1	-1	-1	-1	-1	-1	Null	-1	Null	Null	-1	Null	Null
964	MALE	39	1	Mali	Koulikoro	Kati	Kalabancoro	1	Mali	Koulikoro	Kati	Kalabancoro	1	1	0	1	YES	YES	YES	-1	-1	-1	-1	-1	-1	-1	-1	-1	-1	-1	Null	-1	All	HOME	N/A	SEVERAL_DAY	YES
965	MALE	16	0	Mali	Sikasso	Yanfolila	Baya	0	Mali	Bamako	Bamako	District	1	0	1	1	NO	Null	Null	-1	-1	-1	-1	-1	-1	-1	-1	-1	-1	-1	Null	-1	Null	Null	N/A	Null	Null
966	MALE	40	3	Mali	Mopti	Mopti	Fatoma	0	Mali	Mopti	Mopti	Fatoma	0	1	0	1	YES	YES	Null	-1	-1	-1	-1	-1	-1	-1	-1	-1	-1	-1	Null	-1	All	OTHER	At a neighbor's house	WEEK	NO
967	FEMALE	70	0	Mali	Sikasso	Yanfolila	Baya	0	Mali	Koulikoro	Kangaba	Maramandougou	0	1	0	1	NO	Null	Null	-1	-1	-1	-1	-1	-1	-1	-1	-1	-1	-1	Null	-1	Null	Null	N/A	Null	Null
968	MALE	25	0	Mali	Koulikoro	Kati	Kalabancoro	1	Mali	Bamako	Bamako	District	1	1	0	1	YES	YES	Null	-1	-1	-1	-1	-1	-1	-1	-1	-1	-1	-1	Null	-1	All	HOME	-1	SEVERAL_DAY	YES
969	FEMALE	20	1	Mali	Mopti	Mopti	Mopti Commune	1	Mali	Bamako	Bamako	District	1	0	1	1	YES	YES	Null	-1	-1	-1	-1	-1	-1	-1	-1	-1	-1	-1	Null	-1	All	OTHER	In Mopti	DAY	YES
970	MALE	20	0	Mali	Sikasso	Yanfolila	Baya	0	Mali	Koulikoro	Kangaba	Maramandougou	0	0	1	1	NO	Null	Null	-1	-1	-1	-1	-1	-1	-1	-1	-1	-1	-1	Null	-1	Null	Null	N/A	Null	Null
971	FEMALE	18	0	Mali	Sikasso	Yanfolila	Baya	0	Mali	Bamako	Bamako	District	1	0	1	1	NO	Null	Null	-1	-1	-1	-1	-1	-1	-1	-1	-1	-1	-1	Null	-1	Null	Null	N/A	Null	Null
972	FEMALE	65	0	Mali	Bamako	Bamako	District	1	Mali	Segou	Niono	Markala	0	1	0	1	NO	Null	Null	-1	-1	-1	-1	-1	-1	-1	-1	-1	-1	-1	Null	-1	Null	Null	N/A	Null	Null
973	FEMALE	26	0	Mali	Sikasso	Yanfolila	Baya	0	Mali	Segou	Baroueli	Baraoueli	0	0	1	1	NO	Null	Null	-1	-1	-1	-1	-1	-1	-1	-1	-1	-1	-1	Null	-1	Null	Null	N/A	Null	Null
974	MALE	41	2	Mali	Mopti	Mopti	Mopti Commune	1	Mali	Mopti	Mopti	Mopti Commune	1	1	1	2	YES	YES	Null	-1	-1	-1	-1	-1	-1	-1	-1	-1	-1	-1	Null	-1	All	HOME	-1	DAY	YES
975	MALE	23	0	Mali	Bamako	Bamako	District	1	Mali	Mopti	Mopti	Mopti Commune	1	1	0	1	NO	Null	Null	-1	-1	-1	-1	-1	-1	-1	-1	-1	-1	-1	Null	-1	Null	Null	-1	Null	Null
976	MALE	24	0	Mali	Mopti	Mopti	Fatoma	0	Mali	Mopti	Mopti	Fatoma	0	0	1	1	YES	YES	Null	-1	-1	-1	-1	-1	-1	-1	-1	-1	-1	-1	Null	-1	All	OTHER	At a neighbor's house	SEVERAL_DAY	YES
977	FEMALE	32	1	Mali	Mopti	Mopti	Fatoma	0	Mali	Mopti	Mopti	Mopti Commune	1	1	0	1	NO	Null	Null	-1	-1	-1	-1	-1	-1	-1	-1	-1	-1	-1	Null	-1	Null	Null	-1	Null	Null
978	MALE	26	1	Mali	Mopti	Mopti	Fatoma	0	Mali	Mopti	Mopti	Fatoma	0	1	0	1	YES	YES	Null	-1	-1	-1	-1	-1	-1	-1	-1	-1	-1	-1	Null	-1	All	OTHER	At work	DAY	YES
979	MALE	33	1	Mali	Mopti	Mopti	Mopti Commune	1	Mali	Mopti	Mopti	Mopti Commune	1	1	0	1	YES	YES	Null	-1	-1	-1	-1	-1	-1	-1	-1	-1	-1	-1	Null	-1	All	HOME	-1	SEVERAL_DAY	YES
980	MALE	22	0	Mali	Koulikoro	Kati	Kalabancoro	1	Mali	Koulikoro	Kati	Kalabancoro	1	1	0	1	NO	Null	Null	-1	-1	-1	-1	-1	-1	-1	-1	-1	-1	-1	Null	-1	Null	Null	N/A	Null	Null
981	FEMALE	28	1	Mali	Mopti	Mopti	Fatoma	0	Mali	Mopti	Mopti	Fatoma	0	1	0	1	YES	YES	Null	-1	-1	-1	-1	-1	-1	-1	-1	-1	-1	-1	Null	-1	All	OTHER	At a neighbor's house	DAY	YES
982	MALE	47	1	Mali	Bamako	Bamako	District	1	Mali	Bamako	Bamako	District	1	2	0	2	YES	YES	Null	-1	-1	-1	-1	-1	-1	-1	-1	-1	-1	-1	Null	-1	All	HOME	N/A	SEVERAL_DAY	YES
983	MALE	38	4	Mali	Segou	Baroueli	Baraoueli	0	Mali	Koulikoro	Nara	Niamana-Nar	0	2	0	2	YES	YES	Null	-1	-1	-1	-1	-1	-1	-1	-1	-1	-1	-1	Null	-1	All	HOME	N/A	SEVERAL_DAY	YES
984	MALE	23	0	Mali	Mopti	Mopti	Fatoma	0	Mali	Mopti	Mopti	Konna	0	0	1	1	NO	Null	Null	-1	-1	-1	-1	-1	-1	-1	-1	-1	-1	-1	Null	-1	Null	Null	-1	Null	Null
985	FEMALE	45	0	Mali	Bamako	Bamako	District	1	Mali	Bamako	Bamako	District	1	1	0	1	YES	YES	Null	-1	-1	-1	-1	-1	-1	-1	-1	-1	-1	-1	Null	-1	All	HOME	-1	SEVERAL_DAY	YES
986	FEMALE	17	0	Mali	Bamako	Bamako	District	1	Mali	Bamako	Bamako	District	1	0	1	1	NO	Null	Null	-1	-1	-1	-1	-1	-1	-1	-1	-1	-1	-1	Null	-1	Null	Null	-1	Null	Null
987	FEMALE	33	0	Mali	Mopti	Mopti	Mopti Commune	1	Mali	Mopti	Mopti	Mopti Commune	1	1	0	1	YES	NO	YES	1	18	-1	-1	-1	-1	-1	-1	-1	-1	-1	HOUSEHOLD	-1	All	HOME	-1	DAY	YES
988	MALE	16	0	Mali	Mopti	Mopti	Fatoma	0	Mali	Mopti	Mopti	Fatoma	0	1	0	1	NO	Null	Null	-1	-1	-1	-1	-1	-1	-1	-1	-1	-1	-1	Null	-1	Null	Null	-1	Null	Null
989	FEMALE	17	0	Mali	Mopti	Mopti	Mopti Commune	1	Mali	Mopti	Mopti	Mopti Commune	1	0	1	1	NO	Null	Null	-1	-1	-1	-1	-1	-1	-1	-1	-1	-1	-1	Null	-1	Null	Null	-1	Null	Null
990	MALE	19	0	Mali	Koulikoro	Kati	Kalabancoro	1	Mali	Segou	Bla	Bla	0	0	1	1	NO	Null	Null	-1	-1	-1	-1	-1	-1	-1	-1	-1	-1	-1	Null	-1	Null	Null	N/A	Null	Null
991	MALE	23	0	Mali	Sikasso	Yanfolila	Baya	0	Mali	Koulikoro	Kati	Kalabancoro	1	0	3	3	YES	YES	Null	-1	-1	-1	-1	-1	-1	-1	-1	-1	-1	-1	Null	-1	All	HOME	N/A	DAY	YES
992	FEMALE	38	0	Mali	Koulikoro	Kati	Kalabancoro	1	Mali	Koulikoro	Kati	Kalabancoro	1	3	0	3	NO	Null	Null	-1	-1	-1	-1	-1	-1	-1	-1	-1	-1	-1	Null	-1	Null	Null	N/A	Null	Null
993	FEMALE	34	1	Mali	Mopti	Mopti	Fatoma	0	Mali	Mopti	Douentza	Douentza	0	1	1	2	YES	YES	Null	-1	-1	-1	-1	-1	-1	-1	-1	-1	-1	-1	Null	-1	All	HOME	-1	DAY	YES
994	MALE	41	1	Mali	Mopti	Mopti	Mopti Commune	1	Mali	Mopti	Mopti	Mopti Commune	1	1	0	1	NO	Null	Null	-1	-1	-1	-1	-1	-1	-1	-1	-1	-1	-1	Null	-1	Null	Null	-1	Null	Null
995	FEMALE	35	1	Mali	Mopti	Mopti	Mopti Commune	1	Mali	Mopti	Mopti	Mopti Commune	1	1	0	1	YES	YES	Null	-1	-1	-1	-1	-1	-1	-1	-1	-1	-1	-1	Null	-1	All	OTHER	At a neighbor's house	DAY	YES
996	MALE	74	0	Mali	Bamako	Bamako	District	1	Mali	Bamako	Bamako	District	1	1	0	1	NO	Null	Null	-1	-1	-1	-1	-1	-1	-1	-1	-1	-1	-1	Null	-1	Null	Null	-1	Null	Null
997	FEMALE	38	2	Mali	Segou	Baroueli	Baraoueli	0	Mali	Bamako	Bamako	District	1	0	1	1	YES	NO	YES	2	16	19	-1	-1	-1	-1	-1	-1	-1	-1	FAMILY_OUTSIDE	-1	All	HOME	-1	DAY	YES
998	MALE	20	0	Mali	Koulikoro	Kati	Kalabancoro	1	Mali	Koulikoro	Kati	Kalabancoro	1	2	2	4	YES	YES	Null	-1	-1	-1	-1	-1	-1	-1	-1	-1	-1	-1	Null	-1	All	HOME	N/A	SEVERAL_DAY	YES
999	FEMALE	29	2	Mali	Sikasso	Yanfolila	Baya	0	Mali	Sikasso	Yanfolila	Tagandougou	0	1	0	1	NO	Null	Null	-1	-1	-1	-1	-1	-1	-1	-1	-1	-1	-1	Null	-1	Null	Null	-1	Null	Null
1000	FEMALE	17	0	Mali	Koulikoro	Kati	Kalabancoro	1	Mali	Koulikoro	Kati	Kalabancoro	1	1	0	1	NO	Null	Null	-1	-1	-1	-1	-1	-1	-1	-1	-1	-1	-1	Null	-1	Null	Null	N/A	Null	Null
1001	FEMALE	52	0	Mali	Segou	Baroueli	Boidie	0	Mali	Koulikoro	Banamba	Banamba	0	1	0	1	NO	Null	Null	-1	-1	-1	-1	-1	-1	-1	-1	-1	-1	-1	Null	-1	Null	Null	-1	Null	Null
1002	FEMALE	20	2	Mali	Mopti	Mopti	Mopti Commune	1	Mali	Mopti	Mopti	Mopti Commune	1	2	0	2	NO	Null	Null	-1	-1	-1	-1	-1	-1	-1	-1	-1	-1	-1	Null	-1	Null	Null	-1	Null	Null
1003	MALE	34	2	Mali	Mopti	Mopti	Mopti Commune	1	Mali	Mopti	Mopti	Mopti Commune	1	1	0	1	YES	YES	Null	-1	-1	-1	-1	-1	-1	-1	-1	-1	-1	-1	Null	-1	All	HOME	-1	DAY	YES
1004	FEMALE	25	2	Mali	Koulikoro	Kati	Kalabancoro	1	Mali	Koulikoro	Kati	Kalabancoro	1	0	1	1	NO	Null	Null	-1	-1	-1	-1	-1	-1	-1	-1	-1	-1	-1	Null	-1	Null	Null	N/A	Null	Null
1005	FEMALE	43	1	Mali	Koulikoro	Kati	Kalabancoro	1	Mali	Koulikoro	Kati	Kalabancoro	1	0	1	1	NO	Null	Null	-1	-1	-1	-1	-1	-1	-1	-1	-1	-1	-1	Null	-1	Null	Null	N/A	Null	Null
1006	MALE	30	0	Mali	Bamako	Bamako	District	1	Mali	Segou	Segou	Farako-Seg	0	1	1	2	NO	Null	Null	-1	-1	-1	-1	-1	-1	-1	-1	-1	-1	-1	Null	-1	Null	Null	N/A	Null	Null
1007	MALE	35	1	Mali	Koulikoro	Kati	Kalabancoro	1	Mali	Koulikoro	Kati	Kalabancoro	1	1	0	1	YES	YES	Null	-1	-1	-1	-1	-1	-1	-1	-1	-1	-1	-1	Null	-1	All	HOME	-1	DAY	YES
1008	MALE	39	1	Mali	Koulikoro	Kati	Kalabancoro	1	Mali	Koulikoro	Kati	Kalabancoro	1	0	1	1	YES	YES	Null	-1	-1	-1	-1	-1	-1	-1	-1	-1	-1	-1	Null	-1	All	HOME	N/A	SEVERAL_DAY	YES
1009	FEMALE	35	1	Mali	Bamako	Bamako	District	1	Mali	Bamako	Bamako	District	1	0	1	1	YES	YES	Null	-1	-1	-1	-1	-1	-1	-1	-1	-1	-1	-1	Null	-1	All	HOME	N/A	SEVERAL_DAY	YES
1010	MALE	30	0	Mali	Bamako	Bamako	District	1	Mali	Bamako	Bamako	District	1	0	1	1	YES	YES	Null	-1	-1	-1	-1	-1	-1	-1	-1	-1	-1	-1	Null	-1	All	HOME	N/A	SEVERAL_DAY	YES
1011	MALE	34	1	Mali	Segou	Baroueli	Baraoueli	0	Mali	Segou	Baroueli	Baraoueli	0	1	0	1	YES	YES	Null	-1	-1	-1	-1	-1	-1	-1	-1	-1	-1	-1	Null	-1	All	OTHER	At a neighbor's house	SEVERAL_DAY	YES
1012	FEMALE	29	0	Mali	Mopti	Mopti	Mopti Commune	1	Mali	Mopti	Mopti	Mopti Commune	1	0	1	1	NO	Null	Null	-1	-1	-1	-1	-1	-1	-1	-1	-1	-1	-1	Null	-1	Null	Null	-1	Null	Null
1013	FEMALE	16	0	Mali	Koulikoro	Kati	Kalabancoro	1	Mali	Sikasso	Yanfolila	Wassoulou-Balle	0	0	1	1	NO	Null	Null	-1	-1	-1	-1	-1	-1	-1	-1	-1	-1	-1	Null	-1	Null	Null	N/A	Null	Null
1014	MALE	72	2	Mali	Koulikoro	Kati	Kalabancoro	1	Mali	Koulikoro	Kati	Kalabancoro	1	3	2	5	NO	Null	Null	-1	-1	-1	-1	-1	-1	-1	-1	-1	-1	-1	Null	-1	Null	Null	N/A	Null	Null
1015	MALE	16	0	Mali	Segou	Baroueli	Baraoueli	0	Mali	Segou	Baroueli	Baraoueli	0	1	0	1	YES	YES	Null	-1	-1	-1	-1	-1	-1	-1	-1	-1	-1	-1	Null	-1	All	HOME	-1	WEEK	YES
1016	MALE	49	2	Mali	Bamako	Bamako	District	1	Mali	Bamako	Bamako	District	1	3	0	3	YES	YES	Null	-1	-1	-1	-1	-1	-1	-1	-1	-1	-1	-1	Null	-1	All	HOME	N/A	SEVERAL_DAY	YES
1017	FEMALE	29	1	Mali	Mopti	Mopti	Mopti Commune	1	Mali	Mopti	Mopti	Mopti Commune	1	1	0	1	NO	Null	Null	-1	-1	-1	-1	-1	-1	-1	-1	-1	-1	-1	Null	-1	Null	Null	-1	Null	Null
1018	FEMALE	31	1	Mali	Bamako	Bamako	District	1	Mali	Koulikoro	Kangaba	Select	NA	1	0	1	YES	YES	Null	-1	-1	-1	-1	-1	-1	-1	-1	-1	-1	-1	Null	-1	All	HOME	-1	SEVERAL_DAY	YES
1019	FEMALE	18	0	Mali	Segou	Baroueli	Baraoueli	0	Mali	Sikasso	Sikasso	Sikasso Commune	1	0	1	1	YES	YES	Null	-1	-1	-1	-1	-1	-1	-1	-1	-1	-1	-1	Null	-1	All	HOME	N/A	DAY	YES
1020	MALE	24	0	Mali	Koulikoro	Kati	Kalabancoro	1	Mali	Timbuktu	Tombouctou	Tombouctou Commune	1	0	1	1	YES	YES	Null	-1	-1	-1	-1	-1	-1	-1	-1	-1	-1	-1	Null	-1	All	HOME	-1	SEVERAL_DAY	YES
1021	FEMALE	48	0	Mali	Koulikoro	Kati	Kalabancoro	1	Togo	Savanes	Savanes	Select	NA	0	1	1	YES	YES	Null	-1	-1	-1	-1	-1	-1	-1	-1	-1	-1	-1	Null	-1	All	OTHER	At a relative's house	SEVERAL_DAY	YES
1022	MALE	16	0	Mali	Mopti	Mopti	Mopti Commune	1	Mali	Timbuktu	Niafunke	Dianke	0	0	1	1	YES	YES	Null	-1	-1	-1	-1	-1	-1	-1	-1	-1	-1	-1	Null	-1	All	HOME	-1	SEVERAL_DAY	YES
1023	FEMALE	30	3	Mali	Koulikoro	Kati	Kalabancoro	1	Mali	Koulikoro	Nara	Select	NA	0	1	1	YES	NO	YES	3	24	26	20	-1	-1	-1	-1	-1	-1	-1	HOUSEHOLD	-1	AWAY	OTHER	At a relative's house	DAY	YES
1024	MALE	22	0	Mali	Sikasso	Yanfolila	Baya	0	Mali	Sikasso	Yanfolila	Baya	0	0	1	1	YES	YES	Null	-1	-1	-1	-1	-1	-1	-1	-1	-1	-1	-1	Null	-1	All	HOME	N/A	DAY	YES
1025	FEMALE	40	0	Mali	Sikasso	Yanfolila	Baya	0	Mali	Koulikoro	Koulikoro	Dinandougou-Kou	0	0	1	1	NO	Null	Null	-1	-1	-1	-1	-1	-1	-1	-1	-1	-1	-1	Null	-1	Null	Null	-1	Null	Null
1026	MALE	20	0	Mali	Mopti	Mopti	Mopti Commune	1	Mali	Segou	Macina	Select	NA	1	1	2	NO	Null	Null	-1	-1	-1	-1	-1	-1	-1	-1	-1	-1	-1	Null	-1	Null	Null	-1	Null	Null
1027	MALE	36	2	Mali	Sikasso	Yanfolila	Baya	0	Mali	Gao	Gao	Gao	1	0	1	1	NO	Null	Null	-1	-1	-1	-1	-1	-1	-1	-1	-1	-1	-1	Null	-1	Null	Null	-1	Null	Null
1028	MALE	23	0	Mali	Koulikoro	Kati	Kalabancoro	1	Mali	Kayes	Yelimane	Gory	0	0	1	1	YES	YES	Null	-1	-1	-1	-1	-1	-1	-1	-1	-1	-1	-1	Null	-1	All	HOME	-1	DAY	YES
1029	MALE	64	3	Mali	Bamako	Bamako	District	1	Mali	Sikasso	Bougouni	Sibirila	0	0	2	2	NO	Null	Null	-1	-1	-1	-1	-1	-1	-1	-1	-1	-1	-1	Null	-1	Null	Null	-1	Null	Null
1030	MALE	18	0	Mali	Segou	Baroueli	Boidie	0	Mali	Bamako	Bamako	District	1	2	0	2	NO	Null	Null	-1	-1	-1	-1	-1	-1	-1	-1	-1	-1	-1	Null	-1	Null	Null	N/A	Null	Null
1031	MALE	30	0	Mali	Bamako	Bamako	District	1	Mali	Bamako	Bamako	District	1	0	1	1	YES	YES	Null	-1	-1	-1	-1	-1	-1	-1	-1	-1	-1	-1	Null	-1	All	HOME	-1	SEVERAL_DAY	YES
1032	MALE	18	0	Mali	Sikasso	Yanfolila	Baya	0	Mali	Koulikoro	Kangaba	Karan	0	0	1	1	YES	YES	Null	-1	-1	-1	-1	-1	-1	-1	-1	-1	-1	-1	Null	-1	All	HOME	N/A	SEVERAL_DAY	YES
1033	FEMALE	23	1	Mali	Mopti	Mopti	Fatoma	0	Mali	Mopti	Mopti	Fatoma	0	0	1	1	NO	Null	Null	-1	-1	-1	-1	-1	-1	-1	-1	-1	-1	-1	Null	-1	Null	Null	-1	Null	Null
1034	MALE	29	1	Mali	Mopti	Mopti	Mopti Commune	1	Mali	Mopti	Tenenkou	Kareri	0	0	1	1	NO	Null	Null	-1	-1	-1	-1	-1	-1	-1	-1	-1	-1	-1	Null	-1	Null	Null	-1	Null	Null
1035	FEMALE	26	2	Mali	Koulikoro	Kati	Kalabancoro	1	Mali	Koulikoro	Kati	Kati Commune	1	2	0	2	YES	YES	Null	-1	-1	-1	-1	-1	-1	-1	-1	-1	-1	-1	Null	-1	All	HOME	-1	DAY	YES
1036	MALE	36	2	Mali	Segou	Baroueli	Baraoueli	0	Mali	Segou	San	San Commune	1	2	0	2	YES	YES	Null	-1	-1	-1	-1	-1	-1	-1	-1	-1	-1	-1	Null	-1	All	HOME	-1	DAY	YES
1037	MALE	34	1	Mali	Segou	Baroueli	Baraoueli	0	Guinea-Bissau	Bafata	Bafata	Bamaniga	NA	0	1	1	YES	YES	Null	-1	-1	-1	-1	-1	-1	-1	-1	-1	-1	-1	Null	-1	All	HOME	N/A	SEVERAL_DAY	YES
1038	MALE	25	0	Mali	Bamako	Bamako	District	1	Mali	Koulikoro	Banamba	Banamba	0	0	1	1	NO	Null	Null	-1	-1	-1	-1	-1	-1	-1	-1	-1	-1	-1	Null	-1	Null	Null	-1	Null	Null
1039	FEMALE	16	0	Mali	Bamako	Bamako	District	1	Mali	Segou	Segou	Segou Commune	1	0	1	1	NO	Null	Null	-1	-1	-1	-1	-1	-1	-1	-1	-1	-1	-1	Null	-1	Null	Null	N/A	Null	Null
1040	MALE	26	1	Mali	Mopti	Mopti	Fatoma	0	Mali	Mopti	Bandiagara	Bandiagara	1	0	1	1	NO	Null	Null	-1	-1	-1	-1	-1	-1	-1	-1	-1	-1	-1	Null	-1	Null	Null	-1	Null	Null
1041	FEMALE	21	0	Mali	Koulikoro	Kati	Kalabancoro	1	Mali	Kayes	Kita	Kita Commune	1	0	1	1	YES	YES	Null	-1	-1	-1	-1	-1	-1	-1	-1	-1	-1	-1	Null	-1	All	HOME	-1	SEVERAL_DAY	YES
1042	MALE	27	0	Mali	Segou	Baroueli	Baraoueli	0	Mali	Bamako	Bamako	District	1	1	0	1	YES	YES	Null	-1	-1	-1	-1	-1	-1	-1	-1	-1	-1	-1	Null	-1	All	HOME	N/A	SEVERAL_DAY	YES
1043	MALE	37	0	Mali	Koulikoro	Kati	Kalabancoro	1	Mali	Koulikoro	Kati	Kalabancoro	1	3	1	4	NO	Null	Null	-1	-1	-1	-1	-1	-1	-1	-1	-1	-1	-1	Null	-1	Null	Null	N/A	Null	Null
1044	MALE	37	0	Mali	Koulikoro	Kati	Kalabancoro	1	Mali	Koulikoro	Kati	Kati Commune	1	3	0	3	YES	YES	Null	-1	-1	-1	-1	-1	-1	-1	-1	-1	-1	-1	Null	-1	All	HOME	N/A	SEVERAL_DAY	YES
1045	MALE	21	0	Mali	Mopti	Mopti	Mopti Commune	1	Mali	Mopti	Mopti	Mopti Commune	1	0	1	1	NO	Null	Null	-1	-1	-1	-1	-1	-1	-1	-1	-1	-1	-1	Null	-1	Null	Null	-1	Null	Null
1046	MALE	46	2	Mali	Koulikoro	Kati	Kalabancoro	1	Mali	Koulikoro	Kati	Kalabancoro	1	1	1	2	YES	YES	Null	-1	-1	-1	-1	-1	-1	-1	-1	-1	-1	-1	Null	-1	All	HOME	N/A	SEVERAL_DAY	YES
1047	MALE	19	0	Mali	Mopti	Mopti	Mopti Commune	1	Mali	Mopti	Mopti	Mopti Commune	1	0	1	1	NO	Null	Null	-1	-1	-1	-1	-1	-1	-1	-1	-1	-1	-1	Null	-1	Null	Null	-1	Null	Null
1048	MALE	21	0	Mali	Mopti	Mopti	Fatoma	0	Mali	Mopti	Douentza	Douentza	0	0	1	1	NO	Null	Null	-1	-1	-1	-1	-1	-1	-1	-1	-1	-1	-1	Null	-1	Null	Null	-1	Null	Null
1049	MALE	25	0	Mali	Segou	Baroueli	Baraoueli	0	Mali	Segou	Niono	Diabaly	0	2	1	3	NO	Null	Null	-1	-1	-1	-1	-1	-1	-1	-1	-1	-1	-1	Null	-1	Null	Null	N/A	Null	Null
1050	MALE	25	0	Mali	Mopti	Mopti	Fatoma	0	Mali	Mopti	Bandiagara	Kendie	0	0	1	1	NO	Null	Null	-1	-1	-1	-1	-1	-1	-1	-1	-1	-1	-1	Null	-1	Null	Null	-1	Null	Null
1051	MALE	27	0	Mali	Koulikoro	Kati	Kalabancoro	1	Mali	Segou	Macina	Monimpebougou	0	0	1	1	YES	YES	Null	-1	-1	-1	-1	-1	-1	-1	-1	-1	-1	-1	Null	-1	All	HOME	-1	DAY	YES
1052	MALE	28	2	Mali	Koulikoro	Kati	Kalabancoro	1	Mali	Segou	Bla	Bla	0	0	1	1	NO	Null	Null	-1	-1	-1	-1	-1	-1	-1	-1	-1	-1	-1	Null	-1	Null	Null	N/A	Null	Null
1053	FEMALE	26	2	Mali	Mopti	Mopti	Fatoma	0	Mali	Mopti	Bandiagara	Bandiagara	1	0	1	1	NO	Null	Null	-1	-1	-1	-1	-1	-1	-1	-1	-1	-1	-1	Null	-1	Null	Null	-1	Null	Null
1054	FEMALE	24	2	Mali	Mopti	Mopti	Fatoma	0	Mali	Mopti	Mopti	Bassirou	0	0	1	1	NO	Null	Null	-1	-1	-1	-1	-1	-1	-1	-1	-1	-1	-1	Null	-1	Null	Null	-1	Null	Null
1055	FEMALE	32	1	Mali	Segou	Baroueli	Baraoueli	0	Mali	Koulikoro	Banamba	Madina Sacko	0	0	1	1	NO	Null	Null	-1	-1	-1	-1	-1	-1	-1	-1	-1	-1	-1	Null	-1	Null	Null	-1	Null	Null
1056	MALE	30	1	Mali	Koulikoro	Kati	Kalabancoro	1	Mali	Koulikoro	Kati	Kalabancoro	1	1	0	1	YES	YES	Null	-1	-1	-1	-1	-1	-1	-1	-1	-1	-1	-1	Null	-1	All	HOME	-1	SEVERAL_DAY	YES
1057	FEMALE	23	2	Mali	Sikasso	Yanfolila	Baya	0	Mali	Koulikoro	Kangaba	Narena	0	1	1	2	YES	YES	Null	-1	-1	-1	-1	-1	-1	-1	-1	-1	-1	-1	Null	-1	All	HOME	-1	DAY	YES
1058	MALE	27	2	Mali	Mopti	Mopti	Mopti Commune	1	Mali	Mopti	Mopti	Mopti Commune	1	1	0	1	YES	YES	Null	-1	-1	-1	-1	-1	-1	-1	-1	-1	-1	-1	Null	-1	All	OTHER	Motorcycle battery	SEVERAL_DAY	YES
1059	MALE	26	1	Mali	Mopti	Mopti	Fatoma	0	Mali	Mopti	Douentza	Select	NA	1	0	1	YES	YES	Null	-1	-1	-1	-1	-1	-1	-1	-1	-1	-1	-1	Null	-1	All	HOME	-1	SEVERAL_DAY	YES
1060	MALE	38	3	Mali	Mopti	Mopti	Mopti Commune	1	Mali	Mopti	Mopti	Select	NA	1	0	1	YES	YES	Null	-1	-1	-1	-1	-1	-1	-1	-1	-1	-1	-1	Null	-1	All	OTHER	In Mopti	DAY	YES
1061	MALE	50	0	Mali	Sikasso	Yanfolila	Baya	0	Mali	Segou	Niono	Niono	0	0	1	1	NO	Null	Null	-1	-1	-1	-1	-1	-1	-1	-1	-1	-1	-1	Null	-1	Null	Null	N/A	Null	Null
1062	MALE	25	0	Mali	Koulikoro	Kati	Kalabancoro	1	Mali	Bamako	Bamako	District	1	1	0	1	YES	YES	Null	-1	-1	-1	-1	-1	-1	-1	-1	-1	-1	-1	Null	-1	All	HOME	-1	SEVERAL_DAY	YES
1063	FEMALE	17	1	Mali	Sikasso	Yanfolila	Baya	0	Mali	Kayes	Kita	Benkadi Founia	0	0	1	1	NO	Null	Null	-1	-1	-1	-1	-1	-1	-1	-1	-1	-1	-1	Null	-1	Null	Null	-1	Null	Null
1064	MALE	26	0	Mali	Mopti	Mopti	Mopti Commune	1	Mali	Mopti	Mopti	Mopti Commune	1	2	0	2	YES	NO	YES	1	20	-1	-1	-1	-1	-1	-1	-1	-1	-1	HOUSEHOLD	-1	All	OTHER	In Mopti	SEVERAL_DAY	YES
1065	FEMALE	21	0	Mali	Mopti	Mopti	Fatoma	0	Mali	Mopti	Douentza	Douentza	0	0	1	1	NO	Null	Null	-1	-1	-1	-1	-1	-1	-1	-1	-1	-1	-1	Null	-1	Null	Null	-1	Null	Null
1066	FEMALE	28	2	Mali	Mopti	Mopti	Mopti Commune	1	Mali	Mopti	Mopti	Mopti Commune	1	0	1	1	NO	Null	Null	-1	-1	-1	-1	-1	-1	-1	-1	-1	-1	-1	Null	-1	Null	Null	-1	Null	Null
1067	FEMALE	20	2	Mali	Mopti	Mopti	Mopti Commune	1	Mali	Mopti	Mopti	Mopti Commune	1	0	1	1	YES	YES	Null	-1	-1	-1	-1	-1	-1	-1	-1	-1	-1	-1	Null	-1	All	OTHER	Battery	WEEK	YES
1068	FEMALE	41	2	Mali	Koulikoro	Kati	Kalabancoro	1	Mali	Koulikoro	Kati	Kalabancoro	1	1	0	1	YES	YES	Null	-1	-1	-1	-1	-1	-1	-1	-1	-1	-1	-1	Null	-1	All	HOME	-1	DAY	YES
1069	FEMALE	20	1	Mali	Segou	Baroueli	Baraoueli	0	Guinea-Bissau	Bafata	Bafata	Magnina	NA	0	1	1	NO	Null	Null	-1	-1	-1	-1	-1	-1	-1	-1	-1	-1	-1	Null	-1	Null	Null	N/A	Null	Null
1070	MALE	29	1	Mali	Mopti	Mopti	Fatoma	0	Mali	Mopti	Mopti	Fatoma	0	2	0	2	YES	YES	Null	-1	-1	-1	-1	-1	-1	-1	-1	-1	-1	-1	Null	-1	All	OTHER	At a neighbor's house	DAY	YES
1071	MALE	27	0	Mali	Sikasso	Yanfolila	Baya	0	Mali	Koulikoro	Kati	Sanankoroba	0	0	2	2	YES	YES	Null	-1	-1	-1	-1	-1	-1	-1	-1	-1	-1	-1	Null	-1	All	HOME	N/A	WEEK	YES
1072	MALE	24	1	Mali	Mopti	Mopti	Fatoma	0	Mali	Mopti	Douentza	Douentza	0	0	1	1	NO	Null	Null	-1	-1	-1	-1	-1	-1	-1	-1	-1	-1	-1	Null	-1	Null	Null	-1	Null	Null
1073	FEMALE	50	0	Mali	Koulikoro	Kati	Kalabancoro	1	Mali	Koulikoro	Banamba	Toubacoro	0	3	1	4	YES	YES	Null	-1	-1	-1	-1	-1	-1	-1	-1	-1	-1	-1	Null	-1	All	HOME	N/A	SEVERAL_DAY	YES
1074	MALE	32	0	Mali	Segou	Baroueli	Baraoueli	0	Mali	Bamako	Bamako	District	1	1	0	1	YES	YES	Null	-1	-1	-1	-1	-1	-1	-1	-1	-1	-1	-1	Null	-1	All	HOME	N/A	SEVERAL_DAY	YES
1075	MALE	25	0	Mali	Segou	Baroueli	Baraoueli	0	Niger	Agadez	Bilma	Bilma	NA	0	1	1	YES	YES	Null	-1	-1	-1	-1	-1	-1	-1	-1	-1	-1	-1	Null	-1	All	OTHER	At work	DAY	YES
1076	FEMALE	56	1	Mali	Bamako	Bamako	District	1	Mali	Sikasso	Bougouni	Garalo	0	1	1	2	NO	Null	Null	-1	-1	-1	-1	-1	-1	-1	-1	-1	-1	-1	Null	-1	Null	Null	-1	Null	Null
1077	MALE	56	0	Mali	Segou	Baroueli	Boidie	0	Mali	Koulikoro	Dioila	Select	NA	1	0	1	YES	YES	Null	-1	-1	-1	-1	-1	-1	-1	-1	-1	-1	-1	Null	-1	All	HOME	-1	DAY	YES
1078	MALE	20	0	Mali	Mopti	Mopti	Mopti Commune	1	Mali	Mopti	Bandiagara	Bandiagara	1	0	1	1	NO	Null	Null	-1	-1	-1	-1	-1	-1	-1	-1	-1	-1	-1	Null	-1	Null	Null	-1	Null	Null
1079	FEMALE	28	1	Mali	Mopti	Mopti	Fatoma	0	Mali	Mopti	Bandiagara	Bandiagara	1	1	0	1	NO	Null	Null	-1	-1	-1	-1	-1	-1	-1	-1	-1	-1	-1	Null	-1	Null	Null	-1	Null	Null
1080	MALE	45	1	Mali	Mopti	Mopti	Fatoma	0	Mali	Mopti	Mopti	Dialloube	0	3	0	3	YES	YES	Null	-1	-1	-1	-1	-1	-1	-1	-1	-1	-1	-1	Null	-1	All	HOME	-1	SEVERAL_DAY	YES
1081	MALE	61	3	Mali	Bamako	Bamako	District	1	Cote d'Ivoire	Bas-Sassandra	Gueyo	Select	NA	1	0	1	YES	YES	Null	-1	-1	-1	-1	-1	-1	-1	-1	-1	-1	-1	Null	-1	All	HOME	-1	SEVERAL_DAY	YES
1082	MALE	18	0	Mali	Mopti	Mopti	Fatoma	0	Mali	Mopti	Mopti	Fatoma	0	0	1	1	YES	YES	Null	-1	-1	-1	-1	-1	-1	-1	-1	-1	-1	-1	Null	-1	All	HOME	-1	SEVERAL_DAY	YES
1083	MALE	21	2	Mali	Mopti	Mopti	Fatoma	0	Mali	Mopti	Bankass	Bankass	0	0	1	1	NO	Null	Null	-1	-1	-1	-1	-1	-1	-1	-1	-1	-1	-1	Null	-1	Null	Null	-1	Null	Null
1084	MALE	23	0	Mali	Mopti	Mopti	Mopti Commune	1	Mali	Mopti	Douentza	Dangol Bore	0	0	1	1	NO	Null	Null	-1	-1	-1	-1	-1	-1	-1	-1	-1	-1	-1	Null	-1	Null	Null	-1	Null	Null
1085	MALE	20	0	Mali	Mopti	Mopti	Fatoma	0	Mali	Mopti	Tenenkou	Select	NA	0	1	1	YES	YES	Null	-1	-1	-1	-1	-1	-1	-1	-1	-1	-1	-1	Null	-1	All	HOME	-1	SEVERAL_DAY	YES
1086	FEMALE	46	0	Mali	Koulikoro	Kati	Kalabancoro	1	Mali	Koulikoro	Banamba	Toubacoro	0	0	1	1	NO	Null	Null	-1	-1	-1	-1	-1	-1	-1	-1	-1	-1	-1	Null	-1	Null	Null	-1	Null	Null
1087	FEMALE	29	2	Mali	Koulikoro	Kati	Kalabancoro	1	Mali	Koulikoro	Banamba	Toubacoro	0	1	1	2	NO	Null	Null	-1	-1	-1	-1	-1	-1	-1	-1	-1	-1	-1	Null	-1	Null	Null	N/A	Null	Null
1088	FEMALE	16	0	Mali	Koulikoro	Kati	Kalabancoro	1	Cote d'Ivoire	Lacs	Toumodi	Toumodi	NA	0	1	1	NO	Null	Null	-1	-1	-1	-1	-1	-1	-1	-1	-1	-1	-1	Null	-1	Null	Null	N/A	Null	Null
1089	MALE	37	1	Mali	Koulikoro	Kati	Kalabancoro	1	Mali	Koulikoro	Kati	Kalabancoro	1	2	0	2	YES	YES	Null	-1	-1	-1	-1	-1	-1	-1	-1	-1	-1	-1	Null	-1	All	HOME	N/A	SEVERAL_DAY	YES
1090	MALE	51	1	Mali	Bamako	Bamako	District	1	Mali	Koulikoro	Kolokani	Kolokani	0	4	0	4	YES	YES	Null	-1	-1	-1	-1	-1	-1	-1	-1	-1	-1	-1	Null	-1	All	HOME	N/A	SEVERAL_DAY	YES
1091	MALE	36	2	Mali	Bamako	Bamako	District	1	Mali	Sikasso	Yanfolila	Wassoulou-Balle	0	1	1	2	NO	Null	Null	-1	-1	-1	-1	-1	-1	-1	-1	-1	-1	-1	Null	-1	Null	Null	N/A	Null	Null
1092	FEMALE	29	1	Mali	Segou	Baroueli	Baraoueli	0	Mali	Segou	Baroueli	Dougoufie	0	1	0	1	NO	Null	Null	-1	-1	-1	-1	-1	-1	-1	-1	-1	-1	-1	Null	-1	Null	Null	N/A	Null	Null
1093	FEMALE	26	1	Mali	Koulikoro	Kati	Kalabancoro	1	Mali	Koulikoro	Kati	Kalabancoro	1	1	0	1	YES	YES	Null	-1	-1	-1	-1	-1	-1	-1	-1	-1	-1	-1	Null	-1	All	HOME	-1	DAY	YES
1094	MALE	25	0	Mali	Bamako	Bamako	District	1	Mali	Koulikoro	Kati	Kati Commune	1	0	1	1	YES	YES	Null	-1	-1	-1	-1	-1	-1	-1	-1	-1	-1	-1	Null	-1	All	HOME	-1	DAY	YES
1095	MALE	25	0	Mali	Sikasso	Yanfolila	Baya	0	Burkina Faso	Centre-Est	Kouritenga	Pouytenga	NA	1	0	1	YES	YES	Null	-1	-1	-1	-1	-1	-1	-1	-1	-1	-1	-1	Null	-1	All	HOME	-1	DAY	YES
1096	MALE	26	0	Mali	Koulikoro	Kati	Kalabancoro	1	Mali	Mopti	Djenne	Bankass	0	1	0	1	NO	Null	Null	-1	-1	-1	-1	-1	-1	-1	-1	-1	-1	-1	Null	-1	Null	Null	N/A	Null	Null
1097	MALE	35	0	Mali	Segou	Baroueli	Baraoueli	0	Mali	Koulikoro	Banamba	Toubacoro	0	0	1	1	YES	YES	Null	-1	-1	-1	-1	-1	-1	-1	-1	-1	-1	-1	Null	-1	All	HOME	-1	SEVERAL_DAY	YES
1098	FEMALE	23	0	Mali	Koulikoro	Kati	Kalabancoro	1	Mali	Segou	Tominian	Fangasso	0	1	1	2	NO	Null	Null	-1	-1	-1	-1	-1	-1	-1	-1	-1	-1	-1	Null	-1	Null	Null	-1	Null	Null
1099	MALE	17	0	Mali	Mopti	Mopti	Mopti Commune	1	Mali	Mopti	Douentza	Douentza	0	1	0	1	NO	Null	Null	-1	-1	-1	-1	-1	-1	-1	-1	-1	-1	-1	Null	-1	Null	Null	-1	Null	Null
1100	MALE	19	0	Mali	Mopti	Mopti	Mopti Commune	1	Mali	Mopti	Douentza	Dangol Bore	0	1	0	1	NO	Null	Null	-1	-1	-1	-1	-1	-1	-1	-1	-1	-1	-1	Null	-1	Null	Null	-1	Null	Null
1101	MALE	43	2	Mali	Bamako	Bamako	District	1	Mali	Gao	Bourem	Bourem	0	0	1	1	YES	YES	Null	-1	-1	-1	-1	-1	-1	-1	-1	-1	-1	-1	Null	-1	All	HOME	-1	DAY	YES
1102	MALE	24	0	Mali	Sikasso	Yanfolila	Baya	0	Mali	Sikasso	Yanfolila	Wassoulou-Balle	0	0	1	1	NO	Null	Null	-1	-1	-1	-1	-1	-1	-1	-1	-1	-1	-1	Null	-1	Null	Null	-1	Null	Null
1103	MALE	31	1	Mali	Mopti	Mopti	Fatoma	0	Mali	Mopti	Douentza	Douentza	0	0	1	1	NO	Null	Null	-1	-1	-1	-1	-1	-1	-1	-1	-1	-1	-1	Null	-1	Null	Null	-1	Null	Null
1104	MALE	26	0	Mali	Koulikoro	Kati	Kalabancoro	1	Mali	Koulikoro	Kati	Kalabancoro	1	0	1	1	YES	YES	Null	-1	-1	-1	-1	-1	-1	-1	-1	-1	-1	-1	Null	-1	All	HOME	N/A	WEEK	YES
1105	MALE	20	0	Mali	Sikasso	Yanfolila	Baya	0	Mali	Bamako	Bamako	District	1	0	1	1	YES	YES	Null	-1	-1	-1	-1	-1	-1	-1	-1	-1	-1	-1	Null	-1	All	HOME	-1	WEEK	YES
1106	MALE	30	2	Mali	Koulikoro	Kati	Kalabancoro	1	Mali	Koulikoro	Kolokani	Kolokani	0	2	0	2	NO	Null	Null	-1	-1	-1	-1	-1	-1	-1	-1	-1	-1	-1	Null	-1	Null	Null	N/A	Null	Null
1107	MALE	32	5	Mali	Mopti	Mopti	Mopti Commune	1	Mali	Mopti	Mopti	Mopti Commune	1	0	1	1	NO	Null	Null	-1	-1	-1	-1	-1	-1	-1	-1	-1	-1	-1	Null	-1	Null	Null	-1	Null	Null
1108	FEMALE	54	0	Mali	Koulikoro	Kati	Kalabancoro	1	Mali	Koulikoro	Kati	Kalabancoro	1	1	0	1	NO	Null	Null	-1	-1	-1	-1	-1	-1	-1	-1	-1	-1	-1	Null	-1	Null	Null	N/A	Null	Null
1109	FEMALE	35	2	Mali	Mopti	Mopti	Mopti Commune	1	Mali	Mopti	Mopti	Mopti Commune	1	0	1	1	NO	Null	Null	-1	-1	-1	-1	-1	-1	-1	-1	-1	-1	-1	Null	-1	Null	Null	-1	Null	Null
1110	MALE	23	0	Mali	Mopti	Mopti	Mopti Commune	1	Mali	Mopti	Mopti	Mopti Commune	1	0	1	1	YES	YES	Null	-1	-1	-1	-1	-1	-1	-1	-1	-1	-1	-1	Null	-1	All	HOME	-1	SEVERAL_DAY	YES
1111	MALE	23	0	Mali	Koulikoro	Kati	Kalabancoro	1	Mali	Segou	Segou	Segou Commune	1	0	1	1	YES	YES	Null	-1	-1	-1	-1	-1	-1	-1	-1	-1	-1	-1	Null	-1	All	HOME	-1	SEVERAL_DAY	YES
1112	MALE	28	0	Mali	Mopti	Mopti	Fatoma	0	Mali	Mopti	Douentza	Douentza	0	0	1	1	YES	YES	Null	-1	-1	-1	-1	-1	-1	-1	-1	-1	-1	-1	Null	-1	All	HOME	-1	DAY	YES
1113	MALE	23	0	Mali	Mopti	Mopti	Fatoma	0	Mali	Mopti	Douentza	Dallah	0	0	1	1	NO	Null	Null	-1	-1	-1	-1	-1	-1	-1	-1	-1	-1	-1	Null	-1	Null	Null	-1	Null	Null
1114	MALE	22	0	Mali	Koulikoro	Kati	Kalabancoro	1	Mali	Bamako	Bamako	District	1	2	1	3	YES	YES	Null	-1	-1	-1	-1	-1	-1	-1	-1	-1	-1	-1	Null	-1	All	HOME	N/A	SEVERAL_DAY	YES
1115	MALE	23	0	Mali	Mopti	Mopti	Fatoma	0	Mali	Mopti	Douentza	Douentza	0	0	1	1	NO	Null	Null	-1	-1	-1	-1	-1	-1	-1	-1	-1	-1	-1	Null	-1	Null	Null	-1	Null	Null
1116	MALE	27	2	Mali	Mopti	Mopti	Mopti Commune	1	Mali	Mopti	Mopti	Mopti Commune	1	2	1	3	NO	Null	Null	-1	-1	-1	-1	-1	-1	-1	-1	-1	-1	-1	Null	-1	Null	Null	-1	Null	Null
1117	MALE	19	0	Mali	Segou	Baroueli	Baraoueli	0	Mauritania	Guidimaka	Selibaby	Select	NA	0	1	1	YES	YES	Null	-1	-1	-1	-1	-1	-1	-1	-1	-1	-1	-1	Null	-1	All	OTHER	At a neighbor's house	DAY	YES
1118	MALE	19	0	Mali	Sikasso	Yanfolila	Baya	0	Mali	Mopti	Djenne	Djenne	0	1	1	2	NO	Null	Null	-1	-1	-1	-1	-1	-1	-1	-1	-1	-1	-1	Null	-1	Null	Null	N/A	Null	Null
1119	FEMALE	22	1	Mali	Mopti	Mopti	Fatoma	0	Mali	Mopti	Mopti	Fatoma	0	0	1	1	NO	Null	Null	-1	-1	-1	-1	-1	-1	-1	-1	-1	-1	-1	Null	-1	Null	Null	-1	Null	Null
1120	MALE	40	0	Mali	Mopti	Mopti	Fatoma	0	Mali	Mopti	Mopti	Fatoma	0	1	0	1	NO	Null	Null	-1	-1	-1	-1	-1	-1	-1	-1	-1	-1	-1	Null	-1	Null	Null	-1	Null	Null
1121	FEMALE	25	2	Mali	Koulikoro	Kati	Kalabancoro	1	Mali	Koulikoro	Kati	Kalabancoro	1	1	0	1	NO	Null	Null	-1	-1	-1	-1	-1	-1	-1	-1	-1	-1	-1	Null	-1	Null	Null	N/A	Null	Null
1122	MALE	21	0	Mali	Koulikoro	Kati	Kalabancoro	1	Mali	Koulikoro	Kati	Kalabancoro	1	1	0	1	YES	YES	Null	-1	-1	-1	-1	-1	-1	-1	-1	-1	-1	-1	Null	-1	All	HOME	-1	SEVERAL_DAY	YES
1123	FEMALE	24	2	Mali	Mopti	Mopti	Mopti Commune	1	Mali	Mopti	Mopti	Mopti Commune	1	1	0	1	YES	YES	Null	-1	-1	-1	-1	-1	-1	-1	-1	-1	-1	-1	Null	-1	All	HOME	-1	DAY	YES
1124	FEMALE	26	1	Mali	Bamako	Bamako	District	1	Mali	Bamako	Bamako	District	1	1	0	1	YES	YES	Null	-1	-1	-1	-1	-1	-1	-1	-1	-1	-1	-1	Null	-1	HOME	HOME	N/A	DAY	NO
1125	FEMALE	35	2	Mali	Koulikoro	Kati	Kalabancoro	1	Mali	Koulikoro	Kati	Kalabancoro	1	5	0	5	NO	Null	Null	-1	-1	-1	-1	-1	-1	-1	-1	-1	-1	-1	Null	-1	Null	Null	N/A	Null	Null
1126	FEMALE	23	2	Mali	Sikasso	Yanfolila	Baya	0	Mali	Sikasso	Yanfolila	Baya	0	0	1	1	YES	YES	Null	-1	-1	-1	-1	-1	-1	-1	-1	-1	-1	-1	Null	-1	All	HOME	N/A	WEEK	YES
1127	FEMALE	28	1	Mali	Segou	Baroueli	Baraoueli	0	Mali	Segou	Baroueli	Baraoueli	0	1	1	2	NO	Null	Null	-1	-1	-1	-1	-1	-1	-1	-1	-1	-1	-1	Null	-1	Null	Null	-1	Null	Null
1128	MALE	45	3	Mali	Mopti	Mopti	Mopti Commune	1	Mali	Mopti	Mopti	Mopti Commune	1	3	0	3	YES	YES	Null	-1	-1	-1	-1	-1	-1	-1	-1	-1	-1	-1	Null	-1	All	HOME	-1	DAY	YES
1129	FEMALE	60	0	Mali	Mopti	Mopti	Mopti Commune	1	Mali	Mopti	Mopti	Mopti Commune	1	0	1	1	NO	Null	Null	-1	-1	-1	-1	-1	-1	-1	-1	-1	-1	-1	Null	-1	Null	Null	-1	Null	Null
1130	FEMALE	27	2	Mali	Mopti	Mopti	Fatoma	0	Mali	Mopti	Mopti	Fatoma	0	1	0	1	NO	Null	Null	-1	-1	-1	-1	-1	-1	-1	-1	-1	-1	-1	Null	-1	Null	Null	-1	Null	Null
1131	FEMALE	43	0	Mali	Mopti	Mopti	Mopti Commune	1	Mali	Mopti	Mopti	Mopti Commune	1	1	0	1	YES	YES	Null	-1	-1	-1	-1	-1	-1	-1	-1	-1	-1	-1	Null	-1	All	OTHER	Battery	SEVERAL_DAY	YES
1132	MALE	43	0	Mali	Mopti	Mopti	Mopti Commune	1	Mali	Mopti	Mopti	Mopti Commune	1	0	1	1	YES	YES	Null	-1	-1	-1	-1	-1	-1	-1	-1	-1	-1	-1	Null	-1	All	HOME	-1	SEVERAL_DAY	YES
1133	MALE	50	1	Mali	Sikasso	Yanfolila	Baya	0	Mali	Sikasso	Yanfolila	Baya	0	0	1	1	NO	Null	Null	-1	-1	-1	-1	-1	-1	-1	-1	-1	-1	-1	Null	-1	Null	Null	-1	Null	Null
1134	MALE	45	3	Mali	Koulikoro	Kati	Kalabancoro	1	Mali	Timbuktu	Niafunke	Fitounga	0	1	1	2	NO	Null	Null	-1	-1	-1	-1	-1	-1	-1	-1	-1	-1	-1	Null	-1	Null	Null	N/A	Null	Null
1135	MALE	39	2	Mali	Sikasso	Yanfolila	Baya	0	Mali	Sikasso	Yanfolila	Baya	0	0	1	1	YES	NO	YES	1	24	-1	-1	-1	-1	-1	-1	-1	-1	-1	HOUSEHOLD	-1	AWAY	HOME	N/A	DAY	YES
1136	FEMALE	16	0	Mali	Koulikoro	Kati	Kalabancoro	1	Mali	Mopti	Bankass	Bankass	0	1	1	2	NO	Null	Null	-1	-1	-1	-1	-1	-1	-1	-1	-1	-1	-1	Null	-1	Null	Null	N/A	Null	Null
1137	MALE	18	0	Mali	Segou	Baroueli	Baraoueli	0	Mali	Koulikoro	Kati	Kalabancoro	1	0	1	1	YES	YES	Null	-1	-1	-1	-1	-1	-1	-1	-1	-1	-1	-1	Null	-1	All	OTHER	At work	SEVERAL_DAY	YES
1138	MALE	22	0	Mali	Segou	Baroueli	Baraoueli	0	Mali	Bamako	Bamako	District	1	1	1	2	YES	YES	Null	-1	-1	-1	-1	-1	-1	-1	-1	-1	-1	-1	Null	-1	All	OTHER	At work	DAY	YES
1139	MALE	31	2	Mali	Segou	Baroueli	Baraoueli	0	Mali	Segou	Baroueli	Baraoueli	0	1	0	1	YES	YES	Null	-1	-1	-1	-1	-1	-1	-1	-1	-1	-1	-1	Null	-1	All	HOME	-1	SEVERAL_DAY	YES
1140	FEMALE	51	0	Mali	Segou	Baroueli	Baraoueli	0	Mali	Segou	Baroueli	Baraoueli	0	1	0	1	YES	YES	Null	-1	-1	-1	-1	-1	-1	-1	-1	-1	-1	-1	Null	-1	All	HOME	-1	SEVERAL_DAY	YES
1141	FEMALE	19	0	Mali	Bamako	Bamako	District	1	Mali	Bamako	Bamako	District	1	1	0	1	YES	YES	Null	-1	-1	-1	-1	-1	-1	-1	-1	-1	-1	-1	Null	-1	HOME	HOME	-1	DAY	YES
1142	FEMALE	26	0	Mali	Segou	Baroueli	Baraoueli	0	Mali	Segou	Tominian	Tominian	0	1	0	1	YES	YES	Null	-1	-1	-1	-1	-1	-1	-1	-1	-1	-1	-1	Null	-1	All	HOME	N/A	SEVERAL_DAY	YES
1143	MALE	32	1	Mali	Koulikoro	Kati	Kalabancoro	1	Mali	Koulikoro	Kati	Kalabancoro	1	1	0	1	YES	YES	Null	-1	-1	-1	-1	-1	-1	-1	-1	-1	-1	-1	Null	-1	All	HOME	-1	DAY	YES
1144	FEMALE	29	1	Mali	Segou	Baroueli	Baraoueli	0	Cote d'Ivoire	Lacs	Yamoussoukro	Yamoussoukro	NA	0	1	1	NO	Null	Null	-1	-1	-1	-1	-1	-1	-1	-1	-1	-1	-1	Null	-1	Null	Null	N/A	Null	Null
1145	FEMALE	27	2	Mali	Segou	Baroueli	Boidie	0	Mali	Segou	Baroueli	Boidie	0	0	1	1	NO	Null	Null	-1	-1	-1	-1	-1	-1	-1	-1	-1	-1	-1	Null	-1	Null	Null	-1	Null	Null
1146	FEMALE	29	2	Mali	Segou	Baroueli	Baraoueli	0	Mali	Segou	Baroueli	Baraoueli	0	1	0	1	YES	YES	Null	-1	-1	-1	-1	-1	-1	-1	-1	-1	-1	-1	Null	-1	All	HOME	-1	SEVERAL_DAY	YES
1147	MALE	17	0	Mali	Sikasso	Yanfolila	Baya	0	Mali	Koulikoro	Kati	Kalabancoro	1	0	1	1	YES	NO	YES	2	18	17	-1	-1	-1	-1	-1	-1	-1	-1	OTHER	-1	All	HOME	N/A	DAY	YES
1148	MALE	24	0	Mali	Sikasso	Yanfolila	Baya	0	Mali	Bamako	Bamako	District	1	0	1	1	YES	YES	Null	-1	-1	-1	-1	-1	-1	-1	-1	-1	-1	-1	Null	-1	All	OTHER	At a neighbor's house	DAY	YES
1149	FEMALE	34	2	Mali	Sikasso	Yanfolila	Baya	0	Mali	Sikasso	Yanfolila	Baya	0	0	1	1	NO	Null	Null	-1	-1	-1	-1	-1	-1	-1	-1	-1	-1	-1	Null	-1	Null	Null	-1	Null	Null
1150	FEMALE	55	0	Mali	Bamako	Bamako	District	1	Mali	Bamako	Bamako	District	1	2	0	2	NO	Null	Null	-1	-1	-1	-1	-1	-1	-1	-1	-1	-1	-1	Null	-1	Null	Null	N/A	Null	Null
1151	FEMALE	45	0	Mali	Sikasso	Yanfolila	Baya	0	Mali	Bamako	Bamako	District	1	0	1	1	YES	YES	Null	-1	-1	-1	-1	-1	-1	-1	-1	-1	-1	-1	Null	-1	All	OTHER	At a neighbor's house	SEVERAL_DAY	YES
1152	MALE	24	0	Mali	Sikasso	Yanfolila	Baya	0	Mali	Sikasso	Yanfolila	Baya	0	2	0	2	YES	YES	Null	-1	-1	-1	-1	-1	-1	-1	-1	-1	-1	-1	Null	-1	All	HOME	-1	DAY	YES
1153	FEMALE	34	2	Mali	Sikasso	Yanfolila	Baya	0	Mali	Sikasso	Yanfolila	Baya	0	0	1	1	NO	Null	Null	-1	-1	-1	-1	-1	-1	-1	-1	-1	-1	-1	Null	-1	Null	Null	-1	Null	Null
1154	FEMALE	65	0	Mali	Sikasso	Yanfolila	Baya	0	Mali	Sikasso	Yanfolila	Baya	0	0	1	1	NO	Null	Null	-1	-1	-1	-1	-1	-1	-1	-1	-1	-1	-1	Null	-1	Null	Null	-1	Null	Null
1155	MALE	57	1	Mali	Sikasso	Yanfolila	Baya	0	Mali	Sikasso	Yanfolila	Baya	0	2	0	2	YES	YES	Null	-1	-1	-1	-1	-1	-1	-1	-1	-1	-1	-1	Null	-1	All	HOME	-1	SEVERAL_DAY	YES
1156	MALE	19	0	Mali	Sikasso	Yanfolila	Baya	0	Mali	Sikasso	Yanfolila	Baya	0	1	0	1	NO	Null	Null	-1	-1	-1	-1	-1	-1	-1	-1	-1	-1	-1	Null	-1	Null	Null	-1	Null	Null
1157	FEMALE	28	1	Mali	Sikasso	Yanfolila	Baya	0	Mali	Bamako	Bamako	District	1	0	1	1	YES	YES	Null	-1	-1	-1	-1	-1	-1	-1	-1	-1	-1	-1	Null	-1	All	HOME	N/A	SEVERAL_DAY	YES
1158	FEMALE	18	0	Mali	Sikasso	Yanfolila	Baya	0	Mali	Sikasso	Yanfolila	Baya	0	2	0	2	NO	Null	Null	-1	-1	-1	-1	-1	-1	-1	-1	-1	-1	-1	Null	-1	Null	Null	-1	Null	Null
1159	MALE	32	2	Mali	Sikasso	Yanfolila	Baya	0	Mali	Sikasso	Yanfolila	Baya	0	2	0	2	YES	YES	Null	-1	-1	-1	-1	-1	-1	-1	-1	-1	-1	-1	Null	-1	All	HOME	-1	WEEK	YES
1160	MALE	19	0	Mali	Sikasso	Yanfolila	Baya	0	Mali	Bamako	Bamako	District	1	1	1	2	NO	Null	Null	-1	-1	-1	-1	-1	-1	-1	-1	-1	-1	-1	Null	-1	Null	Null	N/A	Null	Null
1161	MALE	23	0	Mali	Sikasso	Yanfolila	Baya	0	Mali	Koulikoro	Kati	Kalabancoro	1	1	1	2	YES	YES	Null	-1	-1	-1	-1	-1	-1	-1	-1	-1	-1	-1	Null	-1	All	HOME	N/A	WEEK	YES
1162	MALE	70	0	Mali	Sikasso	Yanfolila	Baya	0	Mali	Sikasso	Yanfolila	Baya	0	0	1	1	NO	Null	Null	-1	-1	-1	-1	-1	-1	-1	-1	-1	-1	-1	Null	-1	Null	Null	-1	Null	Null
1163	FEMALE	45	0	Mali	Sikasso	Yanfolila	Baya	0	Mali	Sikasso	Yanfolila	Baya	0	3	0	3	YES	YES	Null	-1	-1	-1	-1	-1	-1	-1	-1	-1	-1	-1	Null	-1	All	OTHER	At a neighbor's house	SEVERAL_DAY	YES
1164	FEMALE	35	2	Mali	Sikasso	Yanfolila	Baya	0	Mali	Koulikoro	Kati	Kalabancoro	1	0	1	1	YES	YES	Null	-1	-1	-1	-1	-1	-1	-1	-1	-1	-1	-1	Null	-1	All	HOME	N/A	SEVERAL_DAY	YES
1165	FEMALE	32	1	Mali	Sikasso	Yanfolila	Baya	0	Mali	Sikasso	Bougouni	Bougouni Commune	0	2	0	2	YES	YES	Null	-1	-1	-1	-1	-1	-1	-1	-1	-1	-1	-1	Null	-1	All	HOME	-1	DAY	YES
1166	MALE	85	2	Mali	Sikasso	Yanfolila	Baya	0	Mali	Sikasso	Yanfolila	Baya	0	1	0	1	YES	YES	Null	-1	-1	-1	-1	-1	-1	-1	-1	-1	-1	-1	Null	-1	All	HOME	-1	SEVERAL_DAY	YES
1167	FEMALE	18	1	Mali	Sikasso	Yanfolila	Baya	0	Mali	Sikasso	Yanfolila	Baya	0	0	1	1	YES	YES	Null	-1	-1	-1	-1	-1	-1	-1	-1	-1	-1	-1	Null	-1	All	HOME	N/A	DAY	YES
1168	FEMALE	35	0	Mali	Sikasso	Yanfolila	Baya	0	Mali	Bamako	Bamako	District	1	1	2	3	YES	YES	Null	-1	-1	-1	-1	-1	-1	-1	-1	-1	-1	-1	Null	-1	All	HOME	N/A	DAY	YES
1169	FEMALE	22	1	Mali	Sikasso	Yanfolila	Baya	0	Mali	Sikasso	Yanfolila	Baya	0	1	0	1	NO	Null	Null	-1	-1	-1	-1	-1	-1	-1	-1	-1	-1	-1	Null	-1	Null	Null	N/A	Null	Null
1170	FEMALE	23	1	Mali	Sikasso	Yanfolila	Baya	0	Mali	Bamako	Bamako	District	1	0	1	1	YES	YES	Null	-1	-1	-1	-1	-1	-1	-1	-1	-1	-1	-1	Null	-1	All	HOME	-1	DAY	YES
1171	FEMALE	29	2	Mali	Sikasso	Yanfolila	Baya	0	Mali	Sikasso	Yanfolila	Baya	0	1	0	1	YES	YES	Null	-1	-1	-1	-1	-1	-1	-1	-1	-1	-1	-1	Null	-1	All	HOME	-1	DAY	YES
1172	MALE	51	3	Mali	Sikasso	Yanfolila	Baya	0	Mali	Sikasso	Yanfolila	Baya	0	2	0	2	YES	YES	Null	-1	-1	-1	-1	-1	-1	-1	-1	-1	-1	-1	Null	-1	All	HOME	-1	DAY	YES
1173	FEMALE	26	1	Mali	Sikasso	Yanfolila	Baya	0	Mali	Sikasso	Yanfolila	Baya	0	1	1	2	YES	YES	Null	-1	-1	-1	-1	-1	-1	-1	-1	-1	-1	-1	Null	-1	All	HOME	N/A	DAY	YES
1174	FEMALE	19	1	Mali	Sikasso	Yanfolila	Baya	0	Mali	Sikasso	Yanfolila	Baya	0	1	1	2	NO	Null	Null	-1	-1	-1	-1	-1	-1	-1	-1	-1	-1	-1	Null	-1	Null	Null	N/A	Null	Null
1175	FEMALE	22	1	Mali	Sikasso	Yanfolila	Baya	0	Mali	Bamako	Bamako	District	1	0	1	1	YES	YES	Null	-1	-1	-1	-1	-1	-1	-1	-1	-1	-1	-1	Null	-1	All	HOME	N/A	DAY	YES
1176	MALE	17	0	Mali	Sikasso	Yanfolila	Baya	0	Mali	Bamako	Bamako	District	1	1	1	2	NO	Null	Null	-1	-1	-1	-1	-1	-1	-1	-1	-1	-1	-1	Null	-1	Null	Null	-1	Null	Null
1177	MALE	59	0	Mali	Sikasso	Yanfolila	Baya	0	Mali	Sikasso	Yanfolila	Baya	0	1	0	1	YES	YES	Null	-1	-1	-1	-1	-1	-1	-1	-1	-1	-1	-1	Null	-1	All	HOME	-1	DAY	YES
1178	FEMALE	20	1	Mali	Sikasso	Yanfolila	Baya	0	Mali	Sikasso	Yanfolila	Baya	0	0	1	1	YES	YES	Null	-1	-1	-1	-1	-1	-1	-1	-1	-1	-1	-1	Null	-1	All	OTHER	At work	DAY	YES
1179	MALE	22	1	Mali	Sikasso	Yanfolila	Baya	0	Mali	Sikasso	Yanfolila	Baya	0	1	0	1	YES	YES	Null	-1	-1	-1	-1	-1	-1	-1	-1	-1	-1	-1	Null	-1	All	HOME	-1	DAY	YES
1180	FEMALE	18	1	Mali	Segou	Baroueli	Baraoueli	0	Mali	Segou	Baroueli	Baraoueli	0	1	0	1	YES	YES	Null	-1	-1	-1	-1	-1	-1	-1	-1	-1	-1	-1	Null	-1	All	HOME	N/A	MONTH	YES
1181	FEMALE	44	1	Mali	Sikasso	Yanfolila	Baya	0	Mali	Sikasso	Yanfolila	Baya	0	2	0	2	NO	Null	Null	-1	-1	-1	-1	-1	-1	-1	-1	-1	-1	-1	Null	-1	Null	Null	N/A	Null	Null
1182	FEMALE	24	0	Mali	Bamako	Bamako	District	1	Mali	Bamako	Bamako	District	1	0	1	1	NO	Null	Null	-1	-1	-1	-1	-1	-1	-1	-1	-1	-1	-1	Null	-1	Null	Null	N/A	Null	Null
1183	FEMALE	28	0	Mali	Segou	Baroueli	Boidie	0	Mali	Segou	Baroueli	Tamani	0	1	0	1	NO	Null	Null	-1	-1	-1	-1	-1	-1	-1	-1	-1	-1	-1	Null	-1	Null	Null	N/A	Null	Null
1184	FEMALE	67	0	Mali	Segou	Baroueli	Boidie	0	Mali	Segou	Baroueli	Boidie	0	1	0	1	NO	Null	Null	-1	-1	-1	-1	-1	-1	-1	-1	-1	-1	-1	Null	-1	Null	Null	-1	Null	Null
1185	FEMALE	27	1	Mali	Segou	Baroueli	Boidie	0	Mali	Segou	Baroueli	Boidie	0	1	0	1	NO	Null	Null	-1	-1	-1	-1	-1	-1	-1	-1	-1	-1	-1	Null	-1	Null	Null	-1	Null	Null
1186	FEMALE	40	1	Mali	Segou	Baroueli	Boidie	0	Mali	Segou	Baroueli	Boidie	0	0	1	1	NO	Null	Null	-1	-1	-1	-1	-1	-1	-1	-1	-1	-1	-1	Null	-1	Null	Null	-1	Null	Null
1187	MALE	42	2	Mali	Segou	Baroueli	Boidie	0	Mali	Bamako	Bamako	District	1	1	0	1	YES	YES	Null	-1	-1	-1	-1	-1	-1	-1	-1	-1	-1	-1	Null	-1	All	HOME	-1	SEVERAL_DAY	YES
1188	FEMALE	50	1	Mali	Segou	Baroueli	Boidie	0	Mali	Segou	Baroueli	Boidie	0	1	0	1	NO	Null	Null	-1	-1	-1	-1	-1	-1	-1	-1	-1	-1	-1	Null	-1	Null	Null	-1	Null	Null
1189	MALE	30	2	Mali	Segou	Baroueli	Baraoueli	0	Mali	Segou	Baroueli	Baraoueli	0	2	0	2	YES	YES	Null	-1	-1	-1	-1	-1	-1	-1	-1	-1	-1	-1	Null	-1	All	HOME	N/A	SEVERAL_DAY	YES
1190	MALE	66	0	Mali	Segou	Baroueli	Boidie	0	Mali	Segou	Baroueli	Boidie	0	1	0	1	YES	YES	Null	-1	-1	-1	-1	-1	-1	-1	-1	-1	-1	-1	Null	-1	AWAY	HOME	-1	DAY	YES
1191	MALE	43	1	Mali	Segou	Baroueli	Baraoueli	0	Mali	Segou	Baroueli	Baraoueli	0	1	0	1	NO	Null	Null	-1	-1	-1	-1	-1	-1	-1	-1	-1	-1	-1	Null	-1	Null	Null	N/A	Null	Null
1192	FEMALE	25	0	Mali	Segou	Baroueli	Boidie	0	Mali	Segou	Baroueli	Boidie	0	0	1	1	YES	YES	Null	-1	-1	-1	-1	-1	-1	-1	-1	-1	-1	-1	Null	-1	All	HOME	N/A	WEEK	YES
1193	FEMALE	24	1	Mali	Segou	Baroueli	Boidie	0	Mali	Segou	Baroueli	Boidie	0	1	0	1	NO	Null	Null	-1	-1	-1	-1	-1	-1	-1	-1	-1	-1	-1	Null	-1	Null	Null	-1	Null	Null
1194	MALE	22	0	Mali	Segou	Baroueli	Boidie	0	Mali	Bamako	Bamako	District	1	0	1	1	NO	Null	Null	-1	-1	-1	-1	-1	-1	-1	-1	-1	-1	-1	Null	-1	Null	Null	N/A	Null	Null
1195	FEMALE	24	2	Mali	Segou	Baroueli	Boidie	0	Cote d'Ivoire	Savanes	Korhogo	Korhogo	NA	0	1	1	NO	Null	Null	-1	-1	-1	-1	-1	-1	-1	-1	-1	-1	-1	Null	-1	Null	Null	N/A	Null	Null
1196	FEMALE	57	0	Mali	Segou	Baroueli	Boidie	0	Mali	Segou	Baroueli	Boidie	0	1	0	1	NO	Null	Null	-1	-1	-1	-1	-1	-1	-1	-1	-1	-1	-1	Null	-1	Null	Null	-1	Null	Null
1197	FEMALE	30	2	Mali	Segou	Baroueli	Boidie	0	Mali	Segou	Baroueli	Boidie	0	2	0	2	NO	Null	Null	-1	-1	-1	-1	-1	-1	-1	-1	-1	-1	-1	Null	-1	Null	Null	-1	Null	Null
1198	FEMALE	63	0	Mali	Segou	Baroueli	Boidie	0	Mali	Koulikoro	Dioila	Banco	0	1	0	1	NO	Null	Null	-1	-1	-1	-1	-1	-1	-1	-1	-1	-1	-1	Null	-1	Null	Null	N/A	Null	Null
1199	MALE	28	0	Mali	Segou	Baroueli	Boidie	0	Mali	Segou	Segou	Segou Commune	1	3	0	3	YES	YES	Null	-1	-1	-1	-1	-1	-1	-1	-1	-1	-1	-1	Null	-1	All	HOME	N/A	SEVERAL_DAY	YES
1200	MALE	39	2	Mali	Segou	Baroueli	Boidie	0	Cote d'Ivoire	Lagunes	Abidjan	Abidjan	NA	1	0	1	YES	YES	Null	-1	-1	-1	-1	-1	-1	-1	-1	-1	-1	-1	Null	-1	All	HOME	N/A	SEVERAL_DAY	YES
1201	MALE	25	1	Mali	Segou	Baroueli	Boidie	0	Mali	Bamako	Bamako	District	1	1	0	1	YES	YES	Null	-1	-1	-1	-1	-1	-1	-1	-1	-1	-1	-1	Null	-1	All	HOME	N/A	SEVERAL_DAY	YES
1202	FEMALE	29	3	Mali	Segou	Baroueli	Baraoueli	0	Mali	Segou	Baroueli	Baraoueli	0	1	0	1	YES	YES	Null	-1	-1	-1	-1	-1	-1	-1	-1	-1	-1	-1	Null	-1	All	HOME	N/A	WEEK	YES
1203	MALE	21	0	Mali	Segou	Baroueli	Boidie	0	Mali	Bamako	Bamako	District	1	0	2	2	YES	YES	Null	-1	-1	-1	-1	-1	-1	-1	-1	-1	-1	-1	Null	-1	All	OTHER	At a neighbor's house	WEEK	YES
1204	FEMALE	27	1	Mali	Sikasso	Yanfolila	Baya	0	Mali	Sikasso	Yanfolila	Baya	0	1	0	1	NO	Null	Null	-1	-1	-1	-1	-1	-1	-1	-1	-1	-1	-1	Null	-1	Null	Null	-1	Null	Null
1205	FEMALE	65	0	Mali	Bamako	Bamako	District	1	Mali	Bamako	Bamako	District	1	0	1	1	NO	Null	Null	-1	-1	-1	-1	-1	-1	-1	-1	-1	-1	-1	Null	-1	Null	Null	-1	Null	Null
1206	FEMALE	22	1	Mali	Koulikoro	Kati	Kalabancoro	1	Mali	Koulikoro	Kati	Kalabancoro	1	1	0	1	NO	Null	Null	-1	-1	-1	-1	-1	-1	-1	-1	-1	-1	-1	Null	-1	Null	Null	N/A	Null	Null
1207	FEMALE	40	1	Mali	Sikasso	Yanfolila	Baya	0	Mali	Sikasso	Yanfolila	Baya	0	1	0	1	NO	Null	Null	-1	-1	-1	-1	-1	-1	-1	-1	-1	-1	-1	Null	-1	Null	Null	-1	Null	Null
1208	MALE	38	2	Mali	Sikasso	Yanfolila	Baya	0	Mali	Sikasso	Yanfolila	Baya	0	0	1	1	YES	YES	Null	-1	-1	-1	-1	-1	-1	-1	-1	-1	-1	-1	Null	-1	All	HOME	-1	SEVERAL_DAY	YES
1209	MALE	29	0	Mali	Koulikoro	Kati	Kalabancoro	1	Mali	Koulikoro	Kati	Kalabancoro	1	1	0	1	YES	YES	Null	-1	-1	-1	-1	-1	-1	-1	-1	-1	-1	-1	Null	-1	All	HOME	N/A	SEVERAL_DAY	YES
1210	MALE	31	1	Mali	Sikasso	Yanfolila	Baya	0	Mali	Sikasso	Yanfolila	Baya	0	0	1	1	YES	YES	Null	-1	-1	-1	-1	-1	-1	-1	-1	-1	-1	-1	Null	-1	All	HOME	N/A	DAY	YES
1211	MALE	19	0	Mali	Sikasso	Yanfolila	Baya	0	Mali	Sikasso	Yanfolila	Baya	0	0	1	1	NO	Null	Null	-1	-1	-1	-1	-1	-1	-1	-1	-1	-1	-1	Null	-1	Null	Null	N/A	Null	Null
1212	MALE	27	0	Mali	Mopti	Mopti	Fatoma	0	Mali	Mopti	Mopti	Fatoma	0	1	1	2	YES	YES	Null	-1	-1	-1	-1	-1	-1	-1	-1	-1	-1	-1	Null	-1	All	OTHER	Battery	DAY	YES
1213	FEMALE	23	1	Mali	Koulikoro	Kati	Kalabancoro	1	Mali	Koulikoro	Kati	Kalabancoro	1	0	1	1	YES	YES	Null	-1	-1	-1	-1	-1	-1	-1	-1	-1	-1	-1	Null	-1	All	HOME	-1	SEVERAL_DAY	YES
1214	MALE	56	3	Mali	Mopti	Mopti	Fatoma	0	Mali	Mopti	Mopti	Fatoma	0	1	0	1	YES	YES	Null	-1	-1	-1	-1	-1	-1	-1	-1	-1	-1	-1	Null	-1	All	HOME	-1	SEVERAL_DAY	YES
1215	MALE	32	3	Mali	Sikasso	Yanfolila	Baya	0	Mali	Sikasso	Yanfolila	Baya	0	1	0	1	YES	YES	Null	-1	-1	-1	-1	-1	-1	-1	-1	-1	-1	-1	Null	-1	All	HOME	-1	SEVERAL_DAY	YES
1216	MALE	22	0	Mali	Koulikoro	Kati	Kalabancoro	1	Mali	Koulikoro	Kati	Kalabancoro	1	0	1	1	YES	YES	Null	-1	-1	-1	-1	-1	-1	-1	-1	-1	-1	-1	Null	-1	All	HOME	-1	SEVERAL_DAY	YES
1217	MALE	23	0	Mali	Bamako	Bamako	District	1	Mali	Segou	Niono	Diabaly	0	0	1	1	YES	YES	Null	-1	-1	-1	-1	-1	-1	-1	-1	-1	-1	-1	Null	-1	All	HOME	-1	SEVERAL_DAY	YES
1218	MALE	60	0	Mali	Mopti	Mopti	Mopti Commune	1	Mali	Mopti	Mopti	Mopti Commune	1	0	1	1	YES	YES	Null	-1	-1	-1	-1	-1	-1	-1	-1	-1	-1	-1	Null	-1	All	HOME	-1	DAY	YES
1219	MALE	45	1	Mali	Sikasso	Yanfolila	Baya	0	Mali	Sikasso	Yanfolila	Baya	0	2	0	2	YES	YES	Null	-1	-1	-1	-1	-1	-1	-1	-1	-1	-1	-1	Null	-1	All	HOME	-1	DAY	YES
1220	MALE	40	1	Mali	Sikasso	Yanfolila	Baya	0	Mali	Sikasso	Yanfolila	Baya	0	1	0	1	YES	NO	YES	1	21	-1	-1	-1	-1	-1	-1	-1	-1	-1	HOUSEHOLD	-1	All	HOME	-1	DAY	YES
1221	MALE	36	3	Mali	Mopti	Mopti	Fatoma	0	Mali	Mopti	Mopti	Fatoma	0	1	0	1	YES	YES	Null	-1	-1	-1	-1	-1	-1	-1	-1	-1	-1	-1	Null	-1	All	HOME	-1	SEVERAL_DAY	YES
1222	MALE	33	0	Mali	Koulikoro	Kati	Kalabancoro	1	Mali	Bamako	Bamako	District	1	1	0	1	YES	YES	YES	-1	-1	-1	-1	-1	-1	-1	-1	-1	-1	-1	Null	-1	All	OTHER	At work	WEEK	YES
1223	MALE	41	2	Mali	Mopti	Mopti	Fatoma	0	Mali	Mopti	Mopti	Fatoma	0	1	0	1	YES	YES	Null	-1	-1	-1	-1	-1	-1	-1	-1	-1	-1	-1	Null	-1	HOME	OTHER	-1	SEVERAL_DAY	YES
1224	MALE	43	1	Mali	Sikasso	Yanfolila	Baya	0	Mali	Sikasso	Yanfolila	Baya	0	3	0	3	YES	YES	Null	-1	-1	-1	-1	-1	-1	-1	-1	-1	-1	-1	Null	-1	All	HOME	-1	DAY	YES
1225	MALE	27	0	Mali	Sikasso	Yanfolila	Baya	0	Mali	Koulikoro	Select	Select	NA	1	0	1	NO	Null	Null	-1	-1	-1	-1	-1	-1	-1	-1	-1	-1	-1	Null	-1	Null	Null	-1	Null	Null
1226	FEMALE	50	0	Mali	Segou	Baroueli	Boidie	0	Mali	Segou	Baroueli	Boidie	0	0	1	1	NO	Null	Null	-1	-1	-1	-1	-1	-1	-1	-1	-1	-1	-1	Null	-1	Null	Null	-1	Null	Null
1227	FEMALE	40	0	Mali	Sikasso	Yanfolila	Baya	0	Mali	Sikasso	Yanfolila	Baya	0	1	0	1	YES	NO	YES	1	15	-1	-1	-1	-1	-1	-1	-1	-1	-1	HOUSEHOLD	-1	All	HOME	-1	DAY	NO
1228	MALE	47	3	Mali	Sikasso	Yanfolila	Baya	0	Mali	Sikasso	Yanfolila	Baya	0	1	1	2	YES	YES	Null	-1	-1	-1	-1	-1	-1	-1	-1	-1	-1	-1	Null	-1	All	HOME	-1	SEVERAL_DAY	YES
1229	FEMALE	20	0	Mali	Sikasso	Yanfolila	Baya	0	Mali	Sikasso	Yanfolila	Baya	0	1	0	1	YES	YES	Null	-1	-1	-1	-1	-1	-1	-1	-1	-1	-1	-1	Null	-1	All	HOME	-1	SEVERAL_DAY	YES
1230	FEMALE	45	0	Mali	Sikasso	Yanfolila	Baya	0	Mali	Sikasso	Yanfolila	Baya	0	3	0	3	YES	YES	Null	-1	-1	-1	-1	-1	-1	-1	-1	-1	-1	-1	Null	-1	All	HOME	-1	DAY	NO
1231	MALE	43	1	Mali	Sikasso	Yanfolila	Baya	0	Mali	Sikasso	Yanfolila	Baya	0	2	0	2	YES	YES	Null	-1	-1	-1	-1	-1	-1	-1	-1	-1	-1	-1	Null	-1	All	HOME	N/A	DAY	YES
1232	FEMALE	40	0	Mali	Sikasso	Yanfolila	Baya	0	Mali	Sikasso	Yanfolila	Baya	0	1	0	1	YES	NO	YES	2	50	25	-1	-1	-1	-1	-1	-1	-1	-1	HOUSEHOLD	-1	All	HOME	-1	DAY	YES
1233	MALE	45	0	Mali	Bamako	Bamako	District	1	Mali	Koulikoro	Kati	Dio-Gare	0	3	0	3	NO	Null	Null	-1	-1	-1	-1	-1	-1	-1	-1	-1	-1	-1	Null	-1	Null	Null	N/A	Null	Null
1234	MALE	49	1	Mali	Sikasso	Yanfolila	Baya	0	Mali	Sikasso	Yanfolila	Baya	0	1	0	1	YES	NO	YES	1	17	-1	-1	-1	-1	-1	-1	-1	-1	-1	Null	-1	All	HOME	-1	SEVERAL_DAY	YES
1235	MALE	27	1	Mali	Koulikoro	Kati	Kalabancoro	1	Mali	Koulikoro	Kati	Kalabancoro	1	0	1	1	YES	YES	Null	-1	-1	-1	-1	-1	-1	-1	-1	-1	-1	-1	Null	-1	All	HOME	-1	SEVERAL_DAY	YES
1236	MALE	23	0	Mali	Mopti	Mopti	Fatoma	0	Mali	Mopti	Mopti	Fatoma	0	0	1	1	YES	YES	Null	-1	-1	-1	-1	-1	-1	-1	-1	-1	-1	-1	Null	-1	All	HOME	-1	SEVERAL_DAY	YES
1237	MALE	22	0	Mali	Koulikoro	Kati	Kalabancoro	1	Mali	Koulikoro	Kati	Kalabancoro	1	1	0	1	YES	YES	Null	-1	-1	-1	-1	-1	-1	-1	-1	-1	-1	-1	Null	-1	All	HOME	-1	SEVERAL_DAY	YES
1238	MALE	35	0	Mali	Bamako	Bamako	District	1	Mali	Bamako	Bamako	District	1	1	0	1	YES	YES	Null	-1	-1	-1	-1	-1	-1	-1	-1	-1	-1	-1	Null	-1	All	OTHER	At work	DAY	YES
1239	MALE	38	2	Mali	Sikasso	Yanfolila	Baya	0	Mali	Sikasso	Yanfolila	Baya	0	2	0	2	YES	YES	Null	-1	-1	-1	-1	-1	-1	-1	-1	-1	-1	-1	Null	-1	All	HOME	-1	SEVERAL_DAY	YES
1240	FEMALE	20	0	Mali	Sikasso	Yanfolila	Baya	0	Mali	Sikasso	Yanfolila	Baya	0	0	1	1	NO	Null	Null	-1	-1	-1	-1	-1	-1	-1	-1	-1	-1	-1	Null	-1	Null	Null	-1	Null	Null
1241	FEMALE	19	2	Mali	Mopti	Mopti	Mopti Commune	1	Mali	Mopti	Mopti	Mopti Commune	1	0	1	1	YES	YES	Null	-1	-1	-1	-1	-1	-1	-1	-1	-1	-1	-1	Null	-1	All	OTHER	Battery	SEVERAL_DAY	YES
1242	MALE	30	2	Mali	Segou	Baroueli	Baraoueli	0	Mali	Segou	Baroueli	Baraoueli	0	0	2	2	YES	YES	Null	-1	-1	-1	-1	-1	-1	-1	-1	-1	-1	-1	Null	-1	All	HOME	-1	DAY	YES
1243	MALE	37	0	Mali	Koulikoro	Kati	Kalabancoro	1	Mali	Bamako	Bamako	District	1	1	0	1	YES	YES	Null	-1	-1	-1	-1	-1	-1	-1	-1	-1	-1	-1	Null	-1	All	HOME	-1	SEVERAL_DAY	YES
1244	FEMALE	26	1	Mali	Koulikoro	Kati	Kalabancoro	1	Mali	Koulikoro	Kati	Kalabancoro	1	2	0	2	YES	YES	Null	-1	-1	-1	-1	-1	-1	-1	-1	-1	-1	-1	Null	-1	All	HOME	N/A	SEVERAL_DAY	YES
1245	MALE	37	2	Mali	Bamako	Bamako	District	1	Mali	Bamako	Bamako	District	1	2	0	2	YES	YES	Null	-1	-1	-1	-1	-1	-1	-1	-1	-1	-1	-1	Null	-1	All	HOME	-1	SEVERAL_DAY	YES
1246	FEMALE	30	1	Mali	Segou	Baroueli	Baraoueli	0	Mali	Segou	Baroueli	Baraoueli	0	1	0	1	YES	YES	Null	-1	-1	-1	-1	-1	-1	-1	-1	-1	-1	-1	Null	-1	All	OTHER	At work	DAY	YES
1247	FEMALE	70	0	Mali	Bamako	Bamako	District	1	Mali	Bamako	Bamako	District	1	1	0	1	NO	Null	Null	-1	-1	-1	-1	-1	-1	-1	-1	-1	-1	-1	Null	-1	Null	Null	-1	Null	Null
1248	FEMALE	42	2	Mali	Bamako	Bamako	District	1	Mali	Bamako	Bamako	District	1	1	0	1	YES	YES	Null	-1	-1	-1	-1	-1	-1	-1	-1	-1	-1	-1	Null	-1	All	HOME	-1	SEVERAL_DAY	YES
1249	FEMALE	28	3	Mali	Sikasso	Yanfolila	Baya	0	Mali	Sikasso	Yanfolila	Baya	0	1	0	1	NO	Null	Null	-1	-1	-1	-1	-1	-1	-1	-1	-1	-1	-1	Null	-1	Null	Null	-1	Null	Null
1250	MALE	34	3	Mali	Sikasso	Yanfolila	Baya	0	Mali	Sikasso	Yanfolila	Baya	0	3	0	3	YES	YES	Null	-1	-1	-1	-1	-1	-1	-1	-1	-1	-1	-1	Null	-1	All	HOME	-1	SEVERAL_DAY	YES
1251	FEMALE	24	2	Mali	Bamako	Bamako	District	1	Mali	Koulikoro	Kati	Dialakoroba	0	1	1	2	NO	Null	Null	-1	-1	-1	-1	-1	-1	-1	-1	-1	-1	-1	Null	-1	Null	Null	-1	Null	Null
1252	FEMALE	29	0	Mali	Koulikoro	Kati	Kalabancoro	1	Mali	Koulikoro	Kati	Kalabancoro	1	0	1	1	YES	YES	Null	-1	-1	-1	-1	-1	-1	-1	-1	-1	-1	-1	Null	-1	All	HOME	-1	SEVERAL_DAY	YES
1253	FEMALE	39	1	Mali	Sikasso	Yanfolila	Baya	0	Mali	Sikasso	Yanfolila	Baya	0	1	0	1	YES	YES	Null	-1	-1	-1	-1	-1	-1	-1	-1	-1	-1	-1	Null	-1	All	HOME	-1	DAY	YES
1254	FEMALE	40	1	Mali	Bamako	Bamako	District	1	Mali	Bamako	Bamako	District	1	1	0	1	YES	YES	Null	-1	-1	-1	-1	-1	-1	-1	-1	-1	-1	-1	Null	-1	All	HOME	N/A	DAY	YES
1255	FEMALE	30	0	Mali	Koulikoro	Kati	Kalabancoro	1	Mali	Koulikoro	Kati	Kalabancoro	1	0	1	1	YES	YES	Null	-1	-1	-1	-1	-1	-1	-1	-1	-1	-1	-1	Null	-1	All	HOME	-1	SEVERAL_DAY	YES
1256	MALE	76	6	Mali	Bamako	Bamako	District	1	Mali	Bamako	Bamako	District	1	1	0	1	NO	Null	Null	-1	-1	-1	-1	-1	-1	-1	-1	-1	-1	-1	HOUSEHOLD	-1	Null	Null	-1	Null	Null
1257	FEMALE	40	0	Mali	Bamako	Bamako	District	1	Mali	Bamako	Bamako	District	1	1	0	1	YES	NO	YES	1	40	-1	-1	-1	-1	-1	-1	-1	-1	-1	HOUSEHOLD	-1	All	HOME	N/A	SEVERAL_DAY	NO
1258	FEMALE	50	3	Mali	Sikasso	Yanfolila	Baya	0	Mali	Sikasso	Yanfolila	Baya	0	2	0	2	YES	NO	NO	1	10	-1	-1	-1	-1	-1	-1	-1	-1	-1	HOUSEHOLD	Boyfriend/Girlfriend	All	HOME	-1	SEVERAL_DAY	YES
1259	MALE	40	2	Mali	Segou	Baroueli	Boidie	0	Mali	Bamako	Bamako	District	1	2	0	2	YES	YES	Null	-1	-1	-1	-1	-1	-1	-1	-1	-1	-1	-1	Null	-1	HOME	HOME	N/A	SEVERAL_DAY	YES
1260	MALE	38	0	Mali	Segou	Baroueli	Boidie	0	Mali	Segou	Baroueli	Boidie	0	1	1	2	YES	YES	Null	-1	-1	-1	-1	-1	-1	-1	-1	-1	-1	-1	Null	-1	All	HOME	N/A	SEVERAL_DAY	YES
1261	FEMALE	42	2	Mali	Sikasso	Yanfolila	Baya	0	Mali	Sikasso	Yanfolila	Baya	0	1	0	1	YES	YES	Null	-1	-1	-1	-1	-1	-1	-1	-1	-1	-1	-1	Null	-1	All	HOME	-1	SEVERAL_DAY	YES
1262	MALE	56	0	Mali	Sikasso	Yanfolila	Baya	0	Mali	Sikasso	Yanfolila	Baya	0	0	1	1	YES	YES	Null	-1	-1	-1	-1	-1	-1	-1	-1	-1	-1	-1	Null	-1	All	HOME	-1	DAY	YES
1263	MALE	19	0	Mali	Mopti	Mopti	Fatoma	0	Mali	Mopti	Mopti	Fatoma	0	0	1	1	NO	Null	Null	-1	-1	-1	-1	-1	-1	-1	-1	-1	-1	-1	Null	-1	Null	Null	-1	Null	Null
1264	MALE	32	1	Mali	Segou	Baroueli	Boidie	0	Mali	Segou	Baroueli	Boidie	0	2	0	2	YES	YES	Null	-1	-1	-1	-1	-1	-1	-1	-1	-1	-1	-1	Null	-1	All	HOME	N/A	SEVERAL_DAY	YES
1265	MALE	36	0	Mali	Koulikoro	Kati	Kalabancoro	1	Mali	Bamako	Bamako	District	1	0	1	1	YES	YES	Null	-1	-1	-1	-1	-1	-1	-1	-1	-1	-1	-1	Null	-1	All	HOME	-1	SEVERAL_DAY	YES
1266	FEMALE	50	0	Mali	Koulikoro	Kati	Kalabancoro	1	Mali	Bamako	Bamako	District	1	1	0	1	NO	Null	Null	-1	-1	-1	-1	-1	-1	-1	-1	-1	-1	-1	Null	-1	Null	Null	-1	Null	Null
1267	FEMALE	28	2	Mali	Segou	Baroueli	Baraoueli	0	Mali	Segou	Baroueli	Baraoueli	0	2	1	3	NO	Null	Null	-1	-1	-1	-1	-1	-1	-1	-1	-1	-1	-1	Null	-1	Null	Null	-1	Null	Null
1268	MALE	26	0	Mali	Bamako	Bamako	District	1	Mali	Bamako	Bamako	District	1	0	1	1	YES	YES	Null	-1	-1	-1	-1	-1	-1	-1	-1	-1	-1	-1	Null	-1	All	HOME	N/A	SEVERAL_DAY	YES
1269	MALE	27	0	Mali	Mopti	Mopti	Fatoma	0	Mali	Mopti	Mopti	Fatoma	0	0	1	1	YES	YES	Null	-1	-1	-1	-1	-1	-1	-1	-1	-1	-1	-1	Null	-1	All	OTHER	Battery	SEVERAL_DAY	YES
1270	FEMALE	30	1	Mali	Bamako	Bamako	District	1	Mali	Bamako	Bamako	District	1	1	0	1	NO	Null	Null	-1	-1	-1	-1	-1	-1	-1	-1	-1	-1	-1	Null	-1	Null	Null	-1	Null	Null
1271	FEMALE	22	0	Mali	Sikasso	Yanfolila	Baya	0	Mali	Sikasso	Yanfolila	Baya	0	2	0	2	NO	Null	Null	-1	-1	-1	-1	-1	-1	-1	-1	-1	-1	-1	Null	-1	Null	Null	-1	Null	Null
1272	FEMALE	27	0	Mali	Sikasso	Yanfolila	Baya	0	Mali	Sikasso	Yanfolila	Baya	0	0	1	1	NO	Null	Null	-1	-1	-1	-1	-1	-1	-1	-1	-1	-1	-1	Null	-1	Null	Null	-1	Null	Null
1273	FEMALE	20	2	Mali	Segou	Baroueli	Boidie	0	Mali	Segou	Baroueli	Boidie	0	1	1	2	YES	YES	Null	-1	-1	-1	-1	-1	-1	-1	-1	-1	-1	-1	Null	-1	All	HOME	N/A	DAY	YES
1274	FEMALE	28	0	Mali	Segou	Baroueli	Baraoueli	0	Mali	Segou	Baroueli	Baraoueli	0	1	0	1	YES	YES	Null	-1	-1	-1	-1	-1	-1	-1	-1	-1	-1	-1	Null	-1	All	HOME	N/A	SEVERAL_DAY	YES
1275	MALE	32	0	Mali	Sikasso	Yanfolila	Baya	0	Mali	Sikasso	Yanfolila	Baya	0	1	5	6	NO	Null	Null	-1	-1	-1	-1	-1	-1	-1	-1	-1	-1	-1	Null	-1	Null	Null	N/A	Null	Null
1276	FEMALE	32	1	Mali	Segou	Baroueli	Baraoueli	0	Mali	Segou	Baroueli	Baraoueli	0	1	2	3	NO	Null	Null	-1	-1	-1	-1	-1	-1	-1	-1	-1	-1	-1	Null	-1	Null	Null	N/A	Null	Null
1277	MALE	42	2	Mali	Sikasso	Yanfolila	Baya	0	Mali	Sikasso	Yanfolila	Baya	0	2	0	2	NO	Null	Null	-1	-1	-1	-1	-1	-1	-1	-1	-1	-1	-1	Null	-1	Null	Null	N/A	Null	Null
1278	FEMALE	47	0	Mali	Bamako	Bamako	District	1	Mali	Bamako	Bamako	District	1	1	0	1	NO	Null	Null	-1	-1	-1	-1	-1	-1	-1	-1	-1	-1	-1	Null	-1	Null	Null	-1	Null	Null
1279	FEMALE	26	1	Mali	Koulikoro	Kati	Kalabancoro	1	Mali	Koulikoro	Kati	Kalabancoro	1	0	1	1	YES	YES	Null	-1	-1	-1	-1	-1	-1	-1	-1	-1	-1	-1	Null	-1	All	HOME	-1	SEVERAL_DAY	YES
1280	MALE	23	0	Mali	Bamako	Bamako	District	1	Mali	Bamako	Bamako	District	1	1	0	1	YES	YES	Null	-1	-1	-1	-1	-1	-1	-1	-1	-1	-1	-1	Null	-1	All	Null	N/A	SEVERAL_DAY	YES
1281	FEMALE	22	0	Mali	Bamako	Bamako	District	1	Mali	Bamako	Bamako	District	1	0	1	1	YES	YES	Null	-1	-1	-1	-1	-1	-1	-1	-1	-1	-1	-1	Null	-1	All	HOME	N/A	DAY	YES
1282	MALE	32	1	Mali	Bamako	Bamako	District	1	Mali	Koulikoro	Kati	Kalabancoro	1	3	0	3	YES	YES	Null	-1	-1	-1	-1	-1	-1	-1	-1	-1	-1	-1	Null	-1	All	HOME	-1	SEVERAL_DAY	YES
1283	MALE	37	1	Mali	Koulikoro	Kati	Kalabancoro	1	Mali	Koulikoro	Kati	Kalabancoro	1	2	0	2	YES	YES	Null	-1	-1	-1	-1	-1	-1	-1	-1	-1	-1	-1	Null	-1	All	HOME	N/A	DAY	YES
1284	FEMALE	35	1	Mali	Segou	Baroueli	Baraoueli	0	Mali	Segou	Baroueli	Baraoueli	0	1	0	1	YES	YES	Null	-1	-1	-1	-1	-1	-1	-1	-1	-1	-1	-1	Null	-1	All	HOME	N/A	SEVERAL_DAY	YES
1285	Null	23	1	Mali	Segou	Baroueli	Baraoueli	0	Mali	Segou	Baroueli	Baraoueli	0	1	1	2	YES	YES	Null	-1	-1	-1	-1	-1	-1	-1	-1	-1	-1	-1	Null	-1	All	OTHER	N/A	SEVERAL_DAY	YES
1286	FEMALE	35	2	Mali	Koulikoro	Kati	Kalabancoro	1	Mali	Koulikoro	Kati	Kalabancoro	1	2	0	2	NO	Null	Null	-1	-1	-1	-1	-1	-1	-1	-1	-1	-1	-1	Null	-1	Null	Null	N/A	Null	Null
1287	FEMALE	30	2	Mali	Bamako	Bamako	District	1	Mali	Bamako	Bamako	District	1	1	0	1	YES	YES	Null	-1	-1	-1	-1	-1	-1	-1	-1	-1	-1	-1	Null	-1	All	HOME	N/A	SEVERAL_DAY	YES
1288	FEMALE	55	0	Mali	Bamako	Bamako	District	1	Mali	Bamako	Bamako	District	1	1	0	1	NO	Null	Null	-1	-1	-1	-1	-1	-1	-1	-1	-1	-1	-1	Null	-1	Null	Null	-1	Null	Null
1289	FEMALE	49	1	Mali	Koulikoro	Kati	Kalabancoro	1	Mali	Koulikoro	Kati	Kalabancoro	1	0	1	1	YES	YES	Null	-1	-1	-1	-1	-1	-1	-1	-1	-1	-1	-1	Null	-1	All	HOME	-1	DAY	YES
1290	FEMALE	40	0	Mali	Sikasso	Yanfolila	Baya	0	Mali	Sikasso	Yanfolila	Baya	0	1	0	1	YES	NO	NO	1	20	-1	-1	-1	-1	-1	-1	-1	-1	-1	HOUSEHOLD	Child/Children	AWAY	OTHER	At a relative's house	DAY	YES
1291	MALE	25	0	Mali	Bamako	Bamako	District	1	Mali	Gao	Gao	Gao	1	3	0	3	YES	YES	Null	-1	-1	-1	-1	-1	-1	-1	-1	-1	-1	-1	Null	-1	All	HOME	-1	SEVERAL_DAY	YES
1292	MALE	33	2	Mali	Koulikoro	Kati	Kalabancoro	1	Mali	Koulikoro	Kati	Kalabancoro	1	4	0	4	YES	YES	Null	-1	-1	-1	-1	-1	-1	-1	-1	-1	-1	-1	Null	-1	All	HOME	N/A	DAY	YES
1293	MALE	37	0	Mali	Koulikoro	Kati	Kalabancoro	1	Mali	Koulikoro	Kati	Kalabancoro	1	0	2	2	YES	YES	Null	-1	-1	-1	-1	-1	-1	-1	-1	-1	-1	-1	Null	-1	All	HOME	-1	SEVERAL_DAY	YES
1294	FEMALE	28	1	Mali	Segou	Baroueli	Baraoueli	0	Mali	Segou	Baroueli	Baraoueli	0	2	0	2	YES	YES	Null	-1	-1	-1	-1	-1	-1	-1	-1	-1	-1	-1	Null	-1	All	OTHER	At a shop	DAY	NO
1295	MALE	33	2	Mali	Koulikoro	Kati	Kalabancoro	1	Mali	Koulikoro	Kati	Kalabancoro	1	0	3	3	YES	YES	Null	-1	-1	-1	-1	-1	-1	-1	-1	-1	-1	-1	Null	-1	All	HOME	-1	SEVERAL_DAY	YES
1296	FEMALE	22	1	Mali	Koulikoro	Kati	Kalabancoro	1	Mali	Koulikoro	Kati	Kalabancoro	1	8	0	8	YES	YES	Null	-1	-1	-1	-1	-1	-1	-1	-1	-1	-1	-1	Null	-1	All	HOME	N/A	MONTH	YES
1297	FEMALE	35	0	Mali	Mopti	Mopti	Mopti Commune	1	Mali	Mopti	Mopti	Mopti Commune	1	0	1	1	YES	NO	YES	2	45	17	-1	-1	-1	-1	-1	-1	-1	-1	HOUSEHOLD	-1	HOME	OTHER	Battery	DAY	YES
1298	MALE	26	0	Mali	Segou	Baroueli	Baraoueli	0	Mali	Segou	Baroueli	Baraoueli	0	1	0	1	YES	YES	Null	-1	-1	-1	-1	-1	-1	-1	-1	-1	-1	-1	Null	-1	All	HOME	-1	SEVERAL_DAY	YES
1299	FEMALE	46	0	Mali	Koulikoro	Kati	Kalabancoro	1	Mali	Koulikoro	Kati	Kalabancoro	1	3	0	3	YES	YES	Null	-1	-1	-1	-1	-1	-1	-1	-1	-1	-1	-1	Null	-1	All	HOME	-1	SEVERAL_DAY	YES
1300	MALE	20	0	Mali	Segou	Baroueli	Baraoueli	0	Mali	Bamako	Bamako	District	1	1	0	1	YES	YES	Null	-1	-1	-1	-1	-1	-1	-1	-1	-1	-1	-1	Null	-1	All	HOME	-1	SEVERAL_DAY	YES
1301	MALE	23	0	Mali	Segou	Baroueli	Boidie	0	Cote d'Ivoire	Fromager	Gagnoa	Gagnoa	NA	1	1	2	YES	YES	Null	-1	-1	-1	-1	-1	-1	-1	-1	-1	-1	-1	Null	-1	All	HOME	N/A	WEEK	YES
1302	MALE	39	1	Mali	Bamako	Bamako	District	1	Mali	Kayes	Kayes	Djelebou	0	0	1	1	YES	YES	Null	-1	-1	-1	-1	-1	-1	-1	-1	-1	-1	-1	Null	-1	All	HOME	-1	SEVERAL_DAY	YES
1303	MALE	28	0	Mali	Bamako	Bamako	District	1	Mali	Kayes	Kayes	Kayes Commune	1	2	1	3	YES	YES	Null	-1	-1	-1	-1	-1	-1	-1	-1	-1	-1	-1	Null	-1	All	HOME	-1	SEVERAL_DAY	YES
1304	MALE	50	1	Mali	Koulikoro	Kati	Kalabancoro	1	Mali	Koulikoro	Kati	Kalabancoro	1	1	0	1	YES	YES	Null	-1	-1	-1	-1	-1	-1	-1	-1	-1	-1	-1	Null	-1	All	HOME	-1	SEVERAL_DAY	YES
1305	FEMALE	52	0	Mali	Koulikoro	Kati	Kalabancoro	1	Mali	Koulikoro	Kati	Kalabancoro	1	0	1	1	NO	Null	Null	-1	-1	-1	-1	-1	-1	-1	-1	-1	-1	-1	Null	-1	Null	Null	-1	Null	Null
1306	MALE	24	0	Mali	Sikasso	Yanfolila	Baya	0	Mali	Sikasso	Yanfolila	Baya	0	0	1	1	YES	YES	Null	-1	-1	-1	-1	-1	-1	-1	-1	-1	-1	-1	Null	-1	HOME	HOME	N/A	DAY	NO
1307	MALE	34	0	Mali	Segou	Baroueli	Baraoueli	0	Mali	Segou	Baroueli	Baraoueli	0	1	0	1	YES	YES	Null	-1	-1	-1	-1	-1	-1	-1	-1	-1	-1	-1	Null	-1	All	HOME	N/A	SEVERAL_DAY	YES
1308	MALE	37	2	Mali	Bamako	Bamako	District	1	Mali	Bamako	Bamako	District	1	2	0	2	YES	YES	Null	-1	-1	-1	-1	-1	-1	-1	-1	-1	-1	-1	Null	-1	All	HOME	-1	SEVERAL_DAY	YES
1309	FEMALE	44	3	Mali	Sikasso	Yanfolila	Baya	0	Mali	Sikasso	Yanfolila	Baya	0	2	0	2	NO	Null	Null	-1	-1	-1	-1	-1	-1	-1	-1	-1	-1	-1	Null	-1	Null	Null	-1	Null	Null
1310	MALE	47	1	Mali	Segou	Baroueli	Baraoueli	0	Mali	Segou	Baroueli	Baraoueli	0	1	0	1	YES	YES	Null	-1	-1	-1	-1	-1	-1	-1	-1	-1	-1	-1	Null	-1	All	OTHER	N/A	SEVERAL_DAY	YES
1311	FEMALE	50	0	Mali	Bamako	Bamako	District	1	Mali	Bamako	Bamako	District	1	2	0	2	YES	Null	YES	-1	-1	-1	-1	-1	-1	-1	-1	-1	-1	-1	Null	-1	All	HOME	N/A	SEVERAL_DAY	YES
1312	FEMALE	24	1	Mali	Bamako	Bamako	District	1	Mali	Bamako	Bamako	District	1	1	0	1	NO	Null	Null	-1	-1	-1	-1	-1	-1	-1	-1	-1	-1	-1	Null	-1	Null	Null	-1	Null	Null
1313	FEMALE	32	0	Mali	Bamako	Bamako	District	1	Mali	Koulikoro	Kati	Mountougoula	0	0	1	1	NO	Null	Null	-1	-1	-1	-1	-1	-1	-1	-1	-1	-1	-1	Null	-1	Null	Null	-1	Null	Null
1314	MALE	29	0	Mali	Koulikoro	Kati	Kalabancoro	1	Mali	Koulikoro	Kati	Kalabancoro	1	3	0	3	YES	NO	YES	4	18	55	45	30	35	-1	-1	-1	-1	-1	HOUSEHOLD	-1	All	HOME	-1	WEEK	YES
1315	MALE	19	0	Mali	Segou	Baroueli	Baraoueli	0	Mali	Segou	Baroueli	Baraoueli	0	1	1	2	YES	YES	Null	-1	-1	-1	-1	-1	-1	-1	-1	-1	-1	-1	Null	-1	All	HOME	N/A	SEVERAL_DAY	YES
1316	MALE	76	6	Mali	Bamako	Bamako	District	1	Mali	Bamako	Bamako	District	1	1	0	1	NO	Null	Null	-1	-1	-1	-1	-1	-1	-1	-1	-1	-1	-1	Null	-1	Null	Null	-1	Null	Null
1317	MALE	48	1	Mali	Sikasso	Yanfolila	Baya	0	Mali	Sikasso	Yanfolila	Baya	0	0	1	1	NO	Null	Null	-1	-1	-1	-1	-1	-1	-1	-1	-1	-1	-1	Null	-1	Null	Null	-1	Null	Null
1318	FEMALE	19	0	Mali	Segou	Baroueli	Boidie	0	Mali	Segou	Baroueli	Boidie	0	1	0	1	NO	Null	Null	-1	-1	-1	-1	-1	-1	-1	-1	-1	-1	-1	Null	-1	Null	Null	-1	Null	Null
1319	MALE	34	1	Mali	Koulikoro	Kati	Kalabancoro	1	Mali	Koulikoro	Kati	Kalabancoro	1	0	1	1	YES	YES	Null	-1	-1	-1	-1	-1	-1	-1	-1	-1	-1	-1	Null	-1	All	OTHER	At work	DAY	YES
1320	FEMALE	23	2	Mali	Sikasso	Yanfolila	Baya	0	Mali	Sikasso	Yanfolila	Baya	0	1	0	1	NO	Null	Null	-1	-1	-1	-1	-1	-1	-1	-1	-1	-1	-1	Null	-1	Null	Null	-1	Null	Null
1321	MALE	46	2	Mali	Sikasso	Yanfolila	Baya	0	Mali	Sikasso	Yanfolila	Baya	0	0	1	1	YES	YES	Null	-1	-1	-1	-1	-1	-1	-1	-1	-1	-1	-1	Null	-1	All	HOME	-1	DAY	YES
1322	FEMALE	34	2	Mali	Sikasso	Yanfolila	Baya	0	Mali	Sikasso	Yanfolila	Baya	0	1	0	1	NO	Null	Null	-1	-1	-1	-1	-1	-1	-1	-1	-1	-1	-1	Null	-1	Null	Null	-1	Null	Null
1323	MALE	60	0	Mali	Sikasso	Yanfolila	Baya	0	Mali	Mopti	Djenne	Djenne	0	1	0	1	YES	YES	Null	-1	-1	-1	-1	-1	-1	-1	-1	-1	-1	-1	Null	-1	All	HOME	-1	DAY	YES
1324	FEMALE	25	1	Mali	Sikasso	Yanfolila	Baya	0	Mali	Sikasso	Yanfolila	Baya	0	1	0	1	NO	Null	Null	-1	-1	-1	-1	-1	-1	-1	-1	-1	-1	-1	Null	-1	Null	Null	-1	Null	Null
1325	MALE	25	2	Mali	Mopti	Mopti	Mopti Commune	1	Mali	Mopti	Mopti	Mopti Commune	1	0	1	1	YES	YES	Null	-1	-1	-1	-1	-1	-1	-1	-1	-1	-1	-1	Null	-1	All	HOME	-1	SEVERAL_DAY	YES
1326	MALE	35	2	Mali	Sikasso	Yanfolila	Baya	0	Mali	Sikasso	Yanfolila	Baya	0	1	1	2	YES	YES	Null	-1	-1	-1	-1	-1	-1	-1	-1	-1	-1	-1	Null	-1	All	HOME	N/A	DAY	YES
1327	FEMALE	45	0	Mali	Sikasso	Yanfolila	Baya	0	Mali	Sikasso	Yanfolila	Baya	0	0	1	1	NO	Null	Null	-1	-1	-1	-1	-1	-1	-1	-1	-1	-1	-1	Null	-1	Null	Null	-1	Null	Null
1328	FEMALE	50	1	Mali	Mopti	Mopti	Fatoma	0	Mali	Mopti	Mopti	Fatoma	0	1	0	1	NO	Null	Null	-1	-1	-1	-1	-1	-1	-1	-1	-1	-1	-1	Null	-1	Null	Null	-1	Null	Null
1329	FEMALE	29	2	Mali	Sikasso	Yanfolila	Baya	0	Mali	Sikasso	Yanfolila	Baya	0	1	0	1	NO	Null	Null	-1	-1	-1	-1	-1	-1	-1	-1	-1	-1	-1	Null	-1	Null	Null	-1	Null	Null
1330	MALE	28	0	Mali	Bamako	Bamako	District	1	Mali	Bamako	Bamako	District	1	0	1	1	YES	YES	Null	-1	-1	-1	-1	-1	-1	-1	-1	-1	-1	-1	Null	-1	All	HOME	N/A	WEEK	NO
1331	MALE	61	4	Mali	Sikasso	Yanfolila	Baya	0	Mali	Sikasso	Yanfolila	Baya	0	1	0	1	YES	YES	Null	-1	-1	-1	-1	-1	-1	-1	-1	-1	-1	-1	Null	-1	AWAY	HOME	-1	SEVERAL_DAY	YES
1332	MALE	25	0	Mali	Sikasso	Yanfolila	Baya	0	Mali	Sikasso	Yanfolila	Baya	0	2	0	2	YES	YES	YES	-1	-1	-1	-1	-1	-1	-1	-1	-1	-1	-1	Null	-1	All	OTHER	At work	SEVERAL_DAY	YES
1333	MALE	35	1	Mali	Sikasso	Yanfolila	Baya	0	Mali	Sikasso	Yanfolila	Baya	0	1	0	1	NO	Null	Null	-1	-1	-1	-1	-1	-1	-1	-1	-1	-1	-1	Null	-1	Null	Null	-1	Null	Null
1334	MALE	16	0	Mali	Koulikoro	Kati	Kalabancoro	1	Mali	Koulikoro	Kati	Kalabancoro	1	0	1	1	YES	YES	Null	-1	-1	-1	-1	-1	-1	-1	-1	-1	-1	-1	Null	-1	All	HOME	-1	DAY	YES
1335	FEMALE	22	0	Mali	Koulikoro	Kati	Kalabancoro	1	Mali	Koulikoro	Kati	Kalabancoro	1	1	0	1	YES	YES	Null	-1	-1	-1	-1	-1	-1	-1	-1	-1	-1	-1	Null	-1	All	HOME	-1	DAY	YES
1336	MALE	33	3	Mali	Mopti	Mopti	Fatoma	0	Mali	Mopti	Mopti	Fatoma	0	1	0	1	NO	Null	Null	-1	-1	-1	-1	-1	-1	-1	-1	-1	-1	-1	Null	-1	Null	Null	-1	Null	Null
1337	MALE	24	0	Mali	Mopti	Mopti	Fatoma	0	Mali	Mopti	Mopti	Fatoma	0	1	0	1	YES	YES	Null	-1	-1	-1	-1	-1	-1	-1	-1	-1	-1	-1	Null	-1	All	HOME	-1	DAY	YES
1338	FEMALE	25	1	Mali	Mopti	Mopti	Fatoma	0	Mali	Mopti	Mopti	Fatoma	0	1	0	1	NO	Null	Null	-1	-1	-1	-1	-1	-1	-1	-1	-1	-1	-1	Null	-1	Null	Null	-1	Null	Null
1339	MALE	30	0	Mali	Mopti	Mopti	Fatoma	0	Mali	Mopti	Mopti	Fatoma	0	1	0	1	YES	YES	Null	-1	-1	-1	-1	-1	-1	-1	-1	-1	-1	-1	Null	-1	HOME	HOME	-1	SEVERAL_DAY	YES
1340	MALE	30	2	Mali	Mopti	Mopti	Fatoma	0	Mali	Mopti	Mopti	Fatoma	0	1	0	1	YES	YES	Null	-1	-1	-1	-1	-1	-1	-1	-1	-1	-1	-1	Null	-1	All	HOME	-1	DAY	YES
1341	MALE	20	0	Mali	Mopti	Mopti	Fatoma	0	Mali	Mopti	Mopti	Fatoma	0	0	1	1	NO	Null	Null	-1	-1	-1	-1	-1	-1	-1	-1	-1	-1	-1	Null	-1	Null	Null	-1	Null	Null
1342	MALE	29	0	Mali	Mopti	Mopti	Fatoma	0	Mali	Mopti	Mopti	Fatoma	0	1	0	1	YES	YES	Null	-1	-1	-1	-1	-1	-1	-1	-1	-1	-1	-1	Null	-1	All	HOME	-1	DAY	YES
1343	FEMALE	18	0	Mali	Mopti	Mopti	Fatoma	0	Mali	Mopti	Mopti	Fatoma	0	0	1	1	NO	Null	Null	-1	-1	-1	-1	-1	-1	-1	-1	-1	-1	-1	Null	-1	Null	Null	-1	Null	Null
1344	FEMALE	25	0	Mali	Mopti	Mopti	Fatoma	0	Mali	Mopti	Mopti	Fatoma	0	1	0	1	NO	Null	Null	-1	-1	-1	-1	-1	-1	-1	-1	-1	-1	-1	Null	-1	Null	Null	-1	Null	Null
1345	FEMALE	24	1	Mali	Mopti	Mopti	Fatoma	0	Mali	Mopti	Mopti	Fatoma	0	1	1	2	YES	YES	Null	-1	-1	-1	-1	-1	-1	-1	-1	-1	-1	-1	Null	-1	All	OTHER	At the market	SEVERAL_DAY	YES
1346	FEMALE	36	3	Mali	Mopti	Mopti	Fatoma	0	Mali	Mopti	Mopti	Fatoma	0	0	2	2	YES	YES	Null	-1	-1	-1	-1	-1	-1	-1	-1	-1	-1	-1	Null	-1	Null	HOME	-1	DAY	YES
1347	FEMALE	22	3	Mali	Segou	Baroueli	Boidie	0	Mali	Segou	Baroueli	Boidie	0	6	0	6	YES	YES	Null	-1	-1	-1	-1	-1	-1	-1	-1	-1	-1	-1	Null	-1	All	HOME	N/A	DAY	YES
1348	MALE	37	2	Mali	Mopti	Mopti	Fatoma	0	Mali	Mopti	Mopti	Fatoma	0	1	0	1	YES	YES	Null	-1	-1	-1	-1	-1	-1	-1	-1	-1	-1	-1	Null	-1	All	OTHER	At a neighbor's house	WEEK	YES
1349	MALE	51	1	Mali	Koulikoro	Kati	Kalabancoro	1	Mali	Koulikoro	Kati	Kalabancoro	1	0	1	1	YES	YES	Null	-1	-1	-1	-1	-1	-1	-1	-1	-1	-1	-1	Null	-1	All	HOME	N/A	DAY	YES
1350	FEMALE	30	0	Mali	Mopti	Mopti	Mopti Commune	1	Mali	Mopti	Mopti	Mopti Commune	1	0	1	1	NO	Null	Null	-1	-1	-1	-1	-1	-1	-1	-1	-1	-1	-1	Null	-1	Null	Null	-1	Null	Null
1351	MALE	61	0	Mali	Mopti	Mopti	Fatoma	0	Mali	Mopti	Mopti	Fatoma	0	1	0	1	YES	YES	Null	-1	-1	-1	-1	-1	-1	-1	-1	-1	-1	-1	Null	-1	All	HOME	-1	WEEK	NO
1352	MALE	25	1	Mali	Mopti	Mopti	Fatoma	0	Mali	Mopti	Mopti	Fatoma	0	1	0	1	YES	YES	Null	-1	-1	-1	-1	-1	-1	-1	-1	-1	-1	-1	Null	-1	All	OTHER	-1	SEVERAL_DAY	YES
1353	FEMALE	20	0	Mali	Mopti	Mopti	Mopti Commune	1	Mali	Mopti	Mopti	Mopti Commune	1	0	1	1	YES	YES	Null	-1	-1	-1	-1	-1	-1	-1	-1	-1	-1	-1	Null	-1	All	HOME	-1	SEVERAL_DAY	YES
1354	FEMALE	19	2	Mali	Mopti	Mopti	Mopti Commune	1	Mali	Mopti	Mopti	Mopti Commune	1	0	1	1	NO	YES	Null	-1	-1	-1	-1	-1	-1	-1	-1	-1	-1	-1	Null	-1	Null	Null	-1	Null	Null
1355	MALE	24	0	Mali	Mopti	Mopti	Mopti Commune	1	Mali	Mopti	Mopti	Mopti Commune	1	0	1	1	NO	Null	Null	-1	-1	-1	-1	-1	-1	-1	-1	-1	-1	-1	Null	-1	Null	Null	-1	Null	Null
1356	MALE	60	1	Mali	Sikasso	Yanfolila	Baya	0	Mali	Sikasso	Yanfolila	Baya	0	1	0	1	YES	YES	Null	-1	-1	-1	-1	-1	-1	-1	-1	-1	-1	-1	Null	-1	All	HOME	-1	SEVERAL_DAY	YES
1357	FEMALE	29	3	Mali	Bamako	Bamako	District	1	Mali	Bamako	Bamako	District	1	0	1	1	YES	YES	Null	-1	-1	-1	-1	-1	-1	-1	-1	-1	-1	-1	Null	-1	AWAY	HOME	-1	DAY	NO
1358	FEMALE	43	0	Mali	Segou	Baroueli	Baraoueli	0	Mali	Segou	Baroueli	Baraoueli	0	2	0	2	YES	YES	Null	-1	-1	-1	-1	-1	-1	-1	-1	-1	-1	-1	Null	-1	All	HOME	-1	WEEK	YES
1359	FEMALE	18	1	Mali	Segou	Baroueli	Baraoueli	0	Mali	Segou	Baroueli	Baraoueli	0	1	1	2	YES	YES	Null	-1	-1	-1	-1	-1	-1	-1	-1	-1	-1	-1	Null	-1	All	OTHER	At a neighbor's house	DAY	YES
1360	MALE	18	0	Mali	Segou	Baroueli	Baraoueli	0	Mali	Segou	Baroueli	Baraoueli	0	0	1	1	NO	Null	Null	-1	-1	-1	-1	-1	-1	-1	-1	-1	-1	-1	Null	-1	Null	Null	-1	Null	Null
1361	MALE	26	0	Mali	Sikasso	Yanfolila	Baya	0	Mali	Sikasso	Yanfolila	Baya	0	1	0	1	YES	NO	YES	1	22	-1	-1	-1	-1	-1	-1	-1	-1	-1	Null	-1	All	HOME	-1	DAY	YES
1362	FEMALE	26	0	Mali	Segou	Baroueli	Baraoueli	0	Mali	Segou	Baroueli	Baraoueli	0	1	0	1	YES	YES	Null	-1	-1	-1	-1	-1	-1	-1	-1	-1	-1	-1	Null	-1	All	HOME	-1	SEVERAL_DAY	YES
1363	MALE	27	0	Mali	Koulikoro	Kati	Kalabancoro	1	Angola	Luanda	Luanda	Luanda	NA	1	1	2	YES	YES	Null	-1	-1	-1	-1	-1	-1	-1	-1	-1	-1	-1	Null	-1	All	HOME	N/A	DAY	YES
1364	FEMALE	21	0	Mali	Koulikoro	Kati	Kalabancoro	1	Mali	Koulikoro	Kati	Kalabancoro	1	1	0	1	NO	Null	Null	-1	-1	-1	-1	-1	-1	-1	-1	-1	-1	-1	Null	-1	Null	Null	-1	Null	Null
1365	FEMALE	25	0	Mali	Sikasso	Yanfolila	Baya	0	Mali	Sikasso	Yanfolila	Baya	0	0	1	1	YES	YES	Null	-1	-1	-1	-1	-1	-1	-1	-1	-1	-1	-1	Null	-1	All	OTHER	At a neighbor's house	SEVERAL_DAY	YES
1366	MALE	18	0	Mali	Koulikoro	Kati	Kalabancoro	1	Mali	Koulikoro	Kati	Kalabancoro	1	0	1	1	YES	YES	Null	-1	-1	-1	-1	-1	-1	-1	-1	-1	-1	-1	Null	-1	All	HOME	-1	SEVERAL_DAY	YES
1367	MALE	21	0	Mali	Sikasso	Yanfolila	Baya	0	Guinea	Kankan	Kankan	Kankan	NA	0	1	1	NO	NO	YES	-1	-1	-1	-1	-1	-1	-1	-1	-1	-1	-1	Null	-1	Null	Null	N/A	Null	Null
1368	FEMALE	25	1	Mali	Sikasso	Yanfolila	Baya	0	Mali	Sikasso	Yanfolila	Baya	0	0	1	1	NO	Null	Null	-1	-1	-1	-1	-1	-1	-1	-1	-1	-1	-1	Null	-1	Null	Null	-1	Null	Null
1369	MALE	20	0	Mali	Koulikoro	Kati	Kalabancoro	1	Mali	Koulikoro	Kati	Kalabancoro	1	0	2	2	YES	YES	Null	-1	-1	-1	-1	-1	-1	-1	-1	-1	-1	-1	Null	-1	All	HOME	N/A	DAY	YES
1370	MALE	60	1	Mali	Koulikoro	Kati	Kalabancoro	1	Mali	Koulikoro	Kati	Kalabancoro	1	1	0	1	YES	YES	Null	-1	-1	-1	-1	-1	-1	-1	-1	-1	-1	-1	Null	-1	All	HOME	-1	SEVERAL_DAY	YES
1371	FEMALE	29	2	Mali	Koulikoro	Kati	Kalabancoro	1	Mali	Koulikoro	Kati	Kalabancoro	1	0	1	1	YES	YES	Null	-1	-1	-1	-1	-1	-1	-1	-1	-1	-1	-1	Null	-1	AWAY	HOME	N/A	DAY	YES
1372	MALE	29	0	Mali	Sikasso	Yanfolila	Baya	0	Mali	Sikasso	Yanfolila	Baya	0	1	0	1	YES	YES	Null	-1	-1	-1	-1	-1	-1	-1	-1	-1	-1	-1	Null	-1	AWAY	HOME	-1	DAY	YES
1373	MALE	29	0	Mali	Sikasso	Yanfolila	Baya	0	Mali	Sikasso	Yanfolila	Baya	0	1	0	1	YES	YES	Null	-1	-1	-1	-1	-1	-1	-1	-1	-1	-1	-1	Null	-1	All	HOME	N/A	DAY	YES
1374	MALE	46	1	Mali	Segou	Baroueli	Boidie	0	Mali	Segou	Baroueli	Boidie	0	3	0	3	YES	YES	Null	-1	-1	-1	-1	-1	-1	-1	-1	-1	-1	-1	Null	-1	All	HOME	N/A	SEVERAL_DAY	YES
1375	FEMALE	38	0	Mali	Segou	Baroueli	Boidie	0	Mali	Segou	Baroueli	Boidie	0	0	1	1	YES	YES	Null	-1	-1	-1	-1	-1	-1	-1	-1	-1	-1	-1	Null	-1	All	HOME	N/A	WEEK	YES
1376	MALE	57	1	Mali	Mopti	Mopti	Fatoma	0	Mali	Mopti	Mopti	Fatoma	0	1	0	1	NO	Null	Null	-1	-1	-1	-1	-1	-1	-1	-1	-1	-1	-1	Null	-1	Null	Null	-1	Null	Null
1377	MALE	65	1	Mali	Koulikoro	Kati	Kalabancoro	1	Mali	Koulikoro	Kati	Kalabancoro	1	0	1	1	YES	YES	Null	-1	-1	-1	-1	-1	-1	-1	-1	-1	-1	-1	Null	-1	All	HOME	-1	SEVERAL_DAY	YES
1378	MALE	65	1	Mali	Koulikoro	Kati	Kalabancoro	1	Mali	Koulikoro	Kati	Kalabancoro	1	0	1	1	YES	YES	Null	-1	-1	-1	-1	-1	-1	-1	-1	-1	-1	-1	Null	-1	All	HOME	-1	SEVERAL_DAY	YES
1379	FEMALE	35	1	Mali	Bamako	Bamako	District	1	Mali	Bamako	Bamako	District	1	1	0	1	YES	YES	Null	-1	-1	-1	-1	-1	-1	-1	-1	-1	-1	-1	Null	-1	All	HOME	-1	SEVERAL_DAY	YES
1380	FEMALE	36	1	Mali	Bamako	Bamako	District	1	Mali	Bamako	Bamako	District	1	1	0	1	YES	YES	Null	-1	-1	-1	-1	-1	-1	-1	-1	-1	-1	-1	Null	-1	All	HOME	-1	DAY	YES
1381	MALE	27	1	Mali	Koulikoro	Kati	Kalabancoro	1	Mali	Koulikoro	Kati	Kalabancoro	1	2	0	2	YES	YES	Null	-1	-1	-1	-1	-1	-1	-1	-1	-1	-1	-1	Null	-1	All	HOME	-1	DAY	YES
1382	MALE	32	1	Mali	Koulikoro	Kati	Kalabancoro	1	Mali	Koulikoro	Kati	Kalabancoro	1	1	0	1	YES	YES	Null	-1	-1	-1	-1	-1	-1	-1	-1	-1	-1	-1	Null	-1	All	HOME	N/A	SEVERAL_DAY	YES
1383	FEMALE	55	0	Mali	Bamako	Bamako	District	1	Mali	Bamako	Bamako	District	1	2	0	2	YES	NO	YES	1	17	-1	-1	-1	-1	-1	-1	-1	-1	-1	Null	-1	All	HOME	-1	DAY	YES
1384	MALE	43	2	Mali	Bamako	Bamako	District	1	Mali	Bamako	Bamako	District	1	0	1	1	YES	YES	Null	-1	-1	-1	-1	-1	-1	-1	-1	-1	-1	-1	Null	-1	All	HOME	-1	DAY	YES
1385	MALE	29	0	Mali	Segou	Baroueli	Baraoueli	0	Mali	Sikasso	Kolondieba	Kolondieba	0	2	0	2	YES	YES	Null	-1	-1	-1	-1	-1	-1	-1	-1	-1	-1	-1	Null	-1	All	HOME	-1	SEVERAL_DAY	YES
1386	MALE	42	6	Mali	Sikasso	Yanfolila	Baya	0	Mali	Sikasso	Yanfolila	Baya	0	1	0	1	YES	YES	Null	-1	-1	-1	-1	-1	-1	-1	-1	-1	-1	-1	Null	-1	All	OTHER	At a neighbor's house	SEVERAL_DAY	YES
1387	MALE	22	0	Mali	Sikasso	Yanfolila	Baya	0	Mali	Sikasso	Yanfolila	Baya	0	0	1	1	YES	YES	Null	-1	-1	-1	-1	-1	-1	-1	-1	-1	-1	-1	Null	-1	All	HOME	-1	DAY	YES
1388	MALE	22	0	Mali	Sikasso	Yanfolila	Baya	0	Mali	Sikasso	Yanfolila	Baya	0	0	2	2	YES	NO	YES	1	21	-1	-1	-1	-1	-1	-1	-1	-1	-1	COMMUNITY	-1	AWAY	HOME	N/A	SEVERAL_DAY	YES
1389	MALE	36	3	Mali	Sikasso	Yanfolila	Baya	0	Mali	Segou	Macina	Kolongo	0	1	0	1	YES	YES	Null	-1	-1	-1	-1	-1	-1	-1	-1	-1	-1	-1	Null	-1	All	HOME	-1	DAY	YES
1390	FEMALE	50	0	Mali	Sikasso	Yanfolila	Baya	0	Mali	Sikasso	Yanfolila	Baya	0	1	0	1	NO	Null	Null	-1	-1	-1	-1	-1	-1	-1	-1	-1	-1	-1	Null	-1	Null	Null	-1	Null	Null
1391	FEMALE	30	0	Mali	Sikasso	Yanfolila	Baya	0	Mali	Sikasso	Yanfolila	Baya	0	3	0	3	YES	YES	Null	-1	-1	-1	-1	-1	-1	-1	-1	-1	-1	-1	Null	-1	All	HOME	-1	SEVERAL_DAY	YES
1392	FEMALE	40	2	Mali	Sikasso	Yanfolila	Baya	0	Mali	Sikasso	Yanfolila	Baya	0	1	1	2	NO	Null	Null	-1	-1	-1	-1	-1	-1	-1	-1	-1	-1	-1	Null	-1	Null	Null	N/A	Null	Null
1393	FEMALE	75	0	Mali	Sikasso	Yanfolila	Baya	0	Mali	Sikasso	Yanfolila	Baya	0	3	0	3	NO	Null	Null	-1	-1	-1	-1	-1	-1	-1	-1	-1	-1	-1	Null	-1	Null	Null	-1	Null	Null
1394	FEMALE	23	2	Mali	Sikasso	Yanfolila	Baya	0	Mali	Sikasso	Yanfolila	Baya	0	1	0	1	NO	Null	Null	-1	-1	-1	-1	-1	-1	-1	-1	-1	-1	-1	Null	-1	Null	Null	-1	Null	Null
1395	MALE	21	0	Mali	Bamako	Bamako	District	1	Mali	Bamako	Bamako	District	1	0	2	2	YES	YES	Null	-1	-1	-1	-1	-1	-1	-1	-1	-1	-1	-1	Null	-1	All	HOME	N/A	SEVERAL_DAY	YES
1396	MALE	26	0	Mali	Koulikoro	Kati	Kalabancoro	1	Mali	Koulikoro	Kati	Kalabancoro	1	0	1	1	YES	YES	Null	-1	-1	-1	-1	-1	-1	-1	-1	-1	-1	-1	Null	-1	All	HOME	-1	SEVERAL_DAY	YES
1397	MALE	28	2	Mali	Koulikoro	Kati	Kalabancoro	1	Mali	Koulikoro	Kati	Kalabancoro	1	0	1	1	YES	YES	Null	-1	-1	-1	-1	-1	-1	-1	-1	-1	-1	-1	Null	-1	All	HOME	-1	DAY	YES
1398	MALE	16	0	Mali	Koulikoro	Kati	Kalabancoro	1	Mali	Koulikoro	Kati	Kalabancoro	1	0	1	1	YES	YES	Null	-1	-1	-1	-1	-1	-1	-1	-1	-1	-1	-1	Null	-1	All	HOME	-1	WEEK	YES
1399	FEMALE	22	1	Mali	Mopti	Mopti	Fatoma	0	Mali	Mopti	Mopti	Fatoma	0	2	0	2	YES	YES	Null	-1	-1	-1	-1	-1	-1	-1	-1	-1	-1	-1	Null	-1	All	HOME	-1	DAY	YES
1400	MALE	36	1	Mali	Mopti	Mopti	Mopti Commune	1	Mali	Mopti	Mopti	Mopti Commune	1	1	1	2	YES	YES	Null	-1	-1	-1	-1	-1	-1	-1	-1	-1	-1	-1	Null	-1	All	HOME	-1	SEVERAL_DAY	YES
1401	MALE	44	2	Mali	Segou	Baroueli	Baraoueli	0	Mali	Segou	Baroueli	Baraoueli	0	1	0	1	NO	Null	Null	-1	-1	-1	-1	-1	-1	-1	-1	-1	-1	-1	Null	-1	Null	Null	-1	Null	Null
1402	MALE	29	2	Mali	Sikasso	Yanfolila	Baya	0	Mali	Sikasso	Yanfolila	Baya	0	1	0	1	YES	YES	Null	-1	-1	-1	-1	-1	-1	-1	-1	-1	-1	-1	Null	-1	All	HOME	-1	DAY	YES
1403	MALE	23	1	Mali	Koulikoro	Kati	Kalabancoro	1	Mali	Koulikoro	Kati	Kalabancoro	1	0	1	1	NO	Null	Null	-1	-1	-1	-1	-1	-1	-1	-1	-1	-1	-1	Null	-1	Null	Null	N/A	Null	Null
1404	FEMALE	19	0	Mali	Koulikoro	Kati	Kalabancoro	1	Mali	Bamako	Bamako	District	1	0	1	1	NO	Null	Null	-1	-1	-1	-1	-1	-1	-1	-1	-1	-1	-1	Null	-1	Null	Null	-1	Null	Null
1405	MALE	23	0	Mali	Koulikoro	Kati	Kalabancoro	1	Mali	Mopti	Koro	Koro	0	3	1	4	YES	YES	Null	-1	-1	-1	-1	-1	-1	-1	-1	-1	-1	-1	Null	-1	All	HOME	-1	SEVERAL_DAY	YES
1406	FEMALE	47	1	Mali	Mopti	Mopti	Fatoma	0	Mali	Mopti	Mopti	Fatoma	0	1	0	1	NO	Null	Null	-1	-1	-1	-1	-1	-1	-1	-1	-1	-1	-1	Null	-1	Null	Null	-1	Null	Null
1407	MALE	36	1	Mali	Koulikoro	Kati	Kalabancoro	1	Mali	Sikasso	Yanfolila	Select	NA	0	1	1	YES	YES	Null	-1	-1	-1	-1	-1	-1	-1	-1	-1	-1	-1	Null	-1	All	HOME	-1	SEVERAL_DAY	YES
1408	FEMALE	45	0	Mali	Sikasso	Yanfolila	Baya	0	Mali	Sikasso	Yanfolila	Baya	0	1	0	1	YES	YES	Null	-1	-1	-1	-1	-1	-1	-1	-1	-1	-1	-1	Null	-1	All	HOME	N/A	SEVERAL_DAY	NO
1409	MALE	31	1	Mali	Koulikoro	Kati	Kalabancoro	1	Mali	Koulikoro	Kati	Kalabancoro	1	1	1	2	YES	YES	Null	-1	-1	-1	-1	-1	-1	-1	-1	-1	-1	-1	Null	-1	All	HOME	-1	SEVERAL_DAY	YES
1410	MALE	21	0	Mali	Koulikoro	Kati	Kalabancoro	1	Mali	Koulikoro	Kati	Kalabancoro	1	1	0	1	NO	Null	Null	-1	-1	-1	-1	-1	-1	-1	-1	-1	-1	-1	Null	-1	Null	Null	-1	Null	Null
1411	FEMALE	18	0	Mali	Sikasso	Yanfolila	Baya	0	Mali	Bamako	Bamako	District	1	1	1	2	YES	YES	Null	-1	-1	-1	-1	-1	-1	-1	-1	-1	-1	-1	Null	-1	HOME	HOME	N/A	DAY	YES
1412	FEMALE	58	0	Mali	Koulikoro	Kati	Kalabancoro	1	Mali	Koulikoro	Kati	Kalabancoro	1	0	1	1	YES	YES	Null	-1	-1	-1	-1	-1	-1	-1	-1	-1	-1	-1	Null	-1	All	HOME	-1	DAY	YES
1413	MALE	46	3	Mali	Sikasso	Yanfolila	Baya	0	Mali	Sikasso	Yanfolila	Baya	0	1	0	1	YES	YES	Null	-1	-1	-1	-1	-1	-1	-1	-1	-1	-1	-1	Null	-1	All	HOME	N/A	SEVERAL_DAY	YES
1414	FEMALE	43	1	Mali	Sikasso	Yanfolila	Baya	0	Mali	Sikasso	Yanfolila	Baya	0	3	0	3	NO	Null	Null	-1	-1	-1	-1	-1	-1	-1	-1	-1	-1	-1	Null	-1	Null	Null	-1	Null	Null
1415	MALE	20	0	Mali	Sikasso	Yanfolila	Baya	0	Mali	Sikasso	Yanfolila	Baya	0	1	0	1	YES	YES	Null	-1	-1	-1	-1	-1	-1	-1	-1	-1	-1	-1	Null	-1	All	HOME	N/A	DAY	YES
1416	FEMALE	19	0	Mali	Bamako	Bamako	District	1	Mali	Sikasso	Bougouni	Koumantou	0	0	1	1	NO	Null	Null	-1	-1	-1	-1	-1	-1	-1	-1	-1	-1	-1	Null	-1	Null	Null	-1	Null	Null
1417	MALE	22	0	Mali	Segou	Baroueli	Baraoueli	0	Mali	Sikasso	Koutiala	Koutiala Commune	1	0	1	1	NO	Null	Null	-1	-1	-1	-1	-1	-1	-1	-1	-1	-1	-1	Null	-1	Null	Null	N/A	Null	Null
1418	MALE	37	1	Mali	Segou	Baroueli	Baraoueli	0	Mali	Segou	Baroueli	Baraoueli	0	1	0	1	YES	YES	Null	-1	-1	-1	-1	-1	-1	-1	-1	-1	-1	-1	Null	-1	All	OTHER	At work	DAY	YES
1419	FEMALE	35	2	Mali	Sikasso	Yanfolila	Baya	0	Mali	Sikasso	Yanfolila	Baya	0	1	0	1	YES	YES	Null	-1	-1	-1	-1	-1	-1	-1	-1	-1	-1	-1	Null	-1	All	HOME	-1	SEVERAL_DAY	YES
1420	MALE	23	0	Mali	Bamako	Bamako	District	1	Mali	Sikasso	Koutiala	Koutiala Commune	1	0	1	1	YES	YES	Null	-1	-1	-1	-1	-1	-1	-1	-1	-1	-1	-1	Null	-1	All	HOME	-1	DAY	YES
1421	MALE	18	0	Mali	Koulikoro	Kati	Kalabancoro	1	Mali	Koulikoro	Kati	Kalabancoro	1	0	1	1	NO	Null	Null	-1	-1	-1	-1	-1	-1	-1	-1	-1	-1	-1	Null	-1	Null	Null	-1	Null	Null
1422	MALE	24	0	Mali	Sikasso	Yanfolila	Baya	0	Mali	Sikasso	Koutiala	Koutiala Commune	1	0	1	1	NO	Null	Null	-1	-1	-1	-1	-1	-1	-1	-1	-1	-1	-1	Null	-1	Null	Null	N/A	Null	Null
1423	FEMALE	22	3	Mali	Koulikoro	Kati	Kalabancoro	1	Mali	Koulikoro	Kati	Kalabancoro	1	1	0	1	NO	Null	Null	-1	-1	-1	-1	-1	-1	-1	-1	-1	-1	-1	Null	-1	Null	Null	-1	Null	Null
1424	MALE	16	0	Mali	Mopti	Mopti	Mopti Commune	1	Mali	Mopti	Mopti	Mopti Commune	1	1	0	1	NO	Null	Null	-1	-1	-1	-1	-1	-1	-1	-1	-1	-1	-1	Null	-1	Null	Null	-1	Null	Null
1425	FEMALE	28	2	Mali	Koulikoro	Kati	Kalabancoro	1	Mali	Koulikoro	Kati	Kalabancoro	1	1	0	1	YES	NO	YES	2	36	21	-1	-1	-1	-1	-1	-1	-1	-1	HOUSEHOLD	-1	AWAY	HOME	-1	DAY	YES
1426	FEMALE	20	1	Mali	Sikasso	Yanfolila	Baya	0	Mali	Sikasso	Yanfolila	Baya	0	0	1	1	NO	Null	Null	-1	-1	-1	-1	-1	-1	-1	-1	-1	-1	-1	Null	-1	Null	Null	-1	Null	Null
1427	MALE	40	1	Mali	Segou	Baroueli	Baraoueli	0	Mali	Segou	Baroueli	Baraoueli	0	1	0	1	YES	YES	Null	-1	-1	-1	-1	-1	-1	-1	-1	-1	-1	-1	Null	-1	All	HOME	N/A	DAY	YES
1428	MALE	49	2	Mali	Sikasso	Yanfolila	Baya	0	Mali	Sikasso	Yanfolila	Baya	0	2	0	2	YES	NO	YES	1	34	-1	-1	-1	-1	-1	-1	-1	-1	-1	HOUSEHOLD	-1	AWAY	HOME	-1	DAY	YES
1429	MALE	86	0	Mali	Mopti	Mopti	Mopti Commune	1	Mali	Mopti	Mopti	Mopti Commune	1	1	0	1	YES	YES	Null	-1	-1	-1	-1	-1	-1	-1	-1	-1	-1	-1	Null	-1	All	HOME	-1	SEVERAL_DAY	YES
1430	MALE	33	1	Mali	Sikasso	Yanfolila	Baya	0	Mali	Segou	Niono	Niono	0	0	1	1	YES	YES	Null	-1	-1	-1	-1	-1	-1	-1	-1	-1	-1	-1	Null	-1	All	HOME	N/A	SEVERAL_DAY	YES
1431	MALE	28	0	Mali	Mopti	Mopti	Fatoma	0	Mali	Mopti	Mopti	Fatoma	0	1	0	1	YES	YES	Null	-1	-1	-1	-1	-1	-1	-1	-1	-1	-1	-1	Null	-1	All	OTHER	Battery	SEVERAL_DAY	YES
1432	MALE	21	0	Mali	Bamako	Bamako	District	1	Mali	Bamako	Bamako	District	1	0	1	1	NO	Null	Null	-1	-1	-1	-1	-1	-1	-1	-1	-1	-1	-1	Null	-1	Null	Null	N/A	Null	Null
1433	FEMALE	42	0	Mali	Sikasso	Yanfolila	Baya	0	Mali	Sikasso	Yanfolila	Baya	0	1	1	2	YES	YES	Null	-1	-1	-1	-1	-1	-1	-1	-1	-1	-1	-1	Null	-1	All	HOME	-1	SEVERAL_DAY	YES
1434	FEMALE	28	0	Mali	Sikasso	Yanfolila	Baya	0	Mali	Sikasso	Yanfolila	Baya	0	1	0	1	NO	Null	Null	-1	-1	-1	-1	-1	-1	-1	-1	-1	-1	-1	Null	-1	Null	Null	-1	Null	Null
1435	FEMALE	30	0	Mali	Sikasso	Yanfolila	Baya	0	Mali	Sikasso	Yanfolila	Baya	0	0	1	1	NO	Null	Null	-1	-1	-1	-1	-1	-1	-1	-1	-1	-1	-1	Null	-1	Null	Null	-1	Null	Null
1436	MALE	33	2	Mali	Bamako	Bamako	District	1	Mali	Bamako	Bamako	District	1	1	0	1	YES	NO	YES	1	22	-1	-1	-1	-1	-1	-1	-1	-1	-1	HOUSEHOLD	-1	AWAY	HOME	-1	SEVERAL_DAY	YES
1437	MALE	34	0	Mali	Bamako	Bamako	District	1	Mali	Bamako	Bamako	District	1	1	0	1	YES	YES	Null	-1	-1	-1	-1	-1	-1	-1	-1	-1	-1	-1	Null	-1	All	HOME	-1	SEVERAL_DAY	YES
1438	MALE	30	0	Mali	Segou	Baroueli	Baraoueli	0	Mali	Segou	Baroueli	Baraoueli	0	1	1	2	YES	YES	Null	-1	-1	-1	-1	-1	-1	-1	-1	-1	-1	-1	Null	-1	All	HOME	N/A	SEVERAL_DAY	YES
1439	MALE	43	1	Mali	Sikasso	Yanfolila	Baya	0	Mali	Sikasso	Yanfolila	Baya	0	1	0	1	NO	Null	Null	-1	-1	-1	-1	-1	-1	-1	-1	-1	-1	-1	Null	-1	Null	Null	N/A	Null	Null
1440	MALE	60	0	Mali	Segou	Baroueli	Baraoueli	0	Mali	Segou	Baroueli	Baraoueli	0	3	0	3	YES	YES	Null	-1	-1	-1	-1	-1	-1	-1	-1	-1	-1	-1	Null	-1	All	HOME	-1	DAY	YES
1441	FEMALE	30	0	Mali	Mopti	Mopti	Mopti Commune	1	Mali	Mopti	Mopti	Mopti Commune	1	0	1	1	NO	Null	Null	-1	-1	-1	-1	-1	-1	-1	-1	-1	-1	-1	Null	-1	Null	Null	-1	Null	Null
1442	MALE	32	1	Mali	Koulikoro	Kati	Kalabancoro	1	Mali	Koulikoro	Kati	Kalabancoro	1	1	1	2	YES	YES	Null	-1	-1	-1	-1	-1	-1	-1	-1	-1	-1	-1	Null	-1	All	HOME	-1	DAY	YES
1443	FEMALE	23	0	Mali	Mopti	Mopti	Mopti Commune	1	Mali	Mopti	Mopti	Mopti Commune	1	0	1	1	NO	Null	Null	-1	-1	-1	-1	-1	-1	-1	-1	-1	-1	-1	Null	-1	Null	Null	-1	Null	Null
1444	FEMALE	60	0	Mali	Sikasso	Yanfolila	Baya	0	Mali	Sikasso	Yanfolila	Baya	0	1	1	2	NO	Null	Null	-1	-1	-1	-1	-1	-1	-1	-1	-1	-1	-1	Null	-1	Null	Null	-1	Null	Null
1445	MALE	44	3	Mali	Mopti	Mopti	Fatoma	0	Mali	Mopti	Mopti	Fatoma	0	1	0	1	YES	YES	Null	-1	-1	-1	-1	-1	-1	-1	-1	-1	-1	-1	Null	-1	All	OTHER	Battery	DAY	YES
1446	MALE	24	0	Mali	Mopti	Mopti	Mopti Commune	1	Mali	Mopti	Mopti	Mopti Commune	1	1	0	1	YES	YES	Null	-1	-1	-1	-1	-1	-1	-1	-1	-1	-1	-1	Null	-1	All	HOME	-1	DAY	YES
1447	MALE	47	2	Mali	Mopti	Mopti	Fatoma	0	Mali	Mopti	Mopti	Fatoma	0	1	0	1	NO	Null	Null	-1	-1	-1	-1	-1	-1	-1	-1	-1	-1	-1	Null	-1	Null	Null	-1	Null	Null
1448	FEMALE	20	2	Mali	Mopti	Mopti	Mopti Commune	1	Mali	Mopti	Mopti	Mopti Commune	1	0	1	1	NO	Null	Null	-1	-1	-1	-1	-1	-1	-1	-1	-1	-1	-1	Null	-1	Null	Null	-1	Null	Null
1449	MALE	41	2	Mali	Mopti	Mopti	Fatoma	0	Mali	Mopti	Mopti	Fatoma	0	2	0	2	NO	Null	Null	-1	-1	-1	-1	-1	-1	-1	-1	-1	-1	-1	Null	-1	Null	Null	-1	Null	Null
1450	FEMALE	50	0	Mali	Mopti	Mopti	Mopti Commune	1	Mali	Mopti	Mopti	Mopti Commune	1	1	0	1	NO	Null	Null	-1	-1	-1	-1	-1	-1	-1	-1	-1	-1	-1	Null	-1	Null	Null	-1	Null	Null
1451	FEMALE	42	0	Mali	Mopti	Mopti	Mopti Commune	1	Mali	Mopti	Mopti	Mopti Commune	1	1	0	1	YES	YES	Null	-1	-1	-1	-1	-1	-1	-1	-1	-1	-1	-1	Null	-1	All	HOME	-1	SEVERAL_DAY	YES
1452	MALE	46	3	Mali	Mopti	Mopti	Fatoma	0	Mali	Mopti	Mopti	Fatoma	0	1	0	1	YES	NO	YES	1	23	-1	-1	-1	-1	-1	-1	-1	-1	-1	Null	-1	All	HOME	-1	DAY	YES
1453	MALE	57	0	Mali	Mopti	Mopti	Fatoma	0	Mali	Mopti	Mopti	Fatoma	0	1	0	1	YES	YES	Null	-1	-1	-1	-1	-1	-1	-1	-1	-1	-1	-1	Null	-1	All	HOME	-1	SEVERAL_DAY	YES
1454	MALE	23	0	Mali	Koulikoro	Kati	Kalabancoro	1	Mali	Koulikoro	Kati	Kalabancoro	1	0	2	2	YES	YES	Null	-1	-1	-1	-1	-1	-1	-1	-1	-1	-1	-1	Null	-1	All	HOME	N/A	SEVERAL_DAY	YES
1455	MALE	25	0	Mali	Mopti	Mopti	Mopti Commune	1	Mali	Mopti	Mopti	Mopti Commune	1	1	0	1	NO	Null	Null	-1	-1	-1	-1	-1	-1	-1	-1	-1	-1	-1	Null	-1	Null	Null	-1	Null	Null
1456	FEMALE	22	2	Mali	Mopti	Mopti	Mopti Commune	1	Mali	Mopti	Mopti	Mopti Commune	1	0	1	1	NO	Null	Null	-1	-1	-1	-1	-1	-1	-1	-1	-1	-1	-1	Null	-1	Null	Null	-1	Null	Null
1457	FEMALE	40	1	Mali	Sikasso	Yanfolila	Baya	0	Mali	Sikasso	Yanfolila	Baya	0	1	0	1	NO	Null	Null	-1	-1	-1	-1	-1	-1	-1	-1	-1	-1	-1	Null	-1	Null	Null	-1	Null	Null
1458	FEMALE	20	1	Mali	Mopti	Mopti	Mopti Commune	1	Mali	Mopti	Mopti	Mopti Commune	1	1	0	1	NO	Null	Null	-1	-1	-1	-1	-1	-1	-1	-1	-1	-1	-1	Null	-1	Null	Null	-1	Null	Null
1459	MALE	39	1	Mali	Mopti	Mopti	Mopti Commune	1	Mali	Mopti	Mopti	Mopti Commune	1	0	1	1	NO	Null	Null	-1	-1	-1	-1	-1	-1	-1	-1	-1	-1	-1	Null	-1	Null	Null	-1	Null	Null
1460	MALE	28	2	Mali	Mopti	Mopti	Mopti Commune	1	Mali	Mopti	Mopti	Mopti Commune	1	0	1	1	NO	Null	Null	-1	-1	-1	-1	-1	-1	-1	-1	-1	-1	-1	Null	-1	Null	Null	-1	Null	Null
1461	FEMALE	29	1	Mali	Bamako	Bamako	District	1	Mali	Bamako	Bamako	District	1	0	1	1	YES	YES	Null	-1	-1	-1	-1	-1	-1	-1	-1	-1	-1	-1	Null	-1	All	HOME	-1	DAY	YES
1462	FEMALE	20	2	Mali	Mopti	Mopti	Mopti Commune	1	Mali	Mopti	Mopti	Mopti Commune	1	0	1	1	NO	Null	Null	-1	-1	-1	-1	-1	-1	-1	-1	-1	-1	-1	Null	-1	Null	Null	-1	Null	Null
1463	MALE	29	0	Mali	Sikasso	Yanfolila	Baya	0	Mali	Sikasso	Yanfolila	Baya	0	1	0	1	NO	Null	Null	-1	-1	-1	-1	-1	-1	-1	-1	-1	-1	-1	Null	-1	Null	Null	N/A	Null	Null
1464	MALE	46	2	Mali	Sikasso	Yanfolila	Baya	0	Mali	Sikasso	Yanfolila	Baya	0	0	1	1	NO	Null	Null	-1	-1	-1	-1	-1	-1	-1	-1	-1	-1	-1	Null	-1	Null	Null	N/A	Null	Null
1465	MALE	26	0	Mali	Mopti	Mopti	Fatoma	0	Mali	Mopti	Mopti	Fatoma	0	1	0	1	YES	YES	Null	-1	-1	-1	-1	-1	-1	-1	-1	-1	-1	-1	Null	-1	All	HOME	-1	SEVERAL_DAY	YES
1466	MALE	45	3	Mali	Sikasso	Yanfolila	Baya	0	Mali	Sikasso	Yanfolila	Baya	0	0	1	1	YES	NO	YES	1	45	-1	-1	-1	-1	-1	-1	-1	-1	-1	HOUSEHOLD	Brother	All	HOME	-1	SEVERAL_DAY	YES
1467	MALE	41	2	Mali	Mopti	Mopti	Mopti Commune	1	Mali	Mopti	Mopti	Mopti Commune	1	1	0	1	YES	YES	Null	-1	-1	-1	-1	-1	-1	-1	-1	-1	-1	-1	Null	-1	All	HOME	-1	DAY	YES
1468	MALE	50	0	Mali	Sikasso	Yanfolila	Baya	0	Mali	Sikasso	Yanfolila	Baya	0	1	0	1	YES	YES	Null	-1	-1	-1	-1	-1	-1	-1	-1	-1	-1	-1	Null	-1	HOME	HOME	-1	DAY	YES
1469	MALE	23	0	Mali	Koulikoro	Kati	Kalabancoro	1	Mali	Koulikoro	Kati	Kalabancoro	1	2	0	2	YES	YES	Null	-1	-1	-1	-1	-1	-1	-1	-1	-1	-1	-1	Null	-1	All	HOME	-1	SEVERAL_DAY	YES
1470	MALE	46	2	Mali	Mopti	Mopti	Fatoma	0	Mali	Mopti	Mopti	Fatoma	0	2	0	2	YES	YES	Null	-1	-1	-1	-1	-1	-1	-1	-1	-1	-1	-1	Null	-1	All	HOME	-1	DAY	YES
1471	FEMALE	25	1	Mali	Bamako	Bamako	District	1	Mali	Bamako	Bamako	District	1	0	1	1	YES	YES	Null	-1	-1	-1	-1	-1	-1	-1	-1	-1	-1	-1	Null	-1	HOME	HOME	-1	WEEK	YES
1472	FEMALE	22	1	Mali	Sikasso	Yanfolila	Baya	0	Mali	Sikasso	Yanfolila	Baya	0	4	1	5	NO	Null	Null	-1	-1	-1	-1	-1	-1	-1	-1	-1	-1	-1	Null	-1	Null	Null	N/A	Null	Null
1473	MALE	39	1	Mali	Koulikoro	Kati	Kalabancoro	1	Mali	Koulikoro	Kati	Kalabancoro	1	1	0	1	YES	YES	Null	-1	-1	-1	-1	-1	-1	-1	-1	-1	-1	-1	Null	-1	All	HOME	-1	DAY	YES
1474	FEMALE	40	1	Mali	Sikasso	Yanfolila	Baya	0	Mali	Sikasso	Yanfolila	Baya	0	0	1	1	YES	YES	Null	-1	-1	-1	-1	-1	-1	-1	-1	-1	-1	-1	Null	-1	All	HOME	N/A	SEVERAL_DAY	YES
1475	FEMALE	29	2	Mali	Sikasso	Yanfolila	Baya	0	Mali	Sikasso	Yanfolila	Baya	0	0	1	1	NO	Null	Null	-1	-1	-1	-1	-1	-1	-1	-1	-1	-1	-1	Null	-1	Null	Null	N/A	Null	Null
1476	MALE	38	2	Mali	Koulikoro	Kati	Kalabancoro	1	Mali	Koulikoro	Kati	Kalabancoro	1	1	0	1	YES	YES	Null	-1	-1	-1	-1	-1	-1	-1	-1	-1	-1	-1	Null	-1	All	HOME	-1	WEEK	YES
1477	MALE	41	0	Mali	Segou	Baroueli	Baraoueli	0	Mali	Segou	Baroueli	Baraoueli	0	1	2	3	YES	YES	Null	-1	-1	-1	-1	-1	-1	-1	-1	-1	-1	-1	Null	-1	All	HOME	-1	SEVERAL_DAY	YES
1478	FEMALE	36	1	Mali	Koulikoro	Kati	Kalabancoro	1	Mali	Koulikoro	Kati	Kalabancoro	1	1	1	2	YES	YES	Null	-1	-1	-1	-1	-1	-1	-1	-1	-1	-1	-1	Null	-1	All	HOME	-1	SEVERAL_DAY	YES
1479	MALE	28	0	Mali	Segou	Baroueli	Baraoueli	0	Mali	Koulikoro	Kati	Kalabancoro	1	3	1	4	YES	YES	Null	-1	-1	-1	-1	-1	-1	-1	-1	-1	-1	-1	Null	-1	All	HOME	N/A	DAY	YES
1480	MALE	39	1	Mali	Koulikoro	Kati	Kalabancoro	1	Mali	Koulikoro	Kati	Kalabancoro	1	1	0	1	YES	YES	Null	-1	-1	-1	-1	-1	-1	-1	-1	-1	-1	-1	Null	-1	All	HOME	N/A	SEVERAL_DAY	YES
1481	MALE	51	2	Mali	Koulikoro	Kati	Kalabancoro	1	Mali	Koulikoro	Kati	Kalabancoro	1	1	1	2	YES	YES	Null	-1	-1	-1	-1	-1	-1	-1	-1	-1	-1	-1	Null	-1	All	HOME	N/A	SEVERAL_DAY	YES
1482	FEMALE	27	2	Mali	Sikasso	Yanfolila	Baya	0	Mali	Sikasso	Yanfolila	Baya	0	0	1	1	NO	Null	Null	-1	-1	-1	-1	-1	-1	-1	-1	-1	-1	-1	Null	-1	Null	Null	-1	Null	Null
1483	FEMALE	39	2	Mali	Bamako	Bamako	District	1	Mali	Bamako	Bamako	District	1	1	1	2	YES	YES	Null	-1	-1	-1	-1	-1	-1	-1	-1	-1	-1	-1	Null	-1	AWAY	HOME	-1	DAY	YES
1484	MALE	21	0	Mali	Bamako	Bamako	District	1	Mali	Bamako	Bamako	District	1	0	1	1	YES	YES	Null	-1	-1	-1	-1	-1	-1	-1	-1	-1	-1	-1	Null	-1	All	HOME	-1	DAY	YES
1485	FEMALE	30	1	Mali	Koulikoro	Kati	Kalabancoro	1	Mali	Koulikoro	Kati	Kalabancoro	1	1	1	2	NO	Null	Null	-1	-1	-1	-1	-1	-1	-1	-1	-1	-1	-1	Null	-1	Null	Null	N/A	Null	Null
1486	MALE	41	1	Mali	Mopti	Mopti	Fatoma	0	Mali	Mopti	Mopti	Fatoma	0	1	0	1	YES	YES	Null	-1	-1	-1	-1	-1	-1	-1	-1	-1	-1	-1	Null	-1	All	OTHER	At a neighbor's house	SEVERAL_DAY	YES
1487	FEMALE	65	0	Mali	Koulikoro	Kati	Kalabancoro	1	Mali	Koulikoro	Kati	Kalabancoro	1	0	1	1	YES	YES	Null	-1	-1	-1	-1	-1	-1	-1	-1	-1	-1	-1	Null	-1	All	HOME	-1	SEVERAL_DAY	YES
1488	MALE	37	0	Mali	Koulikoro	Kati	Kalabancoro	1	Mali	Koulikoro	Kati	Kalabancoro	1	1	0	1	YES	YES	Null	-1	-1	-1	-1	-1	-1	-1	-1	-1	-1	-1	Null	-1	All	HOME	-1	SEVERAL_DAY	YES
1489	MALE	31	2	Mali	Mopti	Mopti	Mopti Commune	1	Mali	Mopti	Mopti	Mopti Commune	1	1	0	1	YES	YES	Null	-1	-1	-1	-1	-1	-1	-1	-1	-1	-1	-1	Null	-1	All	HOME	-1	DAY	YES
1490	MALE	25	0	Mali	Segou	Baroueli	Baraoueli	0	Mali	Segou	Baroueli	Baraoueli	0	1	1	2	YES	YES	Null	-1	-1	-1	-1	-1	-1	-1	-1	-1	-1	-1	Null	-1	All	HOME	-1	SEVERAL_DAY	YES
1491	MALE	61	2	Mali	Sikasso	Yanfolila	Baya	0	Mali	Sikasso	Yanfolila	Baya	0	0	1	1	NO	Null	Null	-1	-1	-1	-1	-1	-1	-1	-1	-1	-1	-1	Null	-1	Null	Null	-1	Null	Null
1492	FEMALE	39	1	Mali	Koulikoro	Kati	Kalabancoro	1	Mali	Koulikoro	Kati	Kalabancoro	1	1	0	1	NO	Null	Null	-1	-1	-1	-1	-1	-1	-1	-1	-1	-1	-1	Null	-1	Null	Null	N/A	Null	Null
1493	Null	20	1	Mali	Bamako	Bamako	District	1	Mali	Bamako	Bamako	District	1	1	1	2	NO	Null	Null	-1	-1	-1	-1	-1	-1	-1	-1	-1	-1	-1	Null	-1	Null	Null	-1	Null	Null
1494	FEMALE	36	1	Mali	Koulikoro	Kati	Kalabancoro	1	Mali	Koulikoro	Kati	Kalabancoro	1	4	0	4	YES	YES	Null	-1	-1	-1	-1	-1	-1	-1	-1	-1	-1	-1	Null	-1	All	HOME	N/A	SEVERAL_DAY	YES
1495	FEMALE	31	2	Mali	Bamako	Bamako	District	1	Mali	Bamako	Bamako	District	1	1	0	1	YES	YES	Null	-1	-1	-1	-1	-1	-1	-1	-1	-1	-1	-1	Null	-1	All	HOME	-1	WEEK	YES
1496	MALE	20	0	Mali	Koulikoro	Kati	Kalabancoro	1	Mali	Koulikoro	Kati	Kalabancoro	1	0	1	1	NO	Null	Null	-1	-1	-1	-1	-1	-1	-1	-1	-1	-1	-1	Null	-1	Null	Null	-1	Null	Null
1497	MALE	35	1	Mali	Sikasso	Yanfolila	Baya	0	Mali	Sikasso	Yanfolila	Baya	0	3	0	3	YES	YES	Null	-1	-1	-1	-1	-1	-1	-1	-1	-1	-1	-1	Null	-1	All	HOME	-1	DAY	YES
1498	MALE	63	0	Mali	Sikasso	Yanfolila	Baya	0	Mali	Sikasso	Yanfolila	Baya	0	0	1	1	YES	YES	Null	-1	-1	-1	-1	-1	-1	-1	-1	-1	-1	-1	Null	-1	All	HOME	-1	SEVERAL_DAY	YES
1499	MALE	22	0	Mali	Segou	Baroueli	Boidie	0	Mali	Segou	Segou	Segou Commune	1	1	0	1	YES	YES	Null	-1	-1	-1	-1	-1	-1	-1	-1	-1	-1	-1	Null	-1	All	HOME	-1	SEVERAL_DAY	YES
1500	FEMALE	22	1	Mali	Bamako	Bamako	District	1	Mali	Bamako	Bamako	District	1	0	1	1	NO	Null	Null	-1	-1	-1	-1	-1	-1	-1	-1	-1	-1	-1	Null	-1	Null	Null	N/A	Null	Null
1501	MALE	56	0	Mali	Bamako	Bamako	District	1	Mali	Bamako	Bamako	District	1	1	0	1	YES	YES	Null	-1	-1	-1	-1	-1	-1	-1	-1	-1	-1	-1	Null	-1	All	HOME	-1	SEVERAL_DAY	YES
1502	FEMALE	23	0	Mali	Bamako	Bamako	District	1	Mali	Segou	Segou	Segou Commune	1	1	1	2	YES	YES	Null	-1	-1	-1	-1	-1	-1	-1	-1	-1	-1	-1	Null	-1	All	HOME	N/A	SEVERAL_DAY	YES
1503	FEMALE	22	0	Mali	Bamako	Bamako	District	1	Mali	Segou	Segou	Segou Commune	1	0	2	2	YES	YES	Null	-1	-1	-1	-1	-1	-1	-1	-1	-1	-1	-1	Null	-1	All	HOME	-1	SEVERAL_DAY	YES
1504	MALE	34	1	Mali	Bamako	Bamako	District	1	Mali	Segou	Segou	Segou Commune	1	1	1	2	YES	YES	Null	-1	-1	-1	-1	-1	-1	-1	-1	-1	-1	-1	Null	-1	All	HOME	-1	SEVERAL_DAY	YES
1505	FEMALE	20	1	Mali	Sikasso	Yanfolila	Baya	0	Mali	Sikasso	Yanfolila	Baya	0	2	1	3	NO	Null	Null	-1	-1	-1	-1	-1	-1	-1	-1	-1	-1	-1	Null	-1	Null	Null	N/A	Null	Null
1506	MALE	25	0	Mali	Koulikoro	Kati	Kalabancoro	1	Mali	Bamako	Bamako	District	1	0	1	1	YES	YES	Null	-1	-1	-1	-1	-1	-1	-1	-1	-1	-1	-1	Null	-1	All	HOME	N/A	SEVERAL_DAY	YES
1507	MALE	36	1	Mali	Segou	Baroueli	Baraoueli	0	Mali	Segou	Baroueli	Baraoueli	0	1	0	1	YES	YES	Null	-1	-1	-1	-1	-1	-1	-1	-1	-1	-1	-1	Null	-1	All	HOME	N/A	SEVERAL_DAY	YES
1508	FEMALE	20	0	Mali	Koulikoro	Kati	Kalabancoro	1	Mali	Koulikoro	Kati	Kalabancoro	1	0	1	1	YES	YES	Null	-1	-1	-1	-1	-1	-1	-1	-1	-1	-1	-1	Null	-1	All	HOME	-1	SEVERAL_DAY	YES
1509	MALE	26	0	Mali	Koulikoro	Kati	Kalabancoro	1	Mali	Koulikoro	Kati	Kalabancoro	1	4	0	4	YES	YES	YES	-1	-1	-1	-1	-1	-1	-1	-1	-1	-1	-1	Null	-1	All	HOME	N/A	SEVERAL_DAY	YES
1510	MALE	18	0	Mali	Segou	Baroueli	Baraoueli	0	Mali	Segou	Baroueli	Baraoueli	0	1	1	2	YES	YES	Null	-1	-1	-1	-1	-1	-1	-1	-1	-1	-1	-1	Null	-1	All	HOME	N/A	SEVERAL_DAY	YES
1511	FEMALE	27	0	Mali	Segou	Baroueli	Baraoueli	0	Mali	Segou	Baroueli	Baraoueli	0	0	1	1	YES	YES	Null	-1	-1	-1	-1	-1	-1	-1	-1	-1	-1	-1	Null	-1	All	OTHER	At work	DAY	YES
1512	FEMALE	25	0	Mali	Bamako	Bamako	District	1	Mali	Bamako	Bamako	District	1	2	0	2	YES	YES	Null	-1	-1	-1	-1	-1	-1	-1	-1	-1	-1	-1	Null	-1	All	HOME	-1	SEVERAL_DAY	YES
1513	FEMALE	25	0	Mali	Sikasso	Yanfolila	Baya	0	Mali	Sikasso	Yanfolila	Baya	0	0	1	1	NO	Null	Null	-1	-1	-1	-1	-1	-1	-1	-1	-1	-1	-1	Null	-1	Null	Null	N/A	Null	Null
1514	FEMALE	19	0	Mali	Koulikoro	Kati	Kalabancoro	1	Mali	Koulikoro	Kati	Kalabancoro	1	3	0	3	YES	YES	Null	-1	-1	-1	-1	-1	-1	-1	-1	-1	-1	-1	Null	-1	All	HOME	N/A	SEVERAL_DAY	YES
1515	FEMALE	27	1	Mali	Segou	Baroueli	Boidie	0	Mali	Segou	Baroueli	Boidie	0	0	1	1	NO	Null	Null	-1	-1	-1	-1	-1	-1	-1	-1	-1	-1	-1	Null	-1	Null	Null	-1	Null	Null
1516	FEMALE	32	2	Mali	Segou	Baroueli	Baraoueli	0	Mali	Segou	Baroueli	Baraoueli	0	1	0	1	YES	YES	Null	-1	-1	-1	-1	-1	-1	-1	-1	-1	-1	-1	Null	-1	AWAY	HOME	-1	SEVERAL_DAY	YES
1517	FEMALE	45	0	Mali	Sikasso	Yanfolila	Baya	0	Mali	Sikasso	Yanfolila	Baya	0	2	0	2	NO	Null	Null	-1	-1	-1	-1	-1	-1	-1	-1	-1	-1	-1	Null	-1	Null	Null	-1	Null	Null
1518	FEMALE	18	0	Mali	Sikasso	Yanfolila	Baya	0	Mali	Sikasso	Yanfolila	Baya	0	0	1	1	NO	Null	Null	-1	-1	-1	-1	-1	-1	-1	-1	-1	-1	-1	Null	-1	Null	Null	-1	Null	Null
1519	MALE	59	2	Mali	Segou	Baroueli	Baraoueli	0	Mali	Segou	Baroueli	Baraoueli	0	1	1	2	YES	YES	Null	-1	-1	-1	-1	-1	-1	-1	-1	-1	-1	-1	Null	-1	All	HOME	-1	SEVERAL_DAY	YES
1520	FEMALE	19	1	Mali	Segou	Baroueli	Baraoueli	0	Mali	Segou	Baroueli	Baraoueli	0	1	0	1	YES	YES	Null	-1	-1	-1	-1	-1	-1	-1	-1	-1	-1	-1	Null	-1	All	HOME	-1	DAY	YES
1521	MALE	52	1	Mali	Sikasso	Yanfolila	Baya	0	Mali	Sikasso	Yanfolila	Baya	0	1	0	1	NO	YES	Null	-1	-1	-1	-1	-1	-1	-1	-1	-1	-1	-1	Null	-1	Null	Null	-1	Null	Null
1522	FEMALE	22	1	Mali	Sikasso	Yanfolila	Baya	0	Mali	Sikasso	Yanfolila	Baya	0	1	0	1	NO	Null	Null	-1	-1	-1	-1	-1	-1	-1	-1	-1	-1	-1	Null	-1	Null	Null	-1	Null	Null
1523	FEMALE	30	1	Mali	Segou	Baroueli	Boidie	0	Mali	Segou	Baroueli	Boidie	0	0	1	1	NO	Null	Null	-1	-1	-1	-1	-1	-1	-1	-1	-1	-1	-1	Null	-1	Null	Null	-1	Null	Null
1524	FEMALE	21	0	Mali	Koulikoro	Kati	Kalabancoro	1	Mali	Koulikoro	Kati	Kalabancoro	1	2	1	3	YES	YES	Null	-1	-1	-1	-1	-1	-1	-1	-1	-1	-1	-1	Null	-1	All	HOME	-1	SEVERAL_DAY	YES
1525	MALE	45	1	Mali	Sikasso	Yanfolila	Baya	0	Mali	Sikasso	Yanfolila	Baya	0	3	0	3	NO	Null	Null	-1	-1	-1	-1	-1	-1	-1	-1	-1	-1	-1	Null	-1	Null	Null	-1	Null	Null
1526	MALE	39	0	Mali	Koulikoro	Kati	Kalabancoro	1	Mali	Koulikoro	Kati	Kalabancoro	1	1	0	1	YES	YES	Null	-1	-1	-1	-1	-1	-1	-1	-1	-1	-1	-1	Null	-1	All	HOME	-1	SEVERAL_DAY	YES
1527	MALE	28	0	Mali	Bamako	Bamako	District	1	Mali	Bamako	Bamako	District	1	1	0	1	NO	Null	Null	-1	-1	-1	-1	-1	-1	-1	-1	-1	-1	-1	Null	-1	Null	Null	-1	Null	Null
1528	MALE	63	0	Mali	Sikasso	Yanfolila	Baya	0	Mali	Sikasso	Yanfolila	Baya	0	1	0	1	NO	Null	Null	-1	-1	-1	-1	-1	-1	-1	-1	-1	-1	-1	Null	-1	Null	Null	-1	Null	Null
1529	MALE	41	1	Mali	Sikasso	Yanfolila	Baya	0	Mali	Sikasso	Yanfolila	Baya	0	1	0	1	YES	YES	Null	-1	-1	-1	-1	-1	-1	-1	-1	-1	-1	-1	Null	-1	All	HOME	-1	WEEK	YES
1530	MALE	29	1	Mali	Koulikoro	Kati	Kalabancoro	1	Mali	Koulikoro	Kati	Kalabancoro	1	2	0	2	YES	YES	Null	-1	-1	-1	-1	-1	-1	-1	-1	-1	-1	-1	Null	-1	All	HOME	-1	SEVERAL_DAY	YES
1531	FEMALE	21	0	Mali	Koulikoro	Kati	Kalabancoro	1	Mali	Koulikoro	Kati	Kalabancoro	1	0	1	1	YES	NO	YES	3	24	26	27	-1	-1	-1	-1	-1	-1	-1	HOUSEHOLD	-1	All	HOME	-1	SEVERAL_DAY	YES
1532	FEMALE	18	1	Mali	Sikasso	Yanfolila	Baya	0	Mali	Segou	Macina	Select	NA	0	1	1	NO	Null	Null	-1	-1	-1	-1	-1	-1	-1	-1	-1	-1	-1	Null	-1	Null	Null	-1	Null	Null
1533	MALE	37	2	Mali	Mopti	Mopti	Mopti Commune	1	Mali	Mopti	Mopti	Mopti Commune	1	1	1	2	YES	YES	Null	-1	-1	-1	-1	-1	-1	-1	-1	-1	-1	-1	Null	-1	All	OTHER	In Mopti	SEVERAL_DAY	YES
1534	MALE	20	0	Mali	Mopti	Mopti	Fatoma	0	Mali	Mopti	Mopti	Fatoma	0	0	1	1	NO	Null	Null	-1	-1	-1	-1	-1	-1	-1	-1	-1	-1	-1	Null	-1	Null	Null	-1	Null	Null
1535	FEMALE	50	0	Mali	Bamako	Bamako	District	1	Mali	Sikasso	Sikasso	Sikasso Commune	1	1	0	1	YES	NO	YES	1	17	-1	-1	-1	-1	-1	-1	-1	-1	-1	HOUSEHOLD	-1	All	HOME	-1	DAY	YES
1536	MALE	32	0	Mali	Bamako	Bamako	District	1	Mali	Bamako	Bamako	District	1	0	1	1	YES	YES	Null	-1	-1	-1	-1	-1	-1	-1	-1	-1	-1	-1	Null	-1	All	HOME	-1	DAY	YES
1537	MALE	50	1	Mali	Mopti	Mopti	Mopti Commune	1	Mali	Mopti	Mopti	Mopti Commune	1	0	1	1	NO	Null	Null	-1	-1	-1	-1	-1	-1	-1	-1	-1	-1	-1	Null	-1	Null	Null	-1	Null	Null
1538	MALE	24	0	Mali	Mopti	Mopti	Mopti Commune	1	Mali	Mopti	Mopti	Mopti Commune	1	0	1	1	NO	Null	Null	-1	-1	-1	-1	-1	-1	-1	-1	-1	-1	-1	Null	-1	Null	Null	-1	Null	Null
1539	FEMALE	38	0	Mali	Mopti	Mopti	Mopti Commune	1	Mali	Mopti	Mopti	Mopti Commune	1	0	1	1	NO	Null	Null	-1	-1	-1	-1	-1	-1	-1	-1	-1	-1	-1	Null	-1	Null	Null	-1	Null	Null
1540	FEMALE	55	0	Mali	Sikasso	Yanfolila	Baya	0	Mali	Sikasso	Yanfolila	Baya	0	1	0	1	NO	Null	Null	-1	-1	-1	-1	-1	-1	-1	-1	-1	-1	-1	Null	-1	Null	Null	-1	Null	Null
1541	MALE	25	0	Mali	Bamako	Bamako	District	1	Mali	Bamako	Bamako	District	1	0	1	1	YES	YES	Null	-1	-1	-1	-1	-1	-1	-1	-1	-1	-1	-1	Null	-1	All	OTHER	At a neighbor's house	DAY	YES
1542	FEMALE	20	1	Mali	Sikasso	Yanfolila	Baya	0	Mali	Sikasso	Yanfolila	Baya	0	0	1	1	YES	YES	Null	-1	-1	-1	-1	-1	-1	-1	-1	-1	-1	-1	Null	-1	All	HOME	-1	DAY	YES
1543	FEMALE	16	0	Mali	Bamako	Bamako	District	1	Mali	Sikasso	Sikasso	Sikasso Commune	1	0	1	1	NO	Null	Null	-1	-1	-1	-1	-1	-1	-1	-1	-1	-1	-1	Null	-1	Null	Null	N/A	Null	Null
1544	FEMALE	28	2	Mali	Sikasso	Yanfolila	Baya	0	Mali	Sikasso	Yanfolila	Baya	0	0	1	1	YES	YES	Null	-1	-1	-1	-1	-1	-1	-1	-1	-1	-1	-1	Null	-1	All	OTHER	At a neighbor's house	DAY	YES
1545	MALE	19	0	Mali	Bamako	Bamako	District	1	Mali	Sikasso	Sikasso	Sikasso Commune	1	0	1	1	YES	YES	YES	-1	-1	-1	-1	-1	-1	-1	-1	-1	-1	-1	Null	-1	All	HOME	N/A	SEVERAL_DAY	YES
1546	FEMALE	30	1	Mali	Mopti	Mopti	Mopti Commune	1	Mali	Mopti	Mopti	Mopti Commune	1	0	2	2	YES	YES	Null	-1	-1	-1	-1	-1	-1	-1	-1	-1	-1	-1	Null	-1	All	OTHER	Battery	WEEK	YES
1547	FEMALE	39	2	Mali	Bamako	Bamako	District	1	Mali	Bamako	Bamako	District	1	1	0	1	YES	YES	Null	-1	-1	-1	-1	-1	-1	-1	-1	-1	-1	-1	Null	-1	AWAY	HOME	-1	DAY	YES
1548	FEMALE	25	0	Mali	Koulikoro	Kati	Kalabancoro	1	Mali	Koulikoro	Kati	Kalabancoro	1	1	0	1	YES	YES	Null	-1	-1	-1	-1	-1	-1	-1	-1	-1	-1	-1	Null	-1	All	HOME	-1	SEVERAL_DAY	YES
1549	FEMALE	27	1	Mali	Bamako	Bamako	District	1	Mali	Sikasso	Sikasso	Sikasso Commune	1	1	1	2	YES	YES	Null	-1	-1	-1	-1	-1	-1	-1	-1	-1	-1	-1	Null	-1	All	HOME	-1	DAY	YES
1550	MALE	26	0	Mali	Sikasso	Yanfolila	Baya	0	Mali	Sikasso	Yanfolila	Baya	0	2	0	2	YES	YES	Null	-1	-1	-1	-1	-1	-1	-1	-1	-1	-1	-1	Null	-1	All	HOME	-1	SEVERAL_DAY	YES
1551	FEMALE	20	2	Mali	Segou	Baroueli	Baraoueli	0	Mali	Segou	Baroueli	Baraoueli	0	0	1	1	NO	Null	Null	-1	-1	-1	-1	-1	-1	-1	-1	-1	-1	-1	Null	-1	Null	Null	N/A	Null	Null
1552	FEMALE	27	2	Mali	Koulikoro	Kati	Kalabancoro	1	Mali	Koulikoro	Kati	Kalabancoro	1	1	0	1	NO	Null	Null	-1	-1	-1	-1	-1	-1	-1	-1	-1	-1	-1	Null	-1	Null	Null	N/A	Null	Null
1553	MALE	39	1	Mali	Mopti	Mopti	Mopti Commune	1	Mali	Mopti	Mopti	Mopti Commune	1	1	0	1	NO	Null	Null	-1	-1	-1	-1	-1	-1	-1	-1	-1	-1	-1	Null	-1	Null	Null	-1	Null	Null
1554	FEMALE	27	0	Mali	Sikasso	Yanfolila	Baya	0	Mali	Bamako	Bamako	District	1	1	0	1	YES	YES	Null	-1	-1	-1	-1	-1	-1	-1	-1	-1	-1	-1	Null	-1	All	OTHER	At work	SEVERAL_DAY	YES
1555	FEMALE	19	1	Mali	Sikasso	Yanfolila	Baya	0	Mali	Sikasso	Yanfolila	Baya	0	1	0	1	NO	Null	Null	-1	-1	-1	-1	-1	-1	-1	-1	-1	-1	-1	Null	-1	Null	Null	N/A	Null	Null
1556	FEMALE	50	0	Mali	Sikasso	Yanfolila	Baya	0	Mali	Sikasso	Yanfolila	Baya	0	0	1	1	NO	Null	Null	-1	-1	-1	-1	-1	-1	-1	-1	-1	-1	-1	Null	-1	Null	Null	-1	Null	Null
1557	FEMALE	54	0	Mali	Sikasso	Yanfolila	Baya	0	Mali	Sikasso	Yanfolila	Baya	0	1	0	1	YES	YES	Null	-1	-1	-1	-1	-1	-1	-1	-1	-1	-1	-1	Null	-1	All	HOME	-1	DAY	YES
1558	FEMALE	21	2	Mali	Sikasso	Yanfolila	Baya	0	Mali	Sikasso	Yanfolila	Baya	0	1	0	1	NO	Null	Null	-1	-1	-1	-1	-1	-1	-1	-1	-1	-1	-1	Null	-1	Null	Null	N/A	Null	Null
1559	FEMALE	25	2	Mali	Sikasso	Yanfolila	Baya	0	Mali	Sikasso	Yanfolila	Baya	0	1	0	1	NO	Null	Null	-1	-1	-1	-1	-1	-1	-1	-1	-1	-1	-1	Null	-1	Null	Null	-1	Null	Null
1560	FEMALE	22	1	Mali	Segou	Baroueli	Boidie	0	Mali	Segou	Baroueli	Boidie	0	1	1	2	NO	Null	Null	-1	-1	-1	-1	-1	-1	-1	-1	-1	-1	-1	Null	-1	Null	Null	-1	Null	Null
1561	FEMALE	26	0	Mali	Segou	Baroueli	Boidie	0	Mali	Segou	Baroueli	Tamani	0	0	1	1	NO	NO	Null	-1	-1	-1	-1	-1	-1	-1	-1	-1	-1	-1	Null	-1	Null	Null	-1	Null	Null
1562	FEMALE	56	0	Mali	Segou	Baroueli	Boidie	0	Mali	Segou	Baroueli	Boidie	0	1	0	1	NO	Null	Null	-1	-1	-1	-1	-1	-1	-1	-1	-1	-1	-1	Null	-1	Null	Null	-1	Null	Null
1563	FEMALE	40	1	Mali	Segou	Baroueli	Baraoueli	0	Mali	Segou	Baroueli	Baraoueli	0	0	1	1	YES	YES	Null	-1	-1	-1	-1	-1	-1	-1	-1	-1	-1	-1	Null	-1	All	HOME	-1	DAY	YES
1564	FEMALE	35	1	Mali	Segou	Baroueli	Boidie	0	Mali	Segou	Baroueli	Boidie	0	1	0	1	NO	Null	Null	-1	-1	-1	-1	-1	-1	-1	-1	-1	-1	-1	Null	-1	Null	Null	-1	Null	Null
1565	FEMALE	26	0	Mali	Segou	Baroueli	Boidie	0	Mali	Segou	Baroueli	Tamani	0	0	1	1	NO	NO	Null	-1	-1	-1	-1	-1	-1	-1	-1	-1	-1	-1	Null	-1	Null	Null	-1	Null	Null
1566	MALE	19	0	Mali	Segou	Baroueli	Baraoueli	0	Mali	Segou	Baroueli	Baraoueli	0	1	0	1	YES	YES	Null	-1	-1	-1	-1	-1	-1	-1	-1	-1	-1	-1	Null	-1	All	HOME	N/A	SEVERAL_DAY	YES
1567	MALE	34	1	Mali	Bamako	Bamako	District	1	Mali	Bamako	Bamako	District	1	1	0	1	YES	YES	Null	-1	-1	-1	-1	-1	-1	-1	-1	-1	-1	-1	Null	-1	All	HOME	-1	DAY	YES
1568	MALE	34	2	Mali	Mopti	Mopti	Fatoma	0	Mali	Mopti	Mopti	Fatoma	0	1	0	1	YES	YES	Null	-1	-1	-1	-1	-1	-1	-1	-1	-1	-1	-1	Null	-1	All	HOME	-1	DAY	YES
1569	MALE	51	0	Mali	Mopti	Mopti	Fatoma	0	Mali	Mopti	Mopti	Fatoma	0	0	1	1	YES	YES	Null	-1	-1	-1	-1	-1	-1	-1	-1	-1	-1	-1	Null	-1	All	HOME	-1	DAY	YES
1570	FEMALE	27	1	Mali	Koulikoro	Kati	Kalabancoro	1	Mali	Koulikoro	Kati	Kalabancoro	1	0	1	1	YES	YES	Null	-1	-1	-1	-1	-1	-1	-1	-1	-1	-1	-1	Null	-1	All	HOME	N/A	DAY	YES
1571	FEMALE	37	2	Mali	Segou	Baroueli	Boidie	0	Mali	Segou	Baroueli	Boidie	0	1	0	1	NO	Null	Null	-1	-1	-1	-1	-1	-1	-1	-1	-1	-1	-1	Null	-1	Null	Null	-1	Null	Null
1572	MALE	38	2	Mali	Mopti	Mopti	Mopti Commune	1	Mali	Mopti	Mopti	Mopti Commune	1	0	1	1	YES	YES	Null	-1	-1	-1	-1	-1	-1	-1	-1	-1	-1	-1	Null	-1	All	HOME	-1	DAY	YES
1573	MALE	25	0	Mali	Bamako	Bamako	District	1	Mali	Bamako	Bamako	District	1	1	0	1	NO	Null	Null	-1	-1	-1	-1	-1	-1	-1	-1	-1	-1	-1	Null	-1	Null	Null	-1	Null	Null
1574	MALE	26	1	Mali	Koulikoro	Kati	Kalabancoro	1	Mali	Koulikoro	Kati	Kalabancoro	1	1	0	1	YES	YES	Null	-1	-1	-1	-1	-1	-1	-1	-1	-1	-1	-1	Null	-1	All	HOME	-1	DAY	YES
1575	MALE	25	1	Mali	Segou	Baroueli	Boidie	0	Mali	Segou	Baroueli	Tamani	0	2	1	3	YES	YES	Null	-1	-1	-1	-1	-1	-1	-1	-1	-1	-1	-1	Null	-1	All	OTHER	At a friend's house	SEVERAL_DAY	YES
1576	FEMALE	21	0	Mali	Bamako	Bamako	District	1	Mali	Bamako	Bamako	District	1	1	0	1	YES	YES	Null	-1	-1	-1	-1	-1	-1	-1	-1	-1	-1	-1	Null	-1	All	HOME	-1	SEVERAL_DAY	YES
1577	FEMALE	20	1	Mali	Koulikoro	Kati	Kalabancoro	1	Mali	Koulikoro	Kati	Kalabancoro	1	0	1	1	YES	YES	Null	-1	-1	-1	-1	-1	-1	-1	-1	-1	-1	-1	Null	-1	All	HOME	N/A	DAY	YES
1578	FEMALE	75	0	Mali	Koulikoro	Kati	Kalabancoro	1	Mali	Koulikoro	Kati	Kalabancoro	1	3	0	3	YES	YES	Null	-1	-1	-1	-1	-1	-1	-1	-1	-1	-1	-1	Null	-1	HOME	HOME	N/A	DAY	YES
1579	MALE	30	2	Mali	Sikasso	Yanfolila	Baya	0	Mali	Sikasso	Yanfolila	Baya	0	1	0	1	YES	YES	Null	-1	-1	-1	-1	-1	-1	-1	-1	-1	-1	-1	Null	-1	All	HOME	-1	DAY	YES
1580	MALE	34	2	Mali	Sikasso	Yanfolila	Baya	0	Mali	Sikasso	Yanfolila	Baya	0	1	0	1	YES	YES	Null	-1	-1	-1	-1	-1	-1	-1	-1	-1	-1	-1	Null	-1	All	HOME	-1	SEVERAL_DAY	YES
1581	MALE	56	2	Mali	Sikasso	Yanfolila	Baya	0	Mali	Sikasso	Yanfolila	Baya	0	1	0	1	YES	YES	Null	-1	-1	-1	-1	-1	-1	-1	-1	-1	-1	-1	Null	-1	HOME	HOME	-1	WEEK	YES
1582	FEMALE	33	2	Mali	Bamako	Bamako	District	1	Mali	Sikasso	Yanfolila	Wassoulou-Balle	0	1	0	1	YES	YES	Null	-1	-1	-1	-1	-1	-1	-1	-1	-1	-1	-1	Null	-1	AWAY	OTHER	At work	DAY	YES
1583	MALE	29	0	Mali	Bamako	Bamako	District	1	Mali	Sikasso	Yanfolila	Wassoulou-Balle	0	1	1	2	YES	YES	Null	-1	-1	-1	-1	-1	-1	-1	-1	-1	-1	-1	Null	-1	All	HOME	N/A	DAY	YES
1584	MALE	46	1	Mali	Koulikoro	Kati	Kalabancoro	1	Gabon	Libreville	Libreville	Zangagnon	NA	0	1	1	YES	YES	Null	-1	-1	-1	-1	-1	-1	-1	-1	-1	-1	-1	Null	-1	All	HOME	N/A	SEVERAL_DAY	YES
1585	MALE	16	0	Mali	Segou	Baroueli	Baraoueli	0	Mali	Timbuktu	Tombouctou	Tombouctou Commune	1	1	2	3	NO	Null	Null	-1	-1	-1	-1	-1	-1	-1	-1	-1	-1	-1	Null	-1	Null	Null	N/A	Null	Null
1586	FEMALE	53	0	Mali	Sikasso	Yanfolila	Baya	0	Mali	Sikasso	Yanfolila	Baya	0	1	0	1	NO	Null	Null	-1	-1	-1	-1	-1	-1	-1	-1	-1	-1	-1	Null	-1	Null	Null	-1	Null	Null
1587	MALE	16	0	Mali	Segou	Baroueli	Baraoueli	0	Mali	Timbuktu	Tombouctou	Tombouctou Commune	1	1	2	3	NO	Null	Null	-1	-1	-1	-1	-1	-1	-1	-1	-1	-1	-1	Null	-1	Null	Null	N/A	Null	Null
1588	MALE	55	0	Mali	Mopti	Mopti	Mopti Commune	1	Mali	Mopti	Mopti	Mopti Commune	1	1	0	1	YES	YES	Null	-1	-1	-1	-1	-1	-1	-1	-1	-1	-1	-1	Null	-1	All	HOME	-1	DAY	YES

## Sheet: ML Trips
TripID	PersonID	TripType	OrigCountry	OrigRegion	OrigCercle	OrigCommune	OrigLong	OrigLat	OrigLevel	OrigIndex	OrigUrban	SurveyUrban	ResidenceUrban	DestCountry	DestRegion	DestCercle	DestCommune	DestLong	DestLat	DestLevel	DestIndex	DestUrban	Distance	Duration	Month	Season	Purpose	PurposeOther	Festival	TravelWithChildren	Child1Age	Child2Age	Child3Age	Child4Age	Child5Age	Child6Age	Child7Age	Child8Age	Child9Age	Child10Age	TimeInResidence	Gender	Age	NumChildrenUnder5	NumShortTrips	NumLongTrips	NumTrips	OwnPhone	TravelWithPhone
1	2	SHORT	Mali	Sikasso	Yanfolila	Baya	-8.17487	11.6419	Commune	621	0	0	0	Mali	Bamako	Bamako	District	-7.97913	12.611	Commune	1	1	109.13	5	NA	NA	FAMILY	N/A	NA	NO	-1	-1	-1	-1	-1	-1	-1	-1	-1	-1	NA	MALE	23	0	10	0	10	YES	YES
2	9	SHORT	Mali	Segou	Baroueli	Baraoueli	-6.81514	13.094	Commune	371	0	0	0	Mali	Segou	Baroueli	Konobougou	-6.71211	12.9036	Commune	373	0	23.8208	3	January	DRY	OTHER	-1	-1	NO	-1	-1	-1	-1	-1	-1	-1	-1	-1	-1	NA	MALE	49	0	3	0	3	YES	YES
3	18	SHORT	Mali	Segou	Baroueli	Baraoueli	-6.81514	13.094	Commune	371	0	0	0	Mali	Bamako	Bamako	District	-7.97913	12.611	Commune	1	1	137.149	7	NA	NA	OTHER	SANTE	NA	YES	4	-1	-1	-1	-1	-1	-1	-1	-1	-1	NA	FEMALE	30	1	4	0	4	YES	YES
4	35	SHORT	Mali	Sikasso	Yanfolila	Baya	-8.17487	11.6419	Commune	621	0	0	0	Mali	Sikasso	Yanfolila	Wassoulou-Balle	-8.11212	11.1445	Commune	625	0	55.3637	3	NA	NA	FAMILY	N/A	NA	NO	-1	-1	-1	-1	-1	-1	-1	-1	-1	-1	NA	MALE	35	1	4	0	4	YES	YES
5	54	SHORT	Mali	Segou	Baroueli	Baraoueli	-6.81514	13.094	Commune	371	0	0	0	Mali	Bamako	Bamako	District	-7.97913	12.611	Commune	1	1	137.149	4	NA	NA	FAMILY	N/A	NA	NO	-1	-1	-1	-1	-1	-1	-1	-1	-1	-1	NA	FEMALE	26	1	3	0	3	YES	YES
6	60	SHORT	Mali	Sikasso	Yanfolila	Baya	-8.17487	11.6419	Commune	621	0	0	0	Mali	Bamako	Bamako	District	-7.97913	12.611	Commune	1	1	109.13	2	NA	NA	FAMILY	N/A	NA	NO	-1	-1	-1	-1	-1	-1	-1	-1	-1	-1	NA	MALE	64	1	3	0	3	YES	YES
7	71	SHORT	Mali	Segou	Baroueli	Baraoueli	-6.81514	13.094	Commune	371	0	0	0	Mali	Bamako	Bamako	District	-7.97913	12.611	Commune	1	1	137.149	3	NA	NA	WORK	N/A	NA	NO	-1	-1	-1	-1	-1	-1	-1	-1	-1	-1	NA	FEMALE	36	1	3	0	3	NO	NO
8	121	SHORT	Mali	Segou	Baroueli	Baraoueli	-6.81514	13.094	Commune	371	0	0	0	Mali	Segou	Baroueli	Konobougou	-6.71211	12.9036	Commune	373	0	23.8208	1	August	RAINY	FAMILY	funerailles	-1	NO	-1	-1	-1	-1	-1	-1	-1	-1	-1	-1	NA	FEMALE	70	0	3	0	3	NO	NONE
9	136	SHORT	Mali	Sikasso	Yanfolila	Baya	-8.17487	11.6419	Commune	621	0	0	0	Mali	Koulikoro	Kangaba	Maramandougou	-8.31375	11.8532	Commune	188	0	27.8128	1	NA	NA	WORK	N/A	NA	NO	-1	-1	-1	-1	-1	-1	-1	-1	-1	-1	NA	MALE	35	1	4	0	4	YES	YES
10	199	SHORT	Mali	Segou	Baroueli	Baraoueli	-6.81514	13.094	Commune	371	0	0	0	Mali	Segou	Segou	Segou Commune	-6.25677	13.4405	Commune	475	1	71.5944	3	NA	NA	FAMILY	N/A	NA	NO	-1	-1	-1	-1	-1	-1	-1	-1	-1	-1	NA	MALE	59	0	3	1	4	YES	YES
11	225	SHORT	Mali	Sikasso	Yanfolila	Baya	-8.17487	11.6419	Commune	621	0	0	0	Mali	Koulikoro	Kati	Ouelessebougou	-7.87412	12.0085	Commune	223	0	52.0837	1	August	RAINY	OTHER	-1	-1	NO	-1	-1	-1	-1	-1	-1	-1	-1	-1	-1	NA	FEMALE	18	0	3	0	3	NO	NO
12	232	SHORT	Mali	Sikasso	Yanfolila	Baya	-8.17487	11.6419	Commune	621	0	0	0	Mali	Sikasso	Yanfolila	Baya	-8.17487	11.6419	Commune	621	0	5	3	NA	NA	WORK	N/A	NA	NO	-1	-1	-1	-1	-1	-1	-1	-1	-1	-1	NA	MALE	23	0	3	0	3	NO	NO
13	233	SHORT	Mali	Sikasso	Yanfolila	Baya	-8.17487	11.6419	Commune	621	0	0	0	Mali	Sikasso	Yanfolila	Wassoulou-Balle	-8.11212	11.1445	Commune	625	0	55.3637	3	NA	NA	WORK	personnel	NA	NO	-1	-1	-1	-1	-1	-1	-1	-1	-1	-1	NA	MALE	55	0	3	0	3	NO	Null
14	239	SHORT	Mali	Sikasso	Yanfolila	Baya	-8.17487	11.6419	Commune	621	0	0	0	Mali	Mopti	Mopti	Mopti Commune	-4.18443	14.484	Commune	346	1	534.604	3	NA	NA	WORK	N/A	NA	NO	-1	-1	-1	-1	-1	-1	-1	-1	-1	-1	NA	MALE	37	3	4	0	4	YES	YES
15	252	SHORT	Mali	Sikasso	Yanfolila	Baya	-8.17487	11.6419	Commune	621	0	0	0	Mali	Sikasso	Bougouni	Sido	-7.62164	11.6404	Commune	494	0	60.328	2	NA	NA	WORK	N/A	NA	NO	-1	-1	-1	-1	-1	-1	-1	-1	-1	-1	NA	FEMALE	57	0	30	0	30	NO	NONE
16	254	SHORT	Mali	Sikasso	Yanfolila	Baya	-8.17487	11.6419	Commune	621	0	0	0	Mali	Koulikoro	Kati	Mande	-8.16413	12.4288	Commune	202	0	86.9115	3	NA	NA	WORK	N/A	NA	NO	-1	-1	-1	-1	-1	-1	-1	-1	-1	-1	NA	FEMALE	35	0	45	0	45	YES	NONE
17	259	SHORT	Mali	Sikasso	Yanfolila	Baya	-8.17487	11.6419	Commune	621	0	0	0	Mali	Kayes	Kayes	Kayes Commune	-11.4379	14.4455	Commune	65	1	470.231	6	NA	NA	FAMILY	N/A	NA	NO	-1	-1	-1	-1	-1	-1	-1	-1	-1	-1	NA	MALE	39	0	3	0	3	NO	NO
18	264	SHORT	Mali	Sikasso	Yanfolila	Baya	-8.17487	11.6419	Commune	621	0	0	0	Mali	Bamako	Bamako	District	-7.97913	12.611	Commune	1	1	109.13	-1	NA	NA	OTHER	-1	-1	Null	-1	-1	-1	-1	-1	-1	-1	-1	-1	-1	NA	MALE	41	0	2	0	2	NO	Null
19	284	SHORT	Mali	Sikasso	Yanfolila	Baya	-8.17487	11.6419	Commune	621	0	0	0	Mali	Koulikoro	Koulikoro	Koulikoro Commune	-7.56571	12.8626	Commune	246	1	150.228	8	NA	NA	WORK	N/A	NA	YES	14	8	6	7	-1	-1	-1	-1	-1	-1	NA	MALE	57	2	35	0	35	YES	YES
20	294	SHORT	Mali	Sikasso	Yanfolila	Baya	-8.17487	11.6419	Commune	621	0	0	0	Mali	Sikasso	Yanfolila	Baya	-8.17487	11.6419	Commune	621	0	5	1	NA	NA	WORK	N/A	NA	NO	-1	-1	-1	-1	-1	-1	-1	-1	-1	-1	NA	MALE	33	1	3	0	3	YES	YES
21	303	SHORT	Mali	Sikasso	Yanfolila	Baya	-8.17487	11.6419	Commune	621	0	0	0	Mali	Sikasso	Yanfolila	Baya	-8.17487	11.6419	Commune	621	0	5	8	January	DRY	OTHER	-1	-1	NO	-1	-1	-1	-1	-1	-1	-1	-1	-1	-1	NA	MALE	33	1	4	0	4	NO	NO
22	320	SHORT	Mali	Sikasso	Yanfolila	Baya	-8.17487	11.6419	Commune	621	0	0	0	Mali	Sikasso	Bougouni	Bougouni Commune	-7.52098	11.386	Commune	490	0	76.7311	4	NA	NA	WORK	N/A	NA	NO	-1	-1	-1	-1	-1	-1	-1	-1	-1	-1	NA	MALE	30	1	3	0	3	YES	YES
23	321	SHORT	Mali	Sikasso	Yanfolila	Baya	-8.17487	11.6419	Commune	621	0	0	0	Mali	Sikasso	Yanfolila	Baya	-8.17487	11.6419	Commune	621	0	5	1	NA	NA	WORK	N/A	NA	NO	-1	-1	-1	-1	-1	-1	-1	-1	-1	-1	NA	MALE	30	1	3	0	3	YES	YES
24	352	SHORT	Mali	Segou	Baroueli	Boidie	-6.84984	13.2265	Commune	378	0	0	0	Mali	Segou	Segou	Sebougou	-6.35082	13.3673	Commune	474	0	56.263	3	NA	NA	FAMILY	N/A	NA	NO	-1	-1	-1	-1	-1	-1	-1	-1	-1	-1	NA	FEMALE	42	2	4	0	4	NO	NO
25	382	SHORT	Mali	Sikasso	Yanfolila	Baya	-8.17487	11.6419	Commune	621	0	0	0	Mali	Sikasso	Yanfolila	Baya	-8.17487	11.6419	Commune	621	0	5	2	NA	NA	WORK	N/A	NA	NO	-1	-1	-1	-1	-1	-1	-1	-1	-1	-1	NA	MALE	33	0	4	0	4	YES	YES
26	406	SHORT	Mali	Segou	Baroueli	Boidie	-6.84984	13.2265	Commune	378	0	0	0	Mali	Bamako	Bamako	District	-7.97913	12.611	Commune	1	1	140.143	2	October	RAINY	OTHER	-1	-1	NO	-1	-1	-1	-1	-1	-1	-1	-1	-1	-1	NA	MALE	36	3	51	0	51	YES	YES
27	408	SHORT	Mali	Sikasso	Yanfolila	Baya	-8.17487	11.6419	Commune	621	0	0	0	Mali	Sikasso	Yanfolila	Baya	-8.17487	11.6419	Commune	621	0	5	3	January	DRY	OTHER	-1	-1	NO	-1	-1	-1	-1	-1	-1	-1	-1	-1	-1	NA	MALE	36	2	3	0	3	NO	NO
28	410	SHORT	Mali	Segou	Baroueli	Boidie	-6.84984	13.2265	Commune	378	0	0	0	Mali	Segou	Segou	Segou Commune	-6.25677	13.4405	Commune	475	1	68.4602	3	NA	NA	WORK	N/A	NA	NO	-1	-1	-1	-1	-1	-1	-1	-1	-1	-1	NA	MALE	25	0	3	0	3	YES	YES
29	419	SHORT	Mali	Segou	Baroueli	Boidie	-6.84984	13.2265	Commune	378	0	0	0	Mali	Segou	Baroueli	Tamani	-6.79236	13.32	Commune	381	0	12.0588	1	NA	NA	WORK	N/A	NA	NO	-1	-1	-1	-1	-1	-1	-1	-1	-1	-1	NA	MALE	42	0	3	0	3	NO	NONE
30	436	SHORT	Mali	Segou	Baroueli	Boidie	-6.84984	13.2265	Commune	378	0	0	0	Mali	Segou	Baroueli	Baraoueli	-6.81514	13.094	Commune	371	0	15.1105	1	NA	NA	WORK	N/A	NA	NO	-1	-1	-1	-1	-1	-1	-1	-1	-1	-1	NA	FEMALE	26	2	10	0	10	YES	YES
31	448	SHORT	Mali	Segou	Baroueli	Boidie	-6.84984	13.2265	Commune	378	0	0	0	Mali	Segou	Baroueli	Boidie	-6.84984	13.2265	Commune	378	0	5	2	NA	NA	FAMILY	N/A	NA	YES	3	-1	-1	-1	-1	-1	-1	-1	-1	-1	NA	FEMALE	25	1	3	0	3	NO	NO
32	449	SHORT	Mali	Sikasso	Yanfolila	Baya	-8.17487	11.6419	Commune	621	0	0	0	Mali	Sikasso	Yanfolila	Baya	-8.17487	11.6419	Commune	621	0	5	-1	NA	NA	OTHER	-1	-1	Null	-1	-1	-1	-1	-1	-1	-1	-1	-1	-1	NA	FEMALE	44	2	2	0	2	NO	Null
33	481	SHORT	Mali	Segou	Baroueli	Boidie	-6.84984	13.2265	Commune	378	0	0	0	Mali	Segou	Baroueli	Baraoueli	-6.81514	13.094	Commune	371	0	15.1105	3	NA	NA	WORK	N/A	NA	NO	-1	-1	-1	-1	-1	-1	-1	-1	-1	-1	NA	MALE	41	2	3	0	3	YES	YES
34	521	SHORT	Mali	Sikasso	Yanfolila	Baya	-8.17487	11.6419	Commune	621	0	0	0	Mali	Sikasso	Yanfolila	Baya	-8.17487	11.6419	Commune	621	0	5	1	NA	NA	WORK	N/A	NA	YES	7	-1	-1	-1	-1	-1	-1	-1	-1	-1	NA	FEMALE	42	0	50	0	50	YES	YES
35	522	SHORT	Mali	Sikasso	Yanfolila	Baya	-8.17487	11.6419	Commune	621	0	0	0	Mali	Bamako	Bamako	District	-7.97913	12.611	Commune	1	1	109.13	7	NA	NA	FAMILY	N/A	NA	NO	-1	-1	-1	-1	-1	-1	-1	-1	-1	-1	NA	MALE	63	4	3	0	3	NO	YES
36	536	SHORT	Mali	Segou	Baroueli	Boidie	-6.84984	13.2265	Commune	378	0	0	0	Mali	Segou	Baroueli	Boidie	-6.84984	13.2265	Commune	378	0	5	2	NA	NA	FAMILY	N/A	NA	NO	-1	-1	-1	-1	-1	-1	-1	-1	-1	-1	NA	MALE	40	1	4	0	4	YES	YES
37	555	SHORT	Mali	Segou	Baroueli	Boidie	-6.84984	13.2265	Commune	378	0	0	0	Mali	Segou	Bla	Dougouolo	-5.5724	12.9169	Commune	384	0	142.701	6	NA	NA	WORK	N/A	NA	NO	-1	-1	-1	-1	-1	-1	-1	-1	-1	-1	NA	MALE	49	2	3	0	3	YES	YES
38	562	SHORT	Mali	Bamako	Bamako	District	-7.97913	12.611	Commune	1	1	1	1	Mali	Koulikoro	Kolokani	Kolokani	-7.99036	13.6379	Commune	236	0	113.424	7	May	DRY	OTHER	-1	-1	NO	-1	-1	-1	-1	-1	-1	-1	-1	-1	-1	NA	MALE	39	2	3	0	3	YES	YES
39	594	SHORT	Mali	Bamako	Bamako	District	-7.97913	12.611	Commune	1	1	1	1	Mali	Segou	Baroueli	Baraoueli	-6.81514	13.094	Commune	371	0	137.149	7	October	RAINY	OTHER	-1	-1	NO	-1	-1	-1	-1	-1	-1	-1	-1	-1	-1	NA	MALE	22	0	3	0	3	YES	YES
40	611	SHORT	Mali	Sikasso	Yanfolila	Baya	-8.17487	11.6419	Commune	621	0	0	0	Mali	Segou	Macina	Macina	-5.34213	13.9731	Commune	401	0	401.072	2	February	DRY	WORK	Commerce	-1	NO	-1	-1	-1	-1	-1	-1	-1	-1	-1	-1	NA	MALE	50	4	3	0	3	YES	YES
41	656	SHORT	Mali	Sikasso	Yanfolila	Baya	-8.17487	11.6419	Commune	621	0	0	0	Mali	Sikasso	Yanfolila	Baya	-8.17487	11.6419	Commune	621	0	5	3	January	DRY	OTHER	-1	-1	NO	-1	-1	-1	-1	-1	-1	-1	-1	-1	-1	NA	MALE	36	2	3	1	4	NO	NO
42	657	SHORT	Mali	Sikasso	Yanfolila	Baya	-8.17487	11.6419	Commune	621	0	0	0	Mali	Koulikoro	Kangaba	Karan	-8.4937	12.1546	Commune	194	0	66.4247	2	NA	NA	FAMILY	N/A	NA	NO	-1	-1	-1	-1	-1	-1	-1	-1	-1	-1	NA	MALE	39	2	3	1	4	NO	NO
43	666	SHORT	Mali	Sikasso	Yanfolila	Baya	-8.17487	11.6419	Commune	621	0	0	0	Mali	Koulikoro	Kati	Ouelessebougou	-7.87412	12.0085	Commune	223	0	52.0837	3	NA	NA	WORK	N/A	NA	NO	-1	-1	-1	-1	-1	-1	-1	-1	-1	-1	NA	MALE	41	2	3	1	4	YES	YES
44	688	SHORT	Mali	Mopti	Mopti	Mopti Commune	-4.18443	14.484	Commune	346	1	1	1	Mali	Mopti	Mopti	Mopti Commune	-4.18443	14.484	Commune	346	1	5	3	January	DRY	OTHER	-1	-1	NO	-1	-1	-1	-1	-1	-1	-1	-1	-1	-1	NA	MALE	23	0	3	1	4	NO	NO
45	690	SHORT	Mali	Segou	Baroueli	Boidie	-6.84984	13.2265	Commune	378	0	0	0	Mali	Segou	Baroueli	Boidie	-6.84984	13.2265	Commune	378	0	5	-1	NA	NA	OTHER	-1	-1	Null	-1	-1	-1	-1	-1	-1	-1	-1	-1	-1	NA	FEMALE	55	0	2	0	2	NO	Null
46	697	SHORT	Mali	Segou	Baroueli	Boidie	-6.84984	13.2265	Commune	378	0	0	0	Mali	Segou	Baroueli	Konobougou	-6.71211	12.9036	Commune	373	0	38.6717	1	NA	NA	WORK	N/A	NA	NO	-1	-1	-1	-1	-1	-1	-1	-1	-1	-1	NA	MALE	26	0	3	0	3	NO	YES
47	701	SHORT	Mali	Bamako	Bamako	District	-7.97913	12.611	Commune	1	1	1	1	Mali	Koulikoro	Kati	Kati Commune	-8.07154	12.7334	Commune	213	1	16.8348	1	NA	NA	WORK	N/A	NA	NO	-1	-1	-1	-1	-1	-1	-1	-1	-1	-1	NA	MALE	44	5	10	0	10	YES	YES
48	709	SHORT	Mali	Mopti	Mopti	Mopti Commune	-4.18443	14.484	Commune	346	1	1	1	Mali	Mopti	Mopti	Mopti Commune	-4.18443	14.484	Commune	346	1	5	3	January	DRY	OTHER	-1	-1	NO	-1	-1	-1	-1	-1	-1	-1	-1	-1	-1	NA	FEMALE	23	0	4	0	4	NO	NO
49	710	SHORT	Mali	Mopti	Mopti	Mopti Commune	-4.18443	14.484	Commune	346	1	1	1	Mali	Mopti	Mopti	Mopti Commune	-4.18443	14.484	Commune	346	1	5	5	December	DRY	OTHER	-1	-1	NO	-1	-1	-1	-1	-1	-1	-1	-1	-1	-1	NA	MALE	27	1	4	2	6	NO	NO
50	741	SHORT	Mali	Segou	Baroueli	Boidie	-6.84984	13.2265	Commune	378	0	0	0	Mali	Segou	Baroueli	Boidie	-6.84984	13.2265	Commune	378	0	5	2	NA	NA	FAMILY	N/A	NA	NO	-1	-1	-1	-1	-1	-1	-1	-1	-1	-1	NA	FEMALE	60	0	5	0	5	NO	Null
51	742	SHORT	Mali	Bamako	Bamako	District	-7.97913	12.611	Commune	1	1	1	1	Mali	Koulikoro	Kati	Baguineda	-7.6436	12.6172	Commune	196	0	36.4622	-1	NA	NA	OTHER	-1	-1	Null	-1	-1	-1	-1	-1	-1	-1	-1	-1	-1	NA	MALE	58	2	2	0	2	NO	Null
52	753	SHORT	Mali	Mopti	Mopti	Mopti Commune	-4.18443	14.484	Commune	346	1	1	1	Mali	Mopti	Mopti	Mopti Commune	-4.18443	14.484	Commune	346	1	5	3	January	DRY	OTHER	-1	-1	NO	-1	-1	-1	-1	-1	-1	-1	-1	-1	-1	NA	MALE	38	1	3	0	3	NO	NO
53	762	SHORT	Mali	Segou	Baroueli	Boidie	-6.84984	13.2265	Commune	378	0	0	0	Mali	Koulikoro	Koulikoro	Nyamina	-6.97226	13.4507	Commune	248	0	28.0942	2	NA	NA	FAMILY	mariage	NA	NO	-1	-1	-1	-1	-1	-1	-1	-1	-1	-1	NA	FEMALE	55	0	3	0	3	NO	NO
54	772	SHORT	Mali	Bamako	Bamako	District	-7.97913	12.611	Commune	1	1	1	1	Mali	Bamako	Bamako	District	-7.97913	12.611	Commune	1	1	5	1	NA	NA	WORK	N/A	NA	NO	-1	-1	-1	-1	-1	-1	-1	-1	-1	-1	NA	MALE	55	5	3	0	3	YES	YES
55	781	SHORT	Mali	Segou	Baroueli	Boidie	-6.84984	13.2265	Commune	378	0	0	0	Mali	Bamako	Bamako	District	-7.97913	12.611	Commune	1	1	140.143	7	NA	NA	FAMILY	mariage	NA	NO	-1	-1	-1	-1	-1	-1	-1	-1	-1	-1	NA	FEMALE	58	0	3	1	4	NO	NO
56	787	SHORT	Mali	Mopti	Mopti	Mopti Commune	-4.18443	14.484	Commune	346	1	1	1	Mali	Mopti	Mopti	Mopti Commune	-4.18443	14.484	Commune	346	1	5	2	January	DRY	OTHER	-1	-1	NO	-1	-1	-1	-1	-1	-1	-1	-1	-1	-1	NA	MALE	25	1	3	0	3	YES	YES
57	843	SHORT	Mali	Koulikoro	Kati	Kalabancoro	-7.94611	12.5263	Commune	201	1	1	1	Mali	Bamako	Bamako	District	-7.97913	12.611	Commune	1	1	10.0187	2	NA	NA	WORK	N/A	NA	NO	-1	-1	-1	-1	-1	-1	-1	-1	-1	-1	NA	MALE	53	2	5	0	5	YES	YES
58	873	SHORT	Mali	Segou	Baroueli	Boidie	-6.84984	13.2265	Commune	378	0	0	0	Mali	Segou	Baroueli	Baraoueli	-6.81514	13.094	Commune	371	0	15.1105	1	NA	NA	WORK	N/A	NA	NO	-1	-1	-1	-1	-1	-1	-1	-1	-1	-1	NA	MALE	33	2	6	0	6	NO	NO
59	884	SHORT	Mali	Koulikoro	Kati	Kalabancoro	-7.94611	12.5263	Commune	201	1	1	1	Mali	Bamako	Bamako	District	-7.97913	12.611	Commune	1	1	10.0187	10	NA	NA	FAMILY	N/A	NA	YES	2	-1	-1	-1	-1	-1	-1	-1	-1	-1	NA	FEMALE	28	2	3	0	3	YES	YES
60	992	SHORT	Mali	Koulikoro	Kati	Kalabancoro	-7.94611	12.5263	Commune	201	1	1	1	Mali	Bamako	Bamako	District	-7.97913	12.611	Commune	1	1	10.0187	1	NA	NA	WORK	N/A	NA	NO	-1	-1	-1	-1	-1	-1	-1	-1	-1	-1	NA	FEMALE	38	0	3	0	3	NO	NO
61	1014	SHORT	Mali	Koulikoro	Kati	Kalabancoro	-7.94611	12.5263	Commune	201	1	1	1	Mali	Segou	Segou	Segou Commune	-6.25677	13.4405	Commune	475	1	209.248	10	NA	NA	FAMILY	N/A	NA	NO	-1	-1	-1	-1	-1	-1	-1	-1	-1	-1	NA	MALE	72	2	3	2	5	NO	Null
62	1016	SHORT	Mali	Bamako	Bamako	District	-7.97913	12.611	Commune	1	1	1	1	Mali	Kayes	Kayes	Kayes Commune	-11.4379	14.4455	Commune	65	1	425.704	13	NA	NA	WORK	N/A	NA	NO	-1	-1	-1	-1	-1	-1	-1	-1	-1	-1	NA	MALE	49	2	3	0	3	YES	YES
63	1125	SHORT	Mali	Koulikoro	Kati	Kalabancoro	-7.94611	12.5263	Commune	201	1	1	1	Mali	Bamako	Bamako	District	-7.97913	12.611	Commune	1	1	10.0187	1	NA	NA	WORK	N/A	NA	YES	1	-1	-1	-1	-1	-1	-1	-1	-1	-1	NA	FEMALE	35	2	5	0	5	NO	Null
64	1128	SHORT	Mali	Mopti	Mopti	Mopti Commune	-4.18443	14.484	Commune	346	1	1	1	Mali	Bamako	Bamako	District	-7.97913	12.611	Commune	1	1	459.882	3	September	RAINY	OTHER	-1	-1	NO	-1	-1	-1	-1	-1	-1	-1	-1	-1	-1	NA	MALE	45	3	3	0	3	YES	YES
65	1163	SHORT	Mali	Sikasso	Yanfolila	Baya	-8.17487	11.6419	Commune	621	0	0	0	Mali	Bamako	Bamako	District	-7.97913	12.611	Commune	1	1	109.13	1	December	DRY	OTHER	-1	-1	NO	-1	-1	-1	-1	-1	-1	-1	-1	-1	-1	NA	FEMALE	45	0	3	0	3	YES	YES
66	1224	SHORT	Mali	Sikasso	Yanfolila	Baya	-8.17487	11.6419	Commune	621	0	0	0	Mali	Bamako	Bamako	District	-7.97913	12.611	Commune	1	1	109.13	3	September	RAINY	OTHER	-1	-1	NO	-1	-1	-1	-1	-1	-1	-1	-1	-1	-1	NA	MALE	43	1	3	0	3	YES	YES
67	1230	SHORT	Mali	Sikasso	Yanfolila	Baya	-8.17487	11.6419	Commune	621	0	0	0	Mali	Bamako	Bamako	District	-7.97913	12.611	Commune	1	1	109.13	1	February	DRY	OTHER	-1	-1	NO	-1	-1	-1	-1	-1	-1	-1	-1	-1	-1	NA	FEMALE	45	0	3	0	3	YES	YES
68	1250	SHORT	Mali	Sikasso	Yanfolila	Baya	-8.17487	11.6419	Commune	621	0	0	0	Mali	Bamako	Bamako	District	-7.97913	12.611	Commune	1	1	109.13	1	October	RAINY	OTHER	-1	-1	NO	-1	-1	-1	-1	-1	-1	-1	-1	-1	-1	NA	MALE	34	3	3	0	3	YES	YES
69	1258	SHORT	Mali	Sikasso	Yanfolila	Baya	-8.17487	11.6419	Commune	621	0	0	0	Mali	Kayes	Nioro	Nioro Commune	-9.58788	15.2233	Commune	130	1	424.14	-1	NA	NA	OTHER	-1	-1	Null	-1	-1	-1	-1	-1	-1	-1	-1	-1	-1	NA	FEMALE	50	3	2	0	2	YES	Null
70	1292	SHORT	Mali	Koulikoro	Kati	Kalabancoro	-7.94611	12.5263	Commune	201	1	1	1	Mali	Segou	San	Dieli	-5.10535	13.0741	Commune	424	0	314.298	2	NA	NA	FAMILY	N/A	NA	NO	-1	-1	-1	-1	-1	-1	-1	-1	-1	-1	NA	MALE	33	2	4	0	4	YES	YES
71	1296	SHORT	Mali	Koulikoro	Kati	Kalabancoro	-7.94611	12.5263	Commune	201	1	1	1	Mali	Bamako	Bamako	District	-7.97913	12.611	Commune	1	1	10.0187	1	NA	NA	FAMILY	N/A	NA	YES	8	6	1	-1	-1	-1	-1	-1	-1	-1	NA	FEMALE	22	1	8	0	8	YES	YES
72	1299	SHORT	Mali	Koulikoro	Kati	Kalabancoro	-7.94611	12.5263	Commune	201	1	1	1	Mali	Kayes	Nioro	Select	-9.59428	15.066	Cercle	11	NA	332.342	5	July	RAINY	FAMILY	mariage	-1	NO	-1	-1	-1	-1	-1	-1	-1	-1	-1	-1	NA	FEMALE	46	0	3	0	3	YES	YES
73	1309	SHORT	Mali	Sikasso	Yanfolila	Baya	-8.17487	11.6419	Commune	621	0	0	0	Mali	Bamako	Bamako	District	-7.97913	12.611	Commune	1	1	109.13	-1	NA	NA	OTHER	-1	-1	Null	-1	-1	-1	-1	-1	-1	-1	-1	-1	-1	NA	FEMALE	44	3	2	0	2	NO	Null
74	1314	LONG	Mali	Koulikoro	Kati	Kalabancoro	-7.94611	12.5263	Commune	201	1	1	1	Mali	Koulikoro	Dioila	Kaladougou	-6.84432	12.5126	Commune	171	0	119.763	15	November	DRY	OTHER	-1	-1	NO	-1	-1	-1	-1	-1	-1	-1	-1	-1	-1	NA	MALE	29	0	3	0	3	YES	YES
75	1347	SHORT	Mali	Segou	Baroueli	Boidie	-6.84984	13.2265	Commune	378	0	0	0	Mali	Segou	Baroueli	Baraoueli	-6.81514	13.094	Commune	371	0	15.1105	3	NA	NA	FAMILY	accouchement	NA	NO	-1	-1	-1	-1	-1	-1	-1	-1	-1	-1	NA	FEMALE	22	3	6	0	6	YES	NONE
76	1374	SHORT	Mali	Segou	Baroueli	Boidie	-6.84984	13.2265	Commune	378	0	0	0	Mali	Segou	Baroueli	Baraoueli	-6.81514	13.094	Commune	371	0	15.1105	7	NA	NA	WORK	N/A	NA	NO	-1	-1	-1	-1	-1	-1	-1	-1	-1	-1	NA	MALE	46	1	3	0	3	YES	YES
77	1391	SHORT	Mali	Sikasso	Yanfolila	Baya	-8.17487	11.6419	Commune	621	0	0	0	Mali	Bamako	Bamako	District	-7.97913	12.611	Commune	1	1	109.13	8	February	DRY	OTHER	-1	-1	YES	10	5	-1	-1	-1	-1	-1	-1	-1	-1	NA	FEMALE	30	0	3	0	3	YES	YES
78	1393	SHORT	Mali	Sikasso	Yanfolila	Baya	-8.17487	11.6419	Commune	621	0	0	0	Mali	Sikasso	Bougouni	Select	-7.3529	11.3269	Cercle	40	NA	96.1935	1	February	DRY	OTHER	-1	-1	NO	-1	-1	-1	-1	-1	-1	-1	-1	-1	-1	NA	FEMALE	75	0	3	0	3	NO	NO
79	1414	SHORT	Mali	Sikasso	Yanfolila	Baya	-8.17487	11.6419	Commune	621	0	0	0	Mali	Segou	Baroueli	Konobougou	-6.71211	12.9036	Commune	373	0	211.516	1	February	DRY	OTHER	-1	-1	NO	-1	-1	-1	-1	-1	-1	-1	-1	-1	-1	NA	FEMALE	43	1	3	0	3	NO	NONE
80	1440	SHORT	Mali	Segou	Baroueli	Baraoueli	-6.81514	13.094	Commune	371	0	0	0	Mali	Segou	Segou	Massala	-6.49075	13.2519	Commune	471	0	39.2551	3	January	DRY	OTHER	-1	-1	NO	-1	-1	-1	-1	-1	-1	-1	-1	-1	-1	NA	MALE	60	0	3	0	3	YES	YES
81	1472	SHORT	Mali	Sikasso	Yanfolila	Baya	-8.17487	11.6419	Commune	621	0	0	0	Mali	Segou	Niono	Niono	-5.91763	14.1862	Commune	414	0	372.782	1	NA	NA	FAMILY	N/A	NA	NO	-1	-1	-1	-1	-1	-1	-1	-1	-1	-1	NA	FEMALE	22	1	4	1	5	NO	Null
82	1494	SHORT	Mali	Koulikoro	Kati	Kalabancoro	-7.94611	12.5263	Commune	201	1	1	1	Mali	Koulikoro	Kati	Sanankoroba	-7.98568	12.3723	Commune	228	0	17.5424	2	NA	NA	FAMILY	N/A	NA	NO	-1	-1	-1	-1	-1	-1	-1	-1	-1	-1	NA	FEMALE	36	1	4	0	4	YES	YES
83	1497	SHORT	Mali	Sikasso	Yanfolila	Baya	-8.17487	11.6419	Commune	621	0	0	0	Mali	Sikasso	Koutiala	Koutiala Commune	-5.48375	12.4575	Commune	551	1	306.544	3	July	RAINY	FAMILY	mariage	-1	NO	-1	-1	-1	-1	-1	-1	-1	-1	-1	-1	NA	MALE	35	1	3	0	3	YES	YES
84	1509	SHORT	Mali	Koulikoro	Kati	Kalabancoro	-7.94611	12.5263	Commune	201	1	1	1	Mali	Koulikoro	Kangaba	Karan	-8.4937	12.1546	Commune	194	0	72.337	2	NA	NA	FAMILY	N/A	NA	NO	-1	-1	-1	-1	-1	-1	-1	-1	-1	-1	NA	MALE	26	0	4	0	4	YES	YES
85	1514	SHORT	Mali	Koulikoro	Kati	Kalabancoro	-7.94611	12.5263	Commune	201	1	1	1	Mali	Bamako	Bamako	District	-7.97913	12.611	Commune	1	1	10.0187	1	NA	NA	FAMILY	N/A	NA	NO	-1	-1	-1	-1	-1	-1	-1	-1	-1	-1	NA	FEMALE	19	0	3	0	3	YES	YES
86	1525	SHORT	Mali	Sikasso	Yanfolila	Baya	-8.17487	11.6419	Commune	621	0	0	0	Mali	Sikasso	Bougouni	Bougouni Commune	-7.52098	11.386	Commune	490	0	76.7311	1	October	RAINY	WORK	acceuilir le president	-1	NO	-1	-1	-1	-1	-1	-1	-1	-1	-1	-1	NA	MALE	45	1	3	0	3	NO	NO
87	1533	SHORT	Mali	Mopti	Mopti	Mopti Commune	-4.18443	14.484	Commune	346	1	1	1	Mali	Mopti	Mopti	Mopti Commune	-4.18443	14.484	Commune	346	1	5	-1	NA	NA	OTHER	-1	-1	Null	-1	-1	-1	-1	-1	-1	-1	-1	-1	-1	NA	MALE	37	2	1	1	2	YES	Null
88	1560	SHORT	Mali	Segou	Baroueli	Boidie	-6.84984	13.2265	Commune	378	0	0	0	Mali	Segou	Baroueli	Tamani	-6.79236	13.32	Commune	381	0	12.0588	-1	NA	NA	OTHER	-1	-1	Null	-1	-1	-1	-1	-1	-1	-1	-1	-1	-1	NA	FEMALE	22	1	1	1	2	NO	Null
89	1578	SHORT	Mali	Koulikoro	Kati	Kalabancoro	-7.94611	12.5263	Commune	201	1	1	1	Mali	Koulikoro	Banamba	Toubacoro	-7.03322	13.992	Commune	160	0	189.719	10	NA	NA	FAMILY	N/A	NA	YES	4	3	-1	-1	-1	-1	-1	-1	-1	-1	NA	FEMALE	75	0	3	0	3	YES	YES
90	561	SHORT	Mali	Sikasso	Yanfolila	Baya	-8.17487	11.6419	Commune	621	0	0	0	Mali	Sikasso	Yanfolila	Baya	-8.17487	11.6419	Commune	621	0	5	7	NA	NA	FAMILY	N/A	NA	NO	-1	-1	-1	-1	-1	-1	-1	-1	-1	-1	NA	MALE	18	0	3	1	4	YES	YES
91	595	SHORT	Mali	Mopti	Mopti	Dialloube	-4.19677	14.9498	Commune	339	0	0	0	Mali	Mopti	Mopti	Fatoma	-3.97217	14.6201	Commune	341	0	43.7175	-1	NA	NA	OTHER	-1	-1	Null	-1	-1	-1	-1	-1	-1	-1	-1	-1	-1	NA	MALE	31	1	2	0	2	YES	Null
92	671	SHORT	Mali	Kayes	Yelimane	Fanga	-10.3727	15.0846	Commune	146	0	1	0	Mali	Kayes	Yelimane	Diafounou Diongaga	-10.9597	15.1123	Commune	143	0	63.1799	7	NA	NA	FAMILY	N/A	NA	YES	5	2	-1	-1	-1	-1	-1	-1	-1	-1	NA	FEMALE	26	1	4	3	7	YES	YES
93	725	SHORT	Mali	Koulikoro	Koulikoro	Koulikoro Commune	-7.56571	12.8626	Commune	246	1	0	1	Mali	Sikasso	Yanfolila	Baya	-8.17487	11.6419	Commune	621	0	150.228	1	NA	NA	FAMILY	N/A	NA	NO	-1	-1	-1	-1	-1	-1	-1	-1	-1	-1	NA	MALE	34	2	50	1	51	YES	YES
94	838	SHORT	Mali	Bamako	Bamako	District	-7.97913	12.611	Commune	1	1	0	1	Mali	Segou	Baroueli	Baraoueli	-6.81514	13.094	Commune	371	0	137.149	-1	NA	NA	Null	N/A	NA	Null	-1	-1	-1	-1	-1	-1	-1	-1	-1	-1	NA	MALE	27	0	2	0	2	YES	Null
95	1044	SHORT	Mali	Koulikoro	Kati	Kati Commune	-8.07154	12.7334	Commune	213	1	1	1	Mali	Koulikoro	Kati	Kalabancoro	-7.94611	12.5263	Commune	201	1	26.6212	2	NA	NA	FAMILY	N/A	NA	NO	-1	-1	-1	-1	-1	-1	-1	-1	-1	-1	NA	MALE	37	0	3	0	3	YES	YES
96	1073	SHORT	Mali	Koulikoro	Banamba	Toubacoro	-7.03322	13.992	Commune	160	0	1	0	Mali	Kati	Kati	Kalabancoro	-7.94611	12.5263	Commune	201	1	189.719	10	NA	NA	FAMILY	N/A	NA	NO	-1	-1	-1	-1	-1	-1	-1	-1	-1	-1	NA	FEMALE	50	0	3	1	4	YES	YES
97	1080	SHORT	Mali	Mopti	Mopti	Dialloube	-4.19677	14.9498	Commune	339	0	0	0	Mali	Mopti	Mopti	Fatoma	-3.97217	14.6201	Commune	341	0	43.7175	2	January	DRY	WORK	Commerce	-1	NO	-1	-1	-1	-1	-1	-1	-1	-1	-1	-1	NA	MALE	45	1	3	0	3	YES	YES
98	1090	SHORT	Mali	Koulikoro	Kolokani	Kolokani	-7.99036	13.6379	Commune	236	0	1	0	Mali	Bamako	Bamako	District	-7.97913	12.611	Commune	1	1	113.424	4	NA	NA	FAMILY	N/A	NA	NO	-1	-1	-1	-1	-1	-1	-1	-1	-1	-1	NA	MALE	51	1	4	0	4	YES	YES
99	1165	SHORT	Mali	Sikasso	Bougouni	Bougouni Commune	-7.52098	11.386	Commune	490	0	0	0	Mali	Sikasso	Yanfolila	Baya	-8.17487	11.6419	Commune	621	0	76.7311	-1	NA	NA	OTHER	-1	-1	Null	-1	-1	-1	-1	-1	-1	-1	-1	-1	-1	NA	FEMALE	32	1	2	0	2	YES	Null
100	1199	SHORT	Mali	Segou	Segou	Segou Commune	-6.25677	13.4405	Commune	475	1	0	1	Mali	Segou	Baroueli	Boidie	-6.84984	13.2265	Commune	378	0	68.4602	1	NA	NA	FAMILY	N/A	NA	NO	-1	-1	-1	-1	-1	-1	-1	-1	-1	-1	NA	MALE	28	0	3	0	3	YES	YES
101	1282	SHORT	Mali	Koulikoro	Kati	Kalabancoro	-7.94611	12.5263	Commune	201	1	1	1	Mali	Segou	Segou	Sebougou	-6.35082	13.3673	Commune	474	0	196.447	7	September	RAINY	OTHER	-1	-1	NO	-1	-1	-1	-1	-1	-1	-1	-1	-1	-1	NA	MALE	32	1	3	0	3	YES	YES
102	1291	SHORT	Mali	Gao	Gao	Gao	-0.0449431	16.2702	Commune	16	1	1	1	Mali	Bamako	Bamako	District	-7.97913	12.611	Commune	1	1	945.994	11	February	DRY	OTHER	-1	-1	NO	-1	-1	-1	-1	-1	-1	-1	-1	-1	-1	NA	MALE	25	0	3	0	3	YES	YES
103	1405	SHORT	Mali	Mopti	Koro	Koro	-3.0462	13.9145	Commune	332	0	1	0	Mali	Sikasso	Koutiala	Koutiala Commune	-5.48375	12.4575	Commune	551	1	309.378	14	September	RAINY	OTHER	-1	-1	NO	-1	-1	-1	-1	-1	-1	-1	-1	-1	-1	NA	MALE	23	0	3	1	4	YES	YES
104	1479	SHORT	Mali	Koulikoro	Kati	Kalabancoro	-7.94611	12.5263	Commune	201	1	0	1	Mali	Koulikoro	Kati	Ouelessebougou	-7.87412	12.0085	Commune	223	0	57.7298	7	NA	NA	FAMILY	N/A	NA	NO	-1	-1	-1	-1	-1	-1	-1	-1	-1	-1	NA	MALE	28	0	3	1	4	YES	YES
105	2	SHORT	Mali	Sikasso	Yanfolila	Baya	-8.17487	11.6419	Commune	621	0	0	0	Mali	Sikasso	Yanfolila	Tagandougou	-8.35182	11.5642	Commune	623	0	21.122	1	NA	NA	WORK	N/A	NA	NO	-1	-1	-1	-1	-1	-1	-1	-1	-1	-1	NA	MALE	23	0	10	0	10	YES	YES
106	9	SHORT	Mali	Segou	Baroueli	Baraoueli	-6.81514	13.094	Commune	371	0	0	0	Mali	Segou	Segou	Segou Commune	-6.25677	13.4405	Commune	475	1	71.5944	8	February	DRY	OTHER	-1	-1	NO	-1	-1	-1	-1	-1	-1	-1	-1	-1	-1	NA	MALE	49	0	3	0	3	YES	YES
107	17	SHORT	Mali	Segou	Baroueli	Boidie	-6.84984	13.2265	Commune	378	0	0	0	Mali	Segou	Baroueli	Tamani	-6.79236	13.32	Commune	381	0	12.0588	1	March	DRY	FAMILY	mariage	-1	NO	-1	-1	-1	-1	-1	-1	-1	-1	-1	-1	NA	MALE	66	0	2	0	2	YES	YES
108	18	SHORT	Mali	Segou	Baroueli	Baraoueli	-6.81514	13.094	Commune	371	0	0	0	Mali	Bamako	Bamako	District	-7.97913	12.611	Commune	1	1	137.149	13	NA	NA	FAMILY	N/A	NA	YES	4	6	-1	-1	-1	-1	-1	-1	-1	-1	NA	FEMALE	30	1	4	0	4	YES	YES
109	19	SHORT	Mali	Segou	Baroueli	Boidie	-6.84984	13.2265	Commune	378	0	0	0	Mali	Bamako	Bamako	District	-7.97913	12.611	Commune	1	1	140.143	-1	NA	NA	Null	N/A	NA	Null	-1	-1	-1	-1	-1	-1	-1	-1	-1	-1	NA	MALE	58	1	2	2	4	YES	Null
110	24	SHORT	Mali	Mopti	Mopti	Fatoma	-3.97217	14.6201	Commune	341	0	0	0	Mali	Mopti	Mopti	Fatoma	-3.97217	14.6201	Commune	341	0	5	5	January	DRY	OTHER	-1	-1	NO	-1	-1	-1	-1	-1	-1	-1	-1	-1	-1	NA	FEMALE	41	2	2	0	2	YES	YES
111	27	SHORT	Mali	Segou	Baroueli	Boidie	-6.84984	13.2265	Commune	378	0	0	0	Mali	Segou	Baroueli	Baraoueli	-6.81514	13.094	Commune	371	0	15.1105	7	NA	NA	FAMILY	N/A	NA	NO	-1	-1	-1	-1	-1	-1	-1	-1	-1	-1	NA	FEMALE	61	0	2	0	2	NO	Null
112	35	SHORT	Mali	Sikasso	Yanfolila	Baya	-8.17487	11.6419	Commune	621	0	0	0	Mali	Sikasso	Yanfolila	Tagandougou	-8.35182	11.5642	Commune	623	0	21.122	1	NA	NA	FAMILY	N/A	NA	NO	-1	-1	-1	-1	-1	-1	-1	-1	-1	-1	NA	MALE	35	1	4	0	4	YES	YES
113	42	SHORT	Mali	Segou	Baroueli	Baraoueli	-6.81514	13.094	Commune	371	0	0	0	Mali	Segou	Baroueli	Konobougou	-6.71211	12.9036	Commune	373	0	23.8208	2	January	DRY	WORK	Commerce	-1	NO	-1	-1	-1	-1	-1	-1	-1	-1	-1	-1	NA	FEMALE	36	0	2	0	2	YES	YES
114	54	SHORT	Mali	Segou	Baroueli	Baraoueli	-6.81514	13.094	Commune	371	0	0	0	Mali	Segou	Segou	Segou Commune	-6.25677	13.4405	Commune	475	1	71.5944	5	NA	NA	FAMILY	N/A	NA	YES	3	-1	-1	-1	-1	-1	-1	-1	-1	-1	NA	FEMALE	26	1	3	0	3	YES	YES
115	58	SHORT	Mali	Segou	Baroueli	Baraoueli	-6.81514	13.094	Commune	371	0	0	0	Mali	Segou	Baroueli	Sanando	-6.45505	13.009	Commune	376	0	40.1694	7	March	DRY	OTHER	-1	-1	YES	5	-1	-1	-1	-1	-1	-1	-1	-1	-1	NA	FEMALE	35	0	2	0	2	NO	NONE
116	59	SHORT	Mali	Segou	Baroueli	Baraoueli	-6.81514	13.094	Commune	371	0	0	0	Mali	Bamako	Bamako	District	-7.97913	12.611	Commune	1	1	137.149	3	NA	NA	Null	N/A	NA	Null	-1	-1	-1	-1	-1	-1	-1	-1	-1	-1	NA	FEMALE	46	0	2	0	2	YES	Null
117	60	SHORT	Mali	Sikasso	Yanfolila	Baya	-8.17487	11.6419	Commune	621	0	0	0	Mali	Bamako	Bamako	District	-7.97913	12.611	Commune	1	1	109.13	2	NA	NA	FAMILY	N/A	NA	NO	-1	-1	-1	-1	-1	-1	-1	-1	-1	-1	NA	MALE	64	1	3	0	3	YES	NO
118	71	SHORT	Mali	Segou	Baroueli	Baraoueli	-6.81514	13.094	Commune	371	0	0	0	Mali	Bamako	Bamako	District	-7.97913	12.611	Commune	1	1	137.149	12	NA	NA	WORK	N/A	NA	NO	-1	-1	-1	-1	-1	-1	-1	-1	-1	-1	NA	FEMALE	36	1	3	0	3	NO	NO
119	90	SHORT	Mali	Segou	Baroueli	Baraoueli	-6.81514	13.094	Commune	371	0	0	0	Mali	Segou	Baroueli	Tamani	-6.79236	13.32	Commune	381	0	25.0825	1	NA	NA	FAMILY	N/A	NA	YES	13	-1	-1	-1	-1	-1	-1	-1	-1	-1	NA	MALE	48	1	2	0	2	YES	YES
120	91	SHORT	Mali	Segou	Baroueli	Baraoueli	-6.81514	13.094	Commune	371	0	0	0	Mali	Segou	Baroueli	Boidie	-6.84984	13.2265	Commune	378	0	15.1105	6	NA	NA	FAMILY	N/A	NA	YES	1	-1	-1	-1	-1	-1	-1	-1	-1	-1	NA	FEMALE	28	2	2	0	2	NO	NO
121	102	SHORT	Mali	Segou	Baroueli	Baraoueli	-6.81514	13.094	Commune	371	0	0	0	Mali	Bamako	Bamako	District	-7.97913	12.611	Commune	1	1	137.149	2	December	DRY	OTHER	-1	-1	NO	-1	-1	-1	-1	-1	-1	-1	-1	-1	-1	NA	MALE	46	1	2	0	2	Null	YES
122	119	SHORT	Mali	Segou	Baroueli	Baraoueli	-6.81514	13.094	Commune	371	0	0	0	Mali	Segou	Baroueli	Konobougou	-6.71211	12.9036	Commune	373	0	23.8208	2	January	DRY	WORK	Commerce	-1	NO	-1	-1	-1	-1	-1	-1	-1	-1	-1	-1	NA	MALE	75	0	2	0	2	NO	NONE
123	121	SHORT	Mali	Segou	Baroueli	Baraoueli	-6.81514	13.094	Commune	371	0	0	0	Mali	Koulikoro	Koulikoro	Select	-7.34584	13.1743	Cercle	22	NA	58.2217	2	August	RAINY	FAMILY	funerailles	-1	NO	-1	-1	-1	-1	-1	-1	-1	-1	-1	-1	NA	FEMALE	70	0	3	0	3	NO	NONE
124	131	SHORT	Mali	Segou	Baroueli	Boidie	-6.84984	13.2265	Commune	378	0	0	0	Mali	Segou	Bla	Dougouolo	-5.5724	12.9169	Commune	384	0	142.701	6	NA	NA	WORK	N/A	NA	NO	-1	-1	-1	-1	-1	-1	-1	-1	-1	-1	NA	MALE	53	0	2	0	2	YES	YES
125	136	SHORT	Mali	Sikasso	Yanfolila	Baya	-8.17487	11.6419	Commune	621	0	0	0	Mali	Sikasso	Yanfolila	Wassoulou-Balle	-8.11212	11.1445	Commune	625	0	55.3637	2	NA	NA	WORK	N/A	NA	NO	-1	-1	-1	-1	-1	-1	-1	-1	-1	-1	NA	MALE	35	1	4	0	4	YES	YES
126	137	SHORT	Mali	Segou	Baroueli	Baraoueli	-6.81514	13.094	Commune	371	0	0	0	Mali	Koulikoro	Kati	Sanankoroba	-7.98568	12.3723	Commune	228	0	150.041	10	November	DRY	OTHER	-1	-1	NO	-1	-1	-1	-1	-1	-1	-1	-1	-1	-1	NA	MALE	36	2	2	0	2	YES	YES
127	148	SHORT	Mali	Segou	Baroueli	Baraoueli	-6.81514	13.094	Commune	371	0	0	0	Mali	Segou	Baroueli	Tamani	-6.79236	13.32	Commune	381	0	25.0825	4	NA	NA	FAMILY	N/A	NA	NO	-1	-1	-1	-1	-1	-1	-1	-1	-1	-1	NA	MALE	24	1	2	0	2	NO	YES
128	149	LONG	Mali	Segou	Baroueli	Baraoueli	-6.81514	13.094	Commune	371	0	0	0	Mali	Bamako	Bamako	District	-7.97913	12.611	Commune	1	1	137.149	15	NA	NA	OTHER	SANTE	NA	NO	-1	-1	-1	-1	-1	-1	-1	-1	-1	-1	NA	FEMALE	30	0	2	0	2	YES	YES
129	164	SHORT	Mali	Segou	Baroueli	Baraoueli	-6.81514	13.094	Commune	371	0	0	0	Mali	Bamako	Bamako	District	-7.97913	12.611	Commune	1	1	137.149	13	November	DRY	OTHER	-1	-1	YES	2	-1	-1	-1	-1	-1	-1	-1	-1	-1	NA	FEMALE	27	1	2	0	2	YES	YES
130	181	SHORT	Mali	Segou	Baroueli	Baraoueli	-6.81514	13.094	Commune	371	0	0	0	Mali	Koulikoro	Dioila	Diedougou-Dio	-6.34589	12.4549	Commune	167	0	87.0563	2	January	DRY	OTHER	-1	-1	NO	-1	-1	-1	-1	-1	-1	-1	-1	-1	-1	NA	FEMALE	24	1	2	0	2	NO	NONE
131	199	SHORT	Mali	Segou	Baroueli	Baraoueli	-6.81514	13.094	Commune	371	0	0	0	Mali	Segou	Segou	Segou Commune	-6.25677	13.4405	Commune	475	1	71.5944	3	NA	NA	FAMILY	N/A	NA	NO	-1	-1	-1	-1	-1	-1	-1	-1	-1	-1	NA	MALE	59	0	3	1	4	YES	YES
132	220	SHORT	Mali	Bamako	Bamako	District	-7.97913	12.611	Commune	1	1	1	1	Mali	Koulikoro	Kati	Sanankoroba	-7.98568	12.3723	Commune	228	0	26.3704	2	NA	NA	FAMILY	N/A	NA	YES	2	-1	-1	-1	-1	-1	-1	-1	-1	-1	NA	FEMALE	30	0	2	2	4	YES	YES
133	223	SHORT	Mali	Sikasso	Yanfolila	Baya	-8.17487	11.6419	Commune	621	0	0	0	Mali	Sikasso	Yanfolila	Baya	-8.17487	11.6419	Commune	621	0	5	3	NA	NA	WORK	N/A	NA	NO	-1	-1	-1	-1	-1	-1	-1	-1	-1	-1	NA	MALE	30	1	2	0	2	NO	NO
134	225	SHORT	Mali	Sikasso	Yanfolila	Baya	-8.17487	11.6419	Commune	621	0	0	0	Mali	Koulikoro	Kati	Ouelessebougou	-7.87412	12.0085	Commune	223	0	52.0837	1	October	RAINY	OTHER	-1	-1	NO	-1	-1	-1	-1	-1	-1	-1	-1	-1	-1	NA	FEMALE	18	0	3	0	3	NO	NO
135	227	SHORT	Mali	Sikasso	Yanfolila	Baya	-8.17487	11.6419	Commune	621	0	0	0	Mali	Bamako	Bamako	District	-7.97913	12.611	Commune	1	1	109.13	1	NA	NA	FAMILY	N/A	NA	NO	-1	-1	-1	-1	-1	-1	-1	-1	-1	-1	NA	FEMALE	24	0	2	0	2	NO	Null
136	231	SHORT	Mali	Sikasso	Yanfolila	Baya	-8.17487	11.6419	Commune	621	0	0	0	Mali	Bamako	Bamako	District	-7.97913	12.611	Commune	1	1	109.13	3	NA	NA	OTHER	accompagne le malade	NA	NO	-1	-1	-1	-1	-1	-1	-1	-1	-1	-1	NA	MALE	45	2	2	0	2	YES	YES
137	232	SHORT	Mali	Sikasso	Yanfolila	Baya	-8.17487	11.6419	Commune	621	0	0	0	Mali	Sikasso	Yanfolila	Baya	-8.17487	11.6419	Commune	621	0	5	12	NA	NA	WORK	N/A	NA	NO	-1	-1	-1	-1	-1	-1	-1	-1	-1	-1	NA	MALE	23	0	3	0	3	NO	NO
138	233	SHORT	Mali	Sikasso	Yanfolila	Baya	-8.17487	11.6419	Commune	621	0	0	0	Mali	Bamako	Bamako	District	-7.97913	12.611	Commune	1	1	109.13	2	NA	NA	WORK	personnel	NA	NO	-1	-1	-1	-1	-1	-1	-1	-1	-1	-1	NA	MALE	55	0	3	0	3	NO	Null
139	239	SHORT	Mali	Sikasso	Yanfolila	Baya	-8.17487	11.6419	Commune	621	0	0	0	Mali	Mopti	Mopti	Mopti Commune	-4.18443	14.484	Commune	346	1	534.604	3	NA	NA	WORK	N/A	NA	NO	-1	-1	-1	-1	-1	-1	-1	-1	-1	-1	NA	MALE	37	3	4	0	4	YES	YES
140	242	SHORT	Mali	Sikasso	Yanfolila	Baya	-8.17487	11.6419	Commune	621	0	0	0	Mali	Bamako	Bamako	District	-7.97913	12.611	Commune	1	1	109.13	2	NA	NA	FAMILY	N/A	NA	NO	-1	-1	-1	-1	-1	-1	-1	-1	-1	-1	NA	FEMALE	44	1	2	0	2	NO	NO
141	251	SHORT	Mali	Sikasso	Yanfolila	Baya	-8.17487	11.6419	Commune	621	0	0	0	Mali	Koulikoro	Koulikoro	Nyamina	-6.97226	13.4507	Commune	248	0	238.729	-1	NA	NA	Null	N/A	NA	Null	-1	-1	-1	-1	-1	-1	-1	-1	-1	-1	NA	FEMALE	32	2	2	0	2	NO	Null
142	252	SHORT	Mali	Sikasso	Yanfolila	Baya	-8.17487	11.6419	Commune	621	0	0	0	Mali	Sikasso	Yanfolila	Wassoulou-Balle	-8.11212	11.1445	Commune	625	0	55.3637	2	NA	NA	WORK	N/A	NA	NO	-1	-1	-1	-1	-1	-1	-1	-1	-1	-1	NA	FEMALE	57	0	30	0	30	NO	NONE
143	254	SHORT	Mali	Sikasso	Yanfolila	Baya	-8.17487	11.6419	Commune	621	0	0	0	Mali	Koulikoro	Kati	Mande	-8.16413	12.4288	Commune	202	0	86.9115	3	NA	NA	WORK	N/A	NA	NO	-1	-1	-1	-1	-1	-1	-1	-1	-1	-1	NA	FEMALE	35	0	45	0	45	YES	NONE
144	259	SHORT	Mali	Sikasso	Yanfolila	Baya	-8.17487	11.6419	Commune	621	0	0	0	Mali	Kayes	Kayes	Kayes Commune	-11.4379	14.4455	Commune	65	1	470.231	12	NA	NA	WORK	N/A	NA	NO	-1	-1	-1	-1	-1	-1	-1	-1	-1	-1	NA	MALE	39	0	3	0	3	NO	NO
145	261	SHORT	Mali	Sikasso	Yanfolila	Baya	-8.17487	11.6419	Commune	621	0	0	0	Mali	Sikasso	Sikasso	Sikasso Commune	-5.65866	11.3301	Commune	612	1	276.681	-1	NA	NA	Null	N/A	NA	Null	-1	-1	-1	-1	-1	-1	-1	-1	-1	-1	NA	MALE	21	0	2	1	3	NO	Null
146	271	SHORT	Mali	Sikasso	Yanfolila	Baya	-8.17487	11.6419	Commune	621	0	0	0	Mali	Koulikoro	Kati	Dialakoroba	-7.99936	12.1909	Commune	227	0	63.5774	2	January	DRY	OTHER	-1	-1	NO	-1	-1	-1	-1	-1	-1	-1	-1	-1	-1	NA	MALE	22	1	2	0	2	NO	NONE
147	284	SHORT	Mali	Sikasso	Yanfolila	Baya	-8.17487	11.6419	Commune	621	0	0	0	Mali	Koulikoro	Koulikoro	Koulikoro Commune	-7.56571	12.8626	Commune	246	1	150.228	10	NA	NA	WORK	N/A	NA	YES	14	8	6	-1	-1	-1	-1	-1	-1	-1	NA	MALE	57	2	35	0	35	YES	YES
148	285	SHORT	Mali	Sikasso	Yanfolila	Baya	-8.17487	11.6419	Commune	621	0	0	0	Mali	Segou	Baroueli	Konobougou	-6.71211	12.9036	Commune	373	0	211.516	7	February	DRY	WORK	Commerce	-1	NO	-1	-1	-1	-1	-1	-1	-1	-1	-1	-1	NA	FEMALE	23	1	2	0	2	NO	NO
149	290	SHORT	Mali	Sikasso	Yanfolila	Baya	-8.17487	11.6419	Commune	621	0	0	0	Mali	Sikasso	Yanfolila	Baya	-8.17487	11.6419	Commune	621	0	5	2	December	DRY	OTHER	-1	-1	NO	-1	-1	-1	-1	-1	-1	-1	-1	-1	-1	NA	MALE	24	0	2	0	2	NO	NO
150	294	SHORT	Mali	Sikasso	Yanfolila	Baya	-8.17487	11.6419	Commune	621	0	0	0	Mali	Sikasso	Yanfolila	Baya	-8.17487	11.6419	Commune	621	0	5	5	NA	NA	WORK	N/A	NA	NO	-1	-1	-1	-1	-1	-1	-1	-1	-1	-1	NA	MALE	33	1	3	0	3	YES	YES
151	302	SHORT	Mali	Sikasso	Yanfolila	Baya	-8.17487	11.6419	Commune	621	0	0	0	Mali	Koulikoro	Kati	Ouelessebougou	-7.87412	12.0085	Commune	223	0	52.0837	2	NA	NA	WORK	N/A	NA	NO	-1	-1	-1	-1	-1	-1	-1	-1	-1	-1	NA	FEMALE	19	0	2	0	2	NO	Null
152	303	SHORT	Mali	Sikasso	Yanfolila	Baya	-8.17487	11.6419	Commune	621	0	0	0	Mali	Sikasso	Yanfolila	Baya	-8.17487	11.6419	Commune	621	0	5	3	November	DRY	OTHER	-1	-1	NO	-1	-1	-1	-1	-1	-1	-1	-1	-1	-1	NA	MALE	33	1	4	0	4	NO	NO
153	309	SHORT	Mali	Sikasso	Yanfolila	Baya	-8.17487	11.6419	Commune	621	0	0	0	Mali	Bamako	Bamako	District	-7.97913	12.611	Commune	1	1	109.13	6	NA	NA	WORK	N/A	NA	NO	-1	-1	-1	-1	-1	-1	-1	-1	-1	-1	NA	MALE	44	3	2	0	2	NO	Null
154	311	SHORT	Mali	Sikasso	Yanfolila	Baya	-8.17487	11.6419	Commune	621	0	0	0	Mali	Sikasso	Yanfolila	Baya	-8.17487	11.6419	Commune	621	0	5	2	NA	NA	WORK	N/A	NA	YES	2	8	-1	-1	-1	-1	-1	-1	-1	-1	NA	FEMALE	36	2	2	0	2	YES	YES
155	320	SHORT	Mali	Sikasso	Yanfolila	Baya	-8.17487	11.6419	Commune	621	0	0	0	Mali	Koulikoro	Kati	Ouelessebougou	-7.87412	12.0085	Commune	223	0	52.0837	2	NA	NA	WORK	N/A	NA	NO	-1	-1	-1	-1	-1	-1	-1	-1	-1	-1	NA	MALE	30	1	3	0	3	YES	YES
156	321	SHORT	Mali	Sikasso	Yanfolila	Baya	-8.17487	11.6419	Commune	621	0	0	0	Mali	Sikasso	Bougouni	Bougouni Commune	-7.52098	11.386	Commune	490	0	76.7311	1	NA	NA	WORK	N/A	NA	NO	-1	-1	-1	-1	-1	-1	-1	-1	-1	-1	NA	MALE	30	1	3	0	3	YES	YES
157	343	SHORT	Mali	Segou	Baroueli	Boidie	-6.84984	13.2265	Commune	378	0	0	0	Mali	Segou	Baroueli	Tamani	-6.79236	13.32	Commune	381	0	12.0588	3	NA	NA	FAMILY	N/A	NA	NO	-1	-1	-1	-1	-1	-1	-1	-1	-1	-1	NA	FEMALE	41	0	2	0	2	NO	Null
158	345	SHORT	Mali	Segou	Baroueli	Boidie	-6.84984	13.2265	Commune	378	0	0	0	Mali	Segou	Baroueli	Baraoueli	-6.81514	13.094	Commune	371	0	15.1105	2	NA	NA	FAMILY	N/A	NA	NO	-1	-1	-1	-1	-1	-1	-1	-1	-1	-1	NA	FEMALE	29	2	2	1	3	NO	NO
159	346	SHORT	Mali	Sikasso	Yanfolila	Baya	-8.17487	11.6419	Commune	621	0	0	0	Mali	Bamako	Bamako	District	-7.97913	12.611	Commune	1	1	109.13	3	February	DRY	OTHER	-1	-1	NO	-1	-1	-1	-1	-1	-1	-1	-1	-1	-1	NA	MALE	61	2	2	1	3	YES	YES
160	352	SHORT	Mali	Segou	Baroueli	Boidie	-6.84984	13.2265	Commune	378	0	0	0	Mali	Segou	San	San Commune	-4.89522	13.3182	Commune	437	1	212.054	7	NA	NA	WORK	N/A	NA	NO	-1	-1	-1	-1	-1	-1	-1	-1	-1	-1	NA	FEMALE	42	2	4	0	4	NO	NO
161	355	SHORT	Mali	Segou	Baroueli	Boidie	-6.84984	13.2265	Commune	378	0	0	0	Mali	Segou	Baroueli	Tamani	-6.79236	13.32	Commune	381	0	12.0588	1	NA	NA	FAMILY	N/A	NA	NO	-1	-1	-1	-1	-1	-1	-1	-1	-1	-1	NA	MALE	30	0	2	0	2	YES	YES
162	357	LONG	Mali	Mopti	Mopti	Fatoma	-3.97217	14.6201	Commune	341	0	0	0	Mali	Mopti	Mopti	Fatoma	-3.97217	14.6201	Commune	341	0	5	15	NA	NA	OTHER	-1	-1	Null	-1	-1	-1	-1	-1	-1	-1	-1	-1	-1	NA	FEMALE	30	1	2	0	2	NO	Null
163	363	SHORT	Mali	Mopti	Mopti	Mopti Commune	-4.18443	14.484	Commune	346	1	1	1	Mali	Mopti	Mopti	Mopti Commune	-4.18443	14.484	Commune	346	1	5	4	July	RAINY	OTHER	-1	-1	NO	-1	-1	-1	-1	-1	-1	-1	-1	-1	-1	NA	MALE	21	0	2	0	2	YES	YES
164	368	SHORT	Mali	Segou	Baroueli	Boidie	-6.84984	13.2265	Commune	378	0	0	0	Mali	Bamako	Bamako	District	-7.97913	12.611	Commune	1	1	140.143	1	NA	NA	FAMILY	N/A	NA	NO	-1	-1	-1	-1	-1	-1	-1	-1	-1	-1	NA	MALE	25	0	2	1	3	YES	YES
165	372	LONG	Mali	Koulikoro	Kati	Kalabancoro	-7.94611	12.5263	Commune	201	1	1	1	Mali	Koulikoro	Kati	Baguineda	-7.6436	12.6172	Commune	196	0	34.3705	30	NA	NA	FAMILY	N/A	NA	NO	-1	-1	-1	-1	-1	-1	-1	-1	-1	-1	NA	MALE	50	2	2	2	4	YES	YES
166	380	LONG	Mali	Koulikoro	Kati	Kalabancoro	-7.94611	12.5263	Commune	201	1	1	1	Mali	Kayes	Kayes	Loulouni	-5.64303	10.8111	Commune	522	0	314.538	16	NA	NA	FAMILY	N/A	NA	NO	-1	-1	-1	-1	-1	-1	-1	-1	-1	-1	NA	FEMALE	42	0	2	2	4	YES	YES
167	382	SHORT	Mali	Sikasso	Yanfolila	Baya	-8.17487	11.6419	Commune	621	0	0	0	Mali	Sikasso	Yanfolila	Baya	-8.17487	11.6419	Commune	621	0	5	3	NA	NA	WORK	N/A	NA	NO	-1	-1	-1	-1	-1	-1	-1	-1	-1	-1	NA	MALE	33	0	4	0	4	YES	YES
168	406	SHORT	Mali	Segou	Baroueli	Boidie	-6.84984	13.2265	Commune	378	0	0	0	Mali	Bamako	Bamako	District	-7.97913	12.611	Commune	1	1	140.143	3	November	DRY	OTHER	-1	-1	NO	-1	-1	-1	-1	-1	-1	-1	-1	-1	-1	NA	MALE	36	3	51	0	51	YES	YES
169	408	SHORT	Mali	Sikasso	Yanfolila	Baya	-8.17487	11.6419	Commune	621	0	0	0	Mali	Sikasso	Yanfolila	Baya	-8.17487	11.6419	Commune	621	0	5	5	January	DRY	OTHER	-1	-1	NO	-1	-1	-1	-1	-1	-1	-1	-1	-1	-1	NA	MALE	36	2	3	0	3	NO	NO
170	410	SHORT	Mali	Segou	Baroueli	Boidie	-6.84984	13.2265	Commune	378	0	0	0	Mali	Segou	Segou	Segou Commune	-6.25677	13.4405	Commune	475	1	68.4602	2	NA	NA	FAMILY	N/A	NA	NO	-1	-1	-1	-1	-1	-1	-1	-1	-1	-1	NA	MALE	25	0	3	0	3	YES	YES
171	419	SHORT	Mali	Segou	Baroueli	Boidie	-6.84984	13.2265	Commune	378	0	0	0	Mali	Bamako	Bamako	District	-7.97913	12.611	Commune	1	1	140.143	7	NA	NA	OTHER	sante	NA	NO	-1	-1	-1	-1	-1	-1	-1	-1	-1	-1	NA	MALE	42	0	3	0	3	NO	NONE
172	421	SHORT	Mali	Sikasso	Yanfolila	Baya	-8.17487	11.6419	Commune	621	0	0	0	Mali	Bamako	Bamako	District	-7.97913	12.611	Commune	1	1	109.13	7	NA	NA	WORK	N/A	NA	NO	-1	-1	-1	-1	-1	-1	-1	-1	-1	-1	NA	MALE	17	0	2	1	3	YES	YES
173	432	SHORT	Mali	Segou	Baroueli	Boidie	-6.84984	13.2265	Commune	378	0	0	0	Mali	Segou	Baroueli	Baraoueli	-6.81514	13.094	Commune	371	0	15.1105	10	NA	NA	FAMILY	N/A	NA	NO	-1	-1	-1	-1	-1	-1	-1	-1	-1	-1	NA	FEMALE	40	0	2	0	2	NO	Null
174	436	SHORT	Mali	Segou	Baroueli	Boidie	-6.84984	13.2265	Commune	378	0	0	0	Mali	Segou	Baroueli	Baraoueli	-6.81514	13.094	Commune	371	0	15.1105	1	NA	NA	WORK	N/A	NA	NO	-1	-1	-1	-1	-1	-1	-1	-1	-1	-1	NA	FEMALE	26	2	10	0	10	YES	YES
175	438	SHORT	Mali	Sikasso	Yanfolila	Baya	-8.17487	11.6419	Commune	621	0	0	0	Mali	Bamako	Bamako	District	-7.97913	12.611	Commune	1	1	109.13	3	NA	NA	WORK	N/A	NA	NO	-1	-1	-1	-1	-1	-1	-1	-1	-1	-1	NA	MALE	46	0	2	0	2	YES	YES
176	448	SHORT	Mali	Segou	Baroueli	Boidie	-6.84984	13.2265	Commune	378	0	0	0	Mali	Bamako	Bamako	District	-7.97913	12.611	Commune	1	1	140.143	5	NA	NA	WORK	N/A	NA	YES	3	-1	-1	-1	-1	-1	-1	-1	-1	-1	NA	FEMALE	25	1	3	0	3	NO	NO
177	453	SHORT	Mali	Sikasso	Yanfolila	Baya	-8.17487	11.6419	Commune	621	0	0	0	Mali	Sikasso	Yanfolila	Baya	-8.17487	11.6419	Commune	621	0	5	4	NA	NA	FAMILY	N/A	NA	NO	-1	-1	-1	-1	-1	-1	-1	-1	-1	-1	NA	MALE	45	2	2	1	3	YES	YES
178	477	SHORT	Mali	Mopti	Mopti	Fatoma	-3.97217	14.6201	Commune	341	0	0	0	Mali	Mopti	Douentza	Select	-2.40226	15.1219	Cercle	27	NA	177.807	2	October	RAINY	OTHER	-1	-1	NO	-1	-1	-1	-1	-1	-1	-1	-1	-1	-1	NA	MALE	33	2	2	0	2	YES	YES
179	481	SHORT	Mali	Segou	Baroueli	Boidie	-6.84984	13.2265	Commune	378	0	0	0	Mali	Koulikoro	Dioila	Massigui	-6.7406	11.9338	Commune	183	0	143.275	2	NA	NA	WORK	N/A	NA	NO	-1	-1	-1	-1	-1	-1	-1	-1	-1	-1	NA	MALE	41	2	3	0	3	YES	YES
180	516	SHORT	Mali	Sikasso	Yanfolila	Baya	-8.17487	11.6419	Commune	621	0	0	0	Mali	Bamako	Bamako	District	-7.97913	12.611	Commune	1	1	109.13	10	NA	NA	FAMILY	N/A	NA	YES	3	-1	-1	-1	-1	-1	-1	-1	-1	-1	NA	FEMALE	28	1	2	0	2	NO	Null
181	521	SHORT	Mali	Sikasso	Yanfolila	Baya	-8.17487	11.6419	Commune	621	0	0	0	Mali	Sikasso	Yanfolila	Baya	-8.17487	11.6419	Commune	621	0	5	3	NA	NA	WORK	N/A	NA	YES	7	-1	-1	-1	-1	-1	-1	-1	-1	-1	NA	FEMALE	42	0	50	0	50	YES	YES
182	522	SHORT	Mali	Sikasso	Yanfolila	Baya	-8.17487	11.6419	Commune	621	0	0	0	Mali	Sikasso	Yanfolila	Koussan	-7.92414	10.442	Commune	617	0	135.318	3	NA	NA	FAMILY	N/A	NA	NO	-1	-1	-1	-1	-1	-1	-1	-1	-1	-1	NA	MALE	63	4	3	0	3	NO	NO
183	523	SHORT	Mali	Sikasso	Yanfolila	Baya	-8.17487	11.6419	Commune	621	0	0	0	Mali	Bamako	Bamako	District	-7.97913	12.611	Commune	1	1	109.13	6	February	DRY	OTHER	-1	-1	NO	-1	-1	-1	-1	-1	-1	-1	-1	-1	-1	NA	MALE	61	0	2	0	2	YES	YES
184	530	SHORT	Mali	Sikasso	Yanfolila	Baya	-8.17487	11.6419	Commune	621	0	0	0	Mali	Koulikoro	Kangaba	Maramandougou	-8.31375	11.8532	Commune	188	0	27.8128	2	February	DRY	OTHER	-1	-1	NO	-1	-1	-1	-1	-1	-1	-1	-1	-1	-1	NA	MALE	34	1	2	0	2	NO	NONE
185	536	SHORT	Mali	Segou	Baroueli	Boidie	-6.84984	13.2265	Commune	378	0	0	0	Mali	Segou	Baroueli	Boidie	-6.84984	13.2265	Commune	378	0	5	2	NA	NA	FAMILY	N/A	NA	NO	-1	-1	-1	-1	-1	-1	-1	-1	-1	-1	NA	MALE	40	1	4	0	4	YES	YES
186	537	SHORT	Mali	Sikasso	Yanfolila	Baya	-8.17487	11.6419	Commune	621	0	0	0	Mali	Bamako	Bamako	District	-7.97913	12.611	Commune	1	1	109.13	1	NA	NA	FAMILY	N/A	NA	NO	-1	-1	-1	-1	-1	-1	-1	-1	-1	-1	NA	MALE	17	0	2	0	2	NO	NONE
187	555	SHORT	Mali	Segou	Baroueli	Boidie	-6.84984	13.2265	Commune	378	0	0	0	Mali	Segou	Baroueli	Konobougou	-6.71211	12.9036	Commune	373	0	38.6717	6	NA	NA	WORK	N/A	NA	NO	-1	-1	-1	-1	-1	-1	-1	-1	-1	-1	NA	MALE	49	2	3	0	3	YES	YES
188	559	SHORT	Mali	Sikasso	Yanfolila	Baya	-8.17487	11.6419	Commune	621	0	0	0	Mali	Bamako	Bamako	District	-7.97913	12.611	Commune	1	1	109.13	4	NA	NA	WORK	N/A	NA	NO	-1	-1	-1	-1	-1	-1	-1	-1	-1	-1	NA	MALE	34	3	2	0	2	YES	YES
189	560	SHORT	Mali	Sikasso	Yanfolila	Baya	-8.17487	11.6419	Commune	621	0	0	0	Mali	Bamako	Bamako	District	-7.97913	12.611	Commune	1	1	109.13	7	NA	NA	FAMILY	N/A	NA	YES	1	-1	-1	-1	-1	-1	-1	-1	-1	-1	NA	FEMALE	29	1	2	0	2	NO	NO
190	562	SHORT	Mali	Bamako	Bamako	District	-7.97913	12.611	Commune	1	1	1	1	Mali	Koulikoro	Kolokani	Kolokani	-7.99036	13.6379	Commune	236	0	113.424	10	July	RAINY	OTHER	-1	-1	NO	-1	-1	-1	-1	-1	-1	-1	-1	-1	-1	NA	MALE	39	2	3	0	3	YES	YES
191	569	SHORT	Mali	Sikasso	Yanfolila	Baya	-8.17487	11.6419	Commune	621	0	0	0	Mali	Bamako	Bamako	District	-7.97913	12.611	Commune	1	1	109.13	5	NA	NA	WORK	N/A	NA	NO	-1	-1	-1	-1	-1	-1	-1	-1	-1	-1	NA	MALE	28	1	2	0	2	YES	YES
192	570	SHORT	Mali	Sikasso	Yanfolila	Baya	-8.17487	11.6419	Commune	621	0	0	0	Mali	Bamako	Bamako	District	-7.97913	12.611	Commune	1	1	109.13	3	February	DRY	OTHER	-1	-1	NO	-1	-1	-1	-1	-1	-1	-1	-1	-1	-1	NA	MALE	61	2	2	1	3	YES	YES
193	579	SHORT	Mali	Sikasso	Yanfolila	Baya	-8.17487	11.6419	Commune	621	0	0	0	Mali	Sikasso	Yanfolila	Tagandougou	-8.35182	11.5642	Commune	623	0	21.122	1	NA	NA	FAMILY	N/A	NA	NO	-1	-1	-1	-1	-1	-1	-1	-1	-1	-1	NA	FEMALE	58	0	2	0	2	NO	NONE
194	580	SHORT	Mali	Sikasso	Yanfolila	Baya	-8.17487	11.6419	Commune	621	0	0	0	Mali	Koulikoro	Kati	Ouelessebougou	-7.87412	12.0085	Commune	223	0	52.0837	1	February	DRY	WORK	Commerce	-1	NO	-1	-1	-1	-1	-1	-1	-1	-1	-1	-1	NA	FEMALE	45	1	2	0	2	NO	NONE
195	594	SHORT	Mali	Bamako	Bamako	District	-7.97913	12.611	Commune	1	1	1	1	Mali	Segou	Baroueli	Baraoueli	-6.81514	13.094	Commune	371	0	137.149	-1	NA	NA	OTHER	-1	-1	Null	-1	-1	-1	-1	-1	-1	-1	-1	-1	-1	NA	MALE	22	0	3	0	3	YES	Null
196	609	SHORT	Mali	Bamako	Bamako	District	-7.97913	12.611	Commune	1	1	1	1	Mali	Koulikoro	Kati	Kati Commune	-8.07154	12.7334	Commune	213	1	16.8348	6	December	DRY	OTHER	-1	-1	NO	-1	-1	-1	-1	-1	-1	-1	-1	-1	-1	NA	FEMALE	20	0	2	0	2	YES	YES
197	611	SHORT	Mali	Sikasso	Yanfolila	Baya	-8.17487	11.6419	Commune	621	0	0	0	Mali	Segou	Macina	Macina	-5.34213	13.9731	Commune	401	0	401.072	2	February	DRY	WORK	Commerce	-1	NO	-1	-1	-1	-1	-1	-1	-1	-1	-1	-1	NA	MALE	50	4	3	0	3	YES	YES
198	649	SHORT	Mali	Sikasso	Yanfolila	Baya	-8.17487	11.6419	Commune	621	0	0	0	Mali	Bamako	Bamako	District	-7.97913	12.611	Commune	1	1	109.13	1	January	DRY	OTHER	-1	-1	NO	-1	-1	-1	-1	-1	-1	-1	-1	-1	-1	NA	MALE	23	0	3	0	3	YES	YES
199	656	SHORT	Mali	Sikasso	Yanfolila	Baya	-8.17487	11.6419	Commune	621	0	0	0	Mali	Sikasso	Yanfolila	Baya	-8.17487	11.6419	Commune	621	0	5	5	May	DRY	OTHER	-1	-1	NO	-1	-1	-1	-1	-1	-1	-1	-1	-1	-1	NA	MALE	36	2	3	1	4	NO	NO
200	657	SHORT	Mali	Sikasso	Yanfolila	Baya	-8.17487	11.6419	Commune	621	0	0	0	Mali	Bamako	Bamako	District	-7.97913	12.611	Commune	1	1	109.13	6	NA	NA	FAMILY	N/A	NA	NO	-1	-1	-1	-1	-1	-1	-1	-1	-1	-1	NA	MALE	39	2	3	1	4	NO	NO
201	658	SHORT	Mali	Segou	Baroueli	Boidie	-6.84984	13.2265	Commune	378	0	0	0	Mali	Segou	Baroueli	Boidie	-6.84984	13.2265	Commune	378	0	5	-1	NA	NA	Null	N/A	NA	Null	-1	-1	-1	-1	-1	-1	-1	-1	-1	-1	NA	MALE	59	0	2	0	2	YES	Null
202	660	SHORT	Mali	Sikasso	Yanfolila	Baya	-8.17487	11.6419	Commune	621	0	0	0	Mali	Bamako	Bamako	District	-7.97913	12.611	Commune	1	1	109.13	7	July	RAINY	OTHER	-1	-1	NO	-1	-1	-1	-1	-1	-1	-1	-1	-1	-1	NA	MALE	75	0	3	0	3	NO	NONE
203	666	SHORT	Mali	Sikasso	Yanfolila	Baya	-8.17487	11.6419	Commune	621	0	0	0	Mali	Sikasso	Bougouni	Bougouni Commune	-7.52098	11.386	Commune	490	0	76.7311	9	NA	NA	WORK	N/A	NA	NO	-1	-1	-1	-1	-1	-1	-1	-1	-1	-1	NA	MALE	41	2	3	1	4	YES	YES
204	682	SHORT	Mali	Segou	Baroueli	Boidie	-6.84984	13.2265	Commune	378	0	0	0	Mali	Segou	Baroueli	Baraoueli	-6.81514	13.094	Commune	371	0	15.1105	3	NA	NA	FAMILY	N/A	NA	NO	-1	-1	-1	-1	-1	-1	-1	-1	-1	-1	NA	FEMALE	35	0	2	0	2	YES	YES
205	687	SHORT	Mali	Segou	Baroueli	Boidie	-6.84984	13.2265	Commune	378	0	0	0	Mali	Segou	Segou	Pelengana	-6.13827	13.4365	Commune	472	0	80.5026	2	NA	NA	FAMILY	N/A	NA	YES	1	-1	-1	-1	-1	-1	-1	-1	-1	-1	NA	FEMALE	32	3	2	0	2	YES	YES
206	688	SHORT	Mali	Mopti	Mopti	Mopti Commune	-4.18443	14.484	Commune	346	1	1	1	Mali	Mopti	Mopti	Mopti Commune	-4.18443	14.484	Commune	346	1	5	2	February	DRY	OTHER	-1	-1	NO	-1	-1	-1	-1	-1	-1	-1	-1	-1	-1	NA	MALE	23	0	3	1	4	NO	NO
207	697	SHORT	Mali	Segou	Baroueli	Boidie	-6.84984	13.2265	Commune	378	0	0	0	Mali	Segou	Baroueli	Konobougou	-6.71211	12.9036	Commune	373	0	38.6717	1	NA	NA	WORK	N/A	NA	NO	-1	-1	-1	-1	-1	-1	-1	-1	-1	-1	NA	MALE	26	0	3	0	3	NO	YES
208	701	SHORT	Mali	Bamako	Bamako	District	-7.97913	12.611	Commune	1	1	1	1	Mali	Koulikoro	Kati	Kati Commune	-8.07154	12.7334	Commune	213	1	16.8348	1	NA	NA	WORK	N/A	NA	NO	-1	-1	-1	-1	-1	-1	-1	-1	-1	-1	NA	MALE	44	5	10	0	10	YES	YES
209	705	SHORT	Mali	Segou	Baroueli	Boidie	-6.84984	13.2265	Commune	378	0	0	0	Mali	Bamako	Bamako	District	-7.97913	12.611	Commune	1	1	140.143	2	December	DRY	FAMILY	deces	-1	NO	-1	-1	-1	-1	-1	-1	-1	-1	-1	-1	NA	MALE	44	3	2	0	2	YES	YES
210	709	SHORT	Mali	Mopti	Mopti	Mopti Commune	-4.18443	14.484	Commune	346	1	1	1	Mali	Mopti	Mopti	Mopti Commune	-4.18443	14.484	Commune	346	1	5	2	November	DRY	OTHER	-1	-1	NO	-1	-1	-1	-1	-1	-1	-1	-1	-1	-1	NA	FEMALE	23	0	4	0	4	NO	NO
211	710	SHORT	Mali	Mopti	Mopti	Mopti Commune	-4.18443	14.484	Commune	346	1	1	1	Mali	Mopti	Mopti	Mopti Commune	-4.18443	14.484	Commune	346	1	5	1	January	DRY	OTHER	-1	-1	NO	-1	-1	-1	-1	-1	-1	-1	-1	-1	-1	NA	MALE	27	1	4	2	6	NO	NO
212	713	SHORT	Mali	Bamako	Bamako	District	-7.97913	12.611	Commune	1	1	1	1	Mali	Segou	Bla	Bla	-5.7001	12.964	Commune	383	0	250.499	1	NA	NA	FAMILY	N/A	NA	NO	-1	-1	-1	-1	-1	-1	-1	-1	-1	-1	NA	FEMALE	22	0	2	0	2	YES	YES
213	716	SHORT	Mali	Segou	Baroueli	Boidie	-6.84984	13.2265	Commune	378	0	0	0	Mali	Bamako	Bamako	District	-7.97913	12.611	Commune	1	1	140.143	7	June	RAINY	OTHER	-1	-1	NO	-1	-1	-1	-1	-1	-1	-1	-1	-1	-1	NA	MALE	47	4	2	0	2	YES	YES
214	730	SHORT	Mali	Segou	Baroueli	Boidie	-6.84984	13.2265	Commune	378	0	0	0	Mali	Segou	Baroueli	Tamani	-6.79236	13.32	Commune	381	0	12.0588	1	NA	NA	FAMILY	N/A	NA	NO	-1	-1	-1	-1	-1	-1	-1	-1	-1	-1	NA	MALE	30	0	2	0	2	YES	YES
215	734	SHORT	Mali	Segou	Baroueli	Boidie	-6.84984	13.2265	Commune	378	0	0	0	Mali	Bamako	Bamako	District	-7.97913	12.611	Commune	1	1	140.143	3	NA	NA	WORK	N/A	NA	NO	-1	-1	-1	-1	-1	-1	-1	-1	-1	-1	NA	MALE	39	2	2	0	2	YES	YES
216	741	SHORT	Mali	Segou	Baroueli	Boidie	-6.84984	13.2265	Commune	378	0	0	0	Mali	Segou	Baroueli	Boidie	-6.84984	13.2265	Commune	378	0	5	1	NA	NA	FAMILY	funeraille	NA	NO	-1	-1	-1	-1	-1	-1	-1	-1	-1	-1	NA	FEMALE	60	0	5	0	5	NO	Null
217	753	SHORT	Mali	Mopti	Mopti	Mopti Commune	-4.18443	14.484	Commune	346	1	1	1	Mali	Mopti	Mopti	Mopti Commune	-4.18443	14.484	Commune	346	1	5	2	February	DRY	OTHER	-1	-1	NO	-1	-1	-1	-1	-1	-1	-1	-1	-1	-1	NA	MALE	38	1	3	0	3	NO	NO
218	762	SHORT	Mali	Segou	Baroueli	Boidie	-6.84984	13.2265	Commune	378	0	0	0	Mali	Segou	Segou	Segou Commune	-6.25677	13.4405	Commune	475	1	68.4602	3	NA	NA	FAMILY	N/A	NA	NO	-1	-1	-1	-1	-1	-1	-1	-1	-1	-1	NA	FEMALE	55	0	3	0	3	NO	NO
219	771	SHORT	Mali	Segou	Baroueli	Boidie	-6.84984	13.2265	Commune	378	0	0	0	Mali	Segou	Baroueli	Baraoueli	-6.81514	13.094	Commune	371	0	15.1105	3	NA	NA	OTHER	sante	NA	NO	-1	-1	-1	-1	-1	-1	-1	-1	-1	-1	NA	MALE	41	2	2	0	2	YES	YES
220	772	SHORT	Mali	Bamako	Bamako	District	-7.97913	12.611	Commune	1	1	1	1	Mali	Koulikoro	Kati	Kati Commune	-8.07154	12.7334	Commune	213	1	16.8348	1	NA	NA	WORK	N/A	NA	NO	-1	-1	-1	-1	-1	-1	-1	-1	-1	-1	NA	MALE	55	5	3	0	3	YES	YES
221	781	SHORT	Mali	Segou	Baroueli	Boidie	-6.84984	13.2265	Commune	378	0	0	0	Mali	Segou	Baroueli	Baraoueli	-6.81514	13.094	Commune	371	0	15.1105	2	NA	NA	FAMILY	N/A	NA	NO	-1	-1	-1	-1	-1	-1	-1	-1	-1	-1	NA	FEMALE	58	0	3	1	4	NO	NO
222	787	SHORT	Mali	Mopti	Mopti	Mopti Commune	-4.18443	14.484	Commune	346	1	1	1	Mali	Mopti	Mopti	Mopti Commune	-4.18443	14.484	Commune	346	1	5	1	February	DRY	OTHER	-1	-1	NO	-1	-1	-1	-1	-1	-1	-1	-1	-1	-1	NA	MALE	25	1	3	0	3	YES	YES
223	804	SHORT	Mali	Bamako	Bamako	District	-7.97913	12.611	Commune	1	1	1	1	Mali	Koulikoro	Kati	Baguineda	-7.6436	12.6172	Commune	196	0	36.4622	3	February	DRY	OTHER	-1	-1	NO	-1	-1	-1	-1	-1	-1	-1	-1	-1	-1	NA	MALE	21	3	2	1	3	YES	YES
224	813	SHORT	Mali	Bamako	Bamako	District	-7.97913	12.611	Commune	1	1	1	1	Mali	Kayes	Kenieba	Dialafara	-11.5146	13.4074	Commune	78	0	393.485	1	NA	NA	FAMILY	N/A	NA	NO	-1	-1	-1	-1	-1	-1	-1	-1	-1	-1	NA	MALE	18	0	2	0	2	YES	YES
225	816	SHORT	Mali	Mopti	Mopti	Fatoma	-3.97217	14.6201	Commune	341	0	0	0	Mali	Mopti	Mopti	Mopti Commune	-4.18443	14.484	Commune	346	1	27.3722	3	February	DRY	OTHER	-1	-1	NO	-1	-1	-1	-1	-1	-1	-1	-1	-1	-1	NA	MALE	55	0	2	0	2	YES	YES
226	834	SHORT	Mali	Segou	Baroueli	Boidie	-6.84984	13.2265	Commune	378	0	0	0	Mali	Bamako	Bamako	District	-7.97913	12.611	Commune	1	1	140.143	10	January	DRY	OTHER	-1	-1	NO	-1	-1	-1	-1	-1	-1	-1	-1	-1	-1	NA	FEMALE	60	0	2	0	2	NO	NONE
227	843	SHORT	Mali	Koulikoro	Kati	Kalabancoro	-7.94611	12.5263	Commune	201	1	1	1	Mali	Bamako	Bamako	District	-7.97913	12.611	Commune	1	1	10.0187	2	NA	NA	WORK	N/A	NA	NO	-1	-1	-1	-1	-1	-1	-1	-1	-1	-1	NA	MALE	53	2	5	0	5	YES	YES
228	850	SHORT	Mali	Segou	Baroueli	Boidie	-6.84984	13.2265	Commune	378	0	0	0	Mali	Segou	Baroueli	Baraoueli	-6.81514	13.094	Commune	371	0	15.1105	1	January	DRY	OTHER	-1	-1	NO	-1	-1	-1	-1	-1	-1	-1	-1	-1	-1	NA	MALE	40	4	2	0	2	YES	YES
229	860	SHORT	Mali	Segou	Baroueli	Boidie	-6.84984	13.2265	Commune	378	0	0	0	Mali	Segou	Baroueli	Konobougou	-6.71211	12.9036	Commune	373	0	38.6717	14	NA	NA	FAMILY	N/A	NA	YES	4	-1	-1	-1	-1	-1	-1	-1	-1	-1	NA	FEMALE	40	1	2	2	4	NO	Null
230	864	SHORT	Mali	Bamako	Bamako	District	-7.97913	12.611	Commune	1	1	1	1	Mali	Kayes	Kita	Kita Commune	-9.48644	13.0407	Commune	98	1	170.374	7	December	DRY	OTHER	-1	-1	NO	-1	-1	-1	-1	-1	-1	-1	-1	-1	-1	NA	MALE	30	1	2	0	2	YES	YES
231	869	SHORT	Mali	Mopti	Mopti	Mopti Commune	-4.18443	14.484	Commune	346	1	1	1	Mali	Mopti	Mopti	Select	-4.09021	14.763	Cercle	29	NA	32.4504	8	February	DRY	OTHER	-1	-1	NO	-1	-1	-1	-1	-1	-1	-1	-1	-1	-1	NA	MALE	70	2	2	0	2	NO	NO
232	873	SHORT	Mali	Segou	Baroueli	Boidie	-6.84984	13.2265	Commune	378	0	0	0	Mali	Segou	Baroueli	Baraoueli	-6.81514	13.094	Commune	371	0	15.1105	2	NA	NA	WORK	N/A	NA	NO	-1	-1	-1	-1	-1	-1	-1	-1	-1	-1	NA	MALE	33	2	6	0	6	NO	NO
233	875	SHORT	Mali	Segou	Baroueli	Boidie	-6.84984	13.2265	Commune	378	0	0	0	Mali	Bamako	Bamako	District	-7.97913	12.611	Commune	1	1	140.143	12	NA	NA	Null	N/A	NA	Null	-1	-1	-1	-1	-1	-1	-1	-1	-1	-1	NA	FEMALE	63	0	2	0	2	NO	Null
234	884	SHORT	Mali	Koulikoro	Kati	Kalabancoro	-7.94611	12.5263	Commune	201	1	1	1	Mali	Bamako	Bamako	District	-7.97913	12.611	Commune	1	1	10.0187	7	NA	NA	FAMILY	N/A	NA	YES	2	-1	-1	-1	-1	-1	-1	-1	-1	-1	NA	FEMALE	28	2	3	0	3	YES	YES
235	947	SHORT	Mali	Koulikoro	Kati	Kalabancoro	-7.94611	12.5263	Commune	201	1	1	1	Mali	Koulikoro	Kati	Kalifabougou	-8.18835	12.9668	Commune	211	0	55.3053	4	NA	NA	WORK	N/A	NA	NO	-1	-1	-1	-1	-1	-1	-1	-1	-1	-1	NA	FEMALE	23	0	2	0	2	NO	NO
236	955	SHORT	Mali	Koulikoro	Kati	Kalabancoro	-7.94611	12.5263	Commune	201	1	1	1	Mali	Kayes	Kita	Kita Commune	-9.48644	13.0407	Commune	98	1	176.63	3	December	DRY	OTHER	-1	-1	NO	-1	-1	-1	-1	-1	-1	-1	-1	-1	-1	NA	FEMALE	54	0	2	0	2	YES	YES
237	982	SHORT	Mali	Bamako	Bamako	District	-7.97913	12.611	Commune	1	1	1	1	Mali	Koulikoro	Kati	Sanankoroba	-7.98568	12.3723	Commune	228	0	26.3704	1	NA	NA	WORK	N/A	NA	NO	-1	-1	-1	-1	-1	-1	-1	-1	-1	-1	NA	MALE	47	1	2	0	2	YES	YES
238	992	SHORT	Mali	Koulikoro	Kati	Kalabancoro	-7.94611	12.5263	Commune	201	1	1	1	Mali	Bamako	Bamako	District	-7.97913	12.611	Commune	1	1	10.0187	5	NA	NA	WORK	N/A	NA	NO	-1	-1	-1	-1	-1	-1	-1	-1	-1	-1	NA	FEMALE	38	0	3	0	3	NO	NO
239	998	SHORT	Mali	Koulikoro	Kati	Kalabancoro	-7.94611	12.5263	Commune	201	1	1	1	Mali	Mopti	Mopti	Mopti Commune	-4.18443	14.484	Commune	346	1	461.067	-1	NA	NA	Null	N/A	NA	Null	-1	-1	-1	-1	-1	-1	-1	-1	-1	-1	NA	MALE	20	0	2	2	4	YES	Null
240	1002	SHORT	Mali	Mopti	Mopti	Mopti Commune	-4.18443	14.484	Commune	346	1	1	1	Mali	Mopti	Mopti	Mopti Commune	-4.18443	14.484	Commune	346	1	5	6	June	RAINY	OTHER	-1	-1	YES	1	-1	-1	-1	-1	-1	-1	-1	-1	-1	NA	FEMALE	20	2	2	0	2	NO	NO
241	1014	SHORT	Mali	Koulikoro	Kati	Kalabancoro	-7.94611	12.5263	Commune	201	1	1	1	Mali	Koulikoro	Kolokani	Kolokani	-7.99036	13.6379	Commune	236	0	122.865	5	NA	NA	FAMILY	N/A	NA	NO	-1	-1	-1	-1	-1	-1	-1	-1	-1	-1	NA	MALE	72	2	3	2	5	NO	Null
242	1016	LONG	Mali	Bamako	Bamako	District	-7.97913	12.611	Commune	1	1	1	1	Mali	Kayes	Kayes	Kayes Commune	-11.4379	14.4455	Commune	65	1	425.704	15	NA	NA	WORK	N/A	NA	NO	-1	-1	-1	-1	-1	-1	-1	-1	-1	-1	NA	MALE	49	2	3	0	3	YES	YES
243	1043	SHORT	Mali	Koulikoro	Kati	Kalabancoro	-7.94611	12.5263	Commune	201	1	1	1	Mali	Mopti	Mopti	Mopti Commune	-4.18443	14.484	Commune	346	1	461.067	-1	NA	NA	Null	N/A	NA	Null	-1	-1	-1	-1	-1	-1	-1	-1	-1	-1	NA	MALE	37	0	3	1	4	NO	Null
244	1064	SHORT	Mali	Mopti	Mopti	Mopti Commune	-4.18443	14.484	Commune	346	1	1	1	Mali	Mopti	Mopti	Select	-4.09021	14.763	Cercle	29	NA	32.4504	10	February	DRY	OTHER	-1	-1	NO	-1	-1	-1	-1	-1	-1	-1	-1	-1	-1	NA	MALE	26	0	2	0	2	YES	YES
245	1070	SHORT	Mali	Mopti	Mopti	Fatoma	-3.97217	14.6201	Commune	341	0	0	0	Mali	Mopti	Douentza	Douentza	-2.92345	15.0003	Commune	313	0	120.448	14	January	DRY	OTHER	-1	-1	NO	-1	-1	-1	-1	-1	-1	-1	-1	-1	-1	NA	MALE	29	1	2	0	2	YES	NO
246	1089	SHORT	Mali	Koulikoro	Kati	Kalabancoro	-7.94611	12.5263	Commune	201	1	1	1	Mali	Koulikoro	Kati	Kati Commune	-8.07154	12.7334	Commune	213	1	26.6212	1	NA	NA	WORK	N/A	NA	NO	-1	-1	-1	-1	-1	-1	-1	-1	-1	-1	NA	MALE	37	1	2	0	2	YES	YES
247	1116	SHORT	Mali	Mopti	Mopti	Mopti Commune	-4.18443	14.484	Commune	346	1	1	1	Mali	Mopti	Mopti	Mopti Commune	-4.18443	14.484	Commune	346	1	5	7	October	RAINY	OTHER	-1	-1	NO	-1	-1	-1	-1	-1	-1	-1	-1	-1	-1	NA	MALE	27	2	2	1	3	NO	NO
248	1125	SHORT	Mali	Koulikoro	Kati	Kalabancoro	-7.94611	12.5263	Commune	201	1	1	1	Mali	Bamako	Bamako	District	-7.97913	12.611	Commune	1	1	10.0187	1	NA	NA	WORK	N/A	NA	YES	1	-1	-1	-1	-1	-1	-1	-1	-1	-1	NA	FEMALE	35	2	5	0	5	NO	Null
249	1128	SHORT	Mali	Mopti	Mopti	Mopti Commune	-4.18443	14.484	Commune	346	1	1	1	Mali	Bamako	Bamako	District	-7.97913	12.611	Commune	1	1	459.882	5	November	DRY	OTHER	-1	-1	NO	-1	-1	-1	-1	-1	-1	-1	-1	-1	-1	NA	MALE	45	3	3	0	3	YES	YES
250	1150	SHORT	Mali	Bamako	Bamako	District	-7.97913	12.611	Commune	1	1	1	1	Mali	Sikasso	Yanfolila	Baya	-8.17487	11.6419	Commune	621	0	109.13	4	NA	NA	FAMILY	N/A	NA	YES	2	-1	-1	-1	-1	-1	-1	-1	-1	-1	NA	FEMALE	55	0	2	0	2	NO	NO
251	1152	SHORT	Mali	Sikasso	Yanfolila	Baya	-8.17487	11.6419	Commune	621	0	0	0	Mali	Bamako	Bamako	District	-7.97913	12.611	Commune	1	1	109.13	8	September	RAINY	OTHER	-1	-1	NO	-1	-1	-1	-1	-1	-1	-1	-1	-1	-1	NA	MALE	24	0	2	0	2	YES	YES
252	1155	SHORT	Mali	Sikasso	Yanfolila	Baya	-8.17487	11.6419	Commune	621	0	0	0	Mali	Bamako	Bamako	District	-7.97913	12.611	Commune	1	1	109.13	8	January	DRY	OTHER	-1	-1	NO	-1	-1	-1	-1	-1	-1	-1	-1	-1	-1	NA	MALE	57	1	2	0	2	YES	YES
253	1158	SHORT	Mali	Sikasso	Yanfolila	Baya	-8.17487	11.6419	Commune	621	0	0	0	Mali	Bamako	Bamako	District	-7.97913	12.611	Commune	1	1	109.13	5	September	RAINY	OTHER	-1	-1	NO	-1	-1	-1	-1	-1	-1	-1	-1	-1	-1	NA	FEMALE	18	0	2	0	2	NO	NO
254	1159	SHORT	Mali	Sikasso	Yanfolila	Baya	-8.17487	11.6419	Commune	621	0	0	0	Mali	Sikasso	Yanfolila	Gouanan	-7.91884	10.8392	Commune	626	0	92.9504	8	August	RAINY	OTHER	-1	-1	NO	-1	-1	-1	-1	-1	-1	-1	-1	-1	-1	NA	MALE	32	2	2	0	2	YES	YES
255	1163	SHORT	Mali	Sikasso	Yanfolila	Baya	-8.17487	11.6419	Commune	621	0	0	0	Mali	Bamako	Bamako	District	-7.97913	12.611	Commune	1	1	109.13	1	October	RAINY	OTHER	-1	-1	NO	-1	-1	-1	-1	-1	-1	-1	-1	-1	-1	NA	FEMALE	45	0	3	0	3	YES	YES
256	1181	SHORT	Mali	Sikasso	Yanfolila	Baya	-8.17487	11.6419	Commune	621	0	0	0	Mali	Bamako	Bamako	District	-7.97913	12.611	Commune	1	1	109.13	3	NA	NA	WORK	N/A	NA	NO	-1	-1	-1	-1	-1	-1	-1	-1	-1	-1	NA	FEMALE	44	1	2	0	2	NO	NONE
257	1189	SHORT	Mali	Segou	Baroueli	Baraoueli	-6.81514	13.094	Commune	371	0	0	0	Mali	Bamako	Bamako	District	-7.97913	12.611	Commune	1	1	137.149	1	NA	NA	FAMILY	N/A	NA	NO	-1	-1	-1	-1	-1	-1	-1	-1	-1	-1	NA	MALE	30	2	2	0	2	YES	YES
258	1197	SHORT	Mali	Segou	Baroueli	Boidie	-6.84984	13.2265	Commune	378	0	0	0	Mali	Bamako	Bamako	District	-7.97913	12.611	Commune	1	1	140.143	2	August	RAINY	OTHER	-1	-1	YES	2	-1	-1	-1	-1	-1	-1	-1	-1	-1	NA	FEMALE	30	2	2	0	2	NO	NONE
259	1219	SHORT	Mali	Sikasso	Yanfolila	Baya	-8.17487	11.6419	Commune	621	0	0	0	Mali	Koulikoro	Kati	Faraba-Kat	-8.1047	11.9545	Commune	216	0	35.3602	2	March	DRY	OTHER	-1	-1	NO	-1	-1	-1	-1	-1	-1	-1	-1	-1	-1	NA	MALE	45	1	2	0	2	YES	YES
260	1224	SHORT	Mali	Sikasso	Yanfolila	Baya	-8.17487	11.6419	Commune	621	0	0	0	Mali	Bamako	Bamako	District	-7.97913	12.611	Commune	1	1	109.13	2	December	DRY	OTHER	-1	-1	NO	-1	-1	-1	-1	-1	-1	-1	-1	-1	-1	NA	MALE	43	1	3	0	3	YES	YES
261	1230	SHORT	Mali	Sikasso	Yanfolila	Baya	-8.17487	11.6419	Commune	621	0	0	0	Mali	Bamako	Bamako	District	-7.97913	12.611	Commune	1	1	109.13	1	February	DRY	OTHER	-1	-1	NO	-1	-1	-1	-1	-1	-1	-1	-1	-1	-1	NA	FEMALE	45	0	3	0	3	YES	YES
262	1231	SHORT	Mali	Sikasso	Yanfolila	Baya	-8.17487	11.6419	Commune	621	0	0	0	Mali	Bamako	Bamako	District	-7.97913	12.611	Commune	1	1	109.13	3	NA	NA	FAMILY	N/A	NA	NO	-1	-1	-1	-1	-1	-1	-1	-1	-1	-1	NA	MALE	43	1	2	0	2	YES	YES
263	1239	SHORT	Mali	Sikasso	Yanfolila	Baya	-8.17487	11.6419	Commune	621	0	0	0	Mali	Bamako	Bamako	District	-7.97913	12.611	Commune	1	1	109.13	1	NA	NA	OTHER	-1	-1	Null	-1	-1	-1	-1	-1	-1	-1	-1	-1	-1	NA	MALE	38	2	2	0	2	YES	Null
264	1244	SHORT	Mali	Koulikoro	Kati	Kalabancoro	-7.94611	12.5263	Commune	201	1	1	1	Mali	Bamako	Bamako	District	-7.97913	12.611	Commune	1	1	10.0187	1	NA	NA	FAMILY	N/A	NA	YES	2	-1	-1	-1	-1	-1	-1	-1	-1	-1	NA	FEMALE	26	1	2	0	2	YES	YES
265	1245	SHORT	Mali	Bamako	Bamako	District	-7.97913	12.611	Commune	1	1	1	1	Mali	Kayes	Yelimane	Select	-10.5518	15.0868	Cercle	12	NA	390.028	14	February	DRY	OTHER	-1	-1	NO	-1	-1	-1	-1	-1	-1	-1	-1	-1	-1	NA	MALE	37	2	2	0	2	YES	YES
266	1250	SHORT	Mali	Sikasso	Yanfolila	Baya	-8.17487	11.6419	Commune	621	0	0	0	Mali	Sikasso	Yanfolila	Wassoulou-Balle	-8.11212	11.1445	Commune	625	0	55.3637	4	January	DRY	OTHER	-1	-1	NO	-1	-1	-1	-1	-1	-1	-1	-1	-1	-1	NA	MALE	34	3	3	0	3	YES	YES
267	1264	SHORT	Mali	Segou	Baroueli	Boidie	-6.84984	13.2265	Commune	378	0	0	0	Mali	Bamako	Bamako	District	-7.97913	12.611	Commune	1	1	140.143	3	NA	NA	WORK	N/A	NA	NO	-1	-1	-1	-1	-1	-1	-1	-1	-1	-1	NA	MALE	32	1	2	0	2	YES	YES
268	1267	SHORT	Mali	Segou	Baroueli	Baraoueli	-6.81514	13.094	Commune	371	0	0	0	Mali	Bamako	Bamako	District	-7.97913	12.611	Commune	1	1	137.149	9	November	DRY	FAMILY	mariage	-1	YES	2	-1	-1	-1	-1	-1	-1	-1	-1	-1	NA	FEMALE	28	2	2	1	3	NO	NO
269	1271	SHORT	Mali	Sikasso	Yanfolila	Baya	-8.17487	11.6419	Commune	621	0	0	0	Mali	Sikasso	Yanfolila	Tagandougou	-8.35182	11.5642	Commune	623	0	21.122	3	August	RAINY	OTHER	-1	-1	YES	5	-1	-1	-1	-1	-1	-1	-1	-1	-1	NA	FEMALE	22	0	2	0	2	NO	NO
270	1277	SHORT	Mali	Sikasso	Yanfolila	Baya	-8.17487	11.6419	Commune	621	0	0	0	Mali	Sikasso	Yanfolila	Wassoulou-Balle	-8.11212	11.1445	Commune	625	0	55.3637	1	NA	NA	WORK	N/A	NA	NO	-1	-1	-1	-1	-1	-1	-1	-1	-1	-1	NA	MALE	42	2	2	0	2	NO	Null
271	1283	SHORT	Mali	Koulikoro	Kati	Kalabancoro	-7.94611	12.5263	Commune	201	1	1	1	Mali	Koulikoro	Kolokani	Kolokani	-7.99036	13.6379	Commune	236	0	122.865	2	NA	NA	FAMILY	N/A	NA	NO	-1	-1	-1	-1	-1	-1	-1	-1	-1	-1	NA	MALE	37	1	2	0	2	YES	YES
272	1286	SHORT	Mali	Koulikoro	Kati	Kalabancoro	-7.94611	12.5263	Commune	201	1	1	1	Mali	Bamako	Bamako	District	-7.97913	12.611	Commune	1	1	10.0187	1	NA	NA	FAMILY	N/A	NA	NO	-1	-1	-1	-1	-1	-1	-1	-1	-1	-1	NA	FEMALE	35	2	2	0	2	NO	Null
273	1292	SHORT	Mali	Koulikoro	Kati	Kalabancoro	-7.94611	12.5263	Commune	201	1	1	1	Mali	Bamako	Bamako	District	-7.97913	12.611	Commune	1	1	10.0187	2	NA	NA	WORK	N/A	NA	NO	-1	-1	-1	-1	-1	-1	-1	-1	-1	-1	NA	MALE	33	2	4	0	4	YES	YES
274	1294	SHORT	Mali	Segou	Baroueli	Baraoueli	-6.81514	13.094	Commune	371	0	0	0	Mali	Bamako	Bamako	District	-7.97913	12.611	Commune	1	1	137.149	4	January	DRY	OTHER	-1	-1	NO	-1	-1	-1	-1	-1	-1	-1	-1	-1	-1	NA	FEMALE	28	1	2	0	2	YES	YES
275	1296	SHORT	Mali	Koulikoro	Kati	Kalabancoro	-7.94611	12.5263	Commune	201	1	1	1	Mali	Bamako	Bamako	District	-7.97913	12.611	Commune	1	1	10.0187	1	NA	NA	FAMILY	N/A	NA	YES	8	6	1	-1	-1	-1	-1	-1	-1	-1	NA	FEMALE	22	1	8	0	8	YES	YES
276	1299	SHORT	Mali	Koulikoro	Kati	Kalabancoro	-7.94611	12.5263	Commune	201	1	1	1	Mali	Segou	Segou	Segou Commune	-6.25677	13.4405	Commune	475	1	209.248	4	January	DRY	FAMILY	funeraille	-1	NO	-1	-1	-1	-1	-1	-1	-1	-1	-1	-1	NA	FEMALE	46	0	3	0	3	YES	YES
277	1308	SHORT	Mali	Bamako	Bamako	District	-7.97913	12.611	Commune	1	1	1	1	Mali	Kayes	Yelimane	Select	-10.5518	15.0868	Cercle	12	NA	390.028	14	February	DRY	OTHER	-1	-1	NO	-1	-1	-1	-1	-1	-1	-1	-1	-1	-1	NA	MALE	37	2	2	0	2	YES	YES
278	1311	SHORT	Mali	Bamako	Bamako	District	-7.97913	12.611	Commune	1	1	1	1	Mali	Mopti	Mopti	Mopti Commune	-4.18443	14.484	Commune	346	1	459.882	6	NA	NA	WORK	N/A	NA	NO	-1	-1	-1	-1	-1	-1	-1	-1	-1	-1	NA	FEMALE	50	0	2	0	2	YES	YES
279	1314	LONG	Mali	Koulikoro	Kati	Kalabancoro	-7.94611	12.5263	Commune	201	1	1	1	Mali	Koulikoro	Dioila	Kaladougou	-6.84432	12.5126	Commune	171	0	119.763	15	January	DRY	OTHER	-1	-1	NO	-1	-1	-1	-1	-1	-1	-1	-1	-1	-1	NA	MALE	29	0	3	0	3	YES	YES
280	1332	SHORT	Mali	Sikasso	Yanfolila	Baya	-8.17487	11.6419	Commune	621	0	0	0	Mali	Bamako	Bamako	District	-7.97913	12.611	Commune	1	1	109.13	3	NA	NA	WORK	N/A	NA	NO	-1	-1	-1	-1	-1	-1	-1	-1	-1	-1	NA	MALE	25	0	2	0	2	YES	YES
281	1347	SHORT	Mali	Segou	Baroueli	Boidie	-6.84984	13.2265	Commune	378	0	0	0	Mali	Segou	Baroueli	Boidie	-6.84984	13.2265	Commune	378	0	5	3	NA	NA	WORK	N/A	NA	YES	4	3	1	-1	-1	-1	-1	-1	-1	-1	NA	FEMALE	22	3	6	0	6	YES	NONE
282	1358	SHORT	Mali	Segou	Baroueli	Baraoueli	-6.81514	13.094	Commune	371	0	0	0	Mali	Bamako	Bamako	District	-7.97913	12.611	Commune	1	1	137.149	2	December	DRY	FAMILY	mariage	-1	NO	-1	-1	-1	-1	-1	-1	-1	-1	-1	-1	NA	FEMALE	43	0	2	0	2	YES	YES
283	1374	SHORT	Mali	Segou	Baroueli	Boidie	-6.84984	13.2265	Commune	378	0	0	0	Mali	Segou	Bla	Kemeni	-5.48346	12.9622	Commune	395	0	151.023	3	NA	NA	FAMILY	N/A	NA	NO	-1	-1	-1	-1	-1	-1	-1	-1	-1	-1	NA	MALE	46	1	3	0	3	YES	YES
284	1383	SHORT	Mali	Bamako	Bamako	District	-7.97913	12.611	Commune	1	1	1	1	Mali	Koulikoro	Kolokani	Kolokani	-7.99036	13.6379	Commune	236	0	113.424	3	January	DRY	OTHER	-1	-1	NO	-1	-1	-1	-1	-1	-1	-1	-1	-1	-1	NA	FEMALE	55	0	2	0	2	YES	YES
285	1391	SHORT	Mali	Sikasso	Yanfolila	Baya	-8.17487	11.6419	Commune	621	0	0	0	Mali	Bamako	Bamako	District	-7.97913	12.611	Commune	1	1	109.13	10	February	DRY	OTHER	-1	-1	YES	10	5	-1	-1	-1	-1	-1	-1	-1	-1	NA	FEMALE	30	0	3	0	3	YES	YES
286	1393	SHORT	Mali	Sikasso	Yanfolila	Baya	-8.17487	11.6419	Commune	621	0	0	0	Mali	Koulikoro	Kati	Ouelessebougou	-7.87412	12.0085	Commune	223	0	52.0837	1	February	DRY	OTHER	-1	-1	NO	-1	-1	-1	-1	-1	-1	-1	-1	-1	-1	NA	FEMALE	75	0	3	0	3	NO	NO
287	1399	SHORT	Mali	Mopti	Mopti	Fatoma	-3.97217	14.6201	Commune	341	0	0	0	Mali	Mopti	Douentza	Douentza	-2.92345	15.0003	Commune	313	0	120.448	3	February	DRY	OTHER	-1	-1	YES	8	-1	-1	-1	-1	-1	-1	-1	-1	-1	NA	FEMALE	22	1	2	0	2	YES	YES
288	1414	SHORT	Mali	Sikasso	Yanfolila	Baya	-8.17487	11.6419	Commune	621	0	0	0	Mali	Koulikoro	Kati	Sanankoro Djitoumou	-7.65014	12.0823	Commune	224	0	75.0613	1	March	DRY	OTHER	-1	-1	NO	-1	-1	-1	-1	-1	-1	-1	-1	-1	-1	NA	FEMALE	43	1	3	0	3	NO	NONE
289	1428	SHORT	Mali	Sikasso	Yanfolila	Baya	-8.17487	11.6419	Commune	621	0	0	0	Mali	Bamako	Bamako	District	-7.97913	12.611	Commune	1	1	109.13	1	September	RAINY	WORK	Commerce	-1	NO	-1	-1	-1	-1	-1	-1	-1	-1	-1	-1	NA	MALE	49	2	2	0	2	YES	YES
290	1440	SHORT	Mali	Segou	Baroueli	Baraoueli	-6.81514	13.094	Commune	371	0	0	0	Mali	Segou	Segou	Cinzana	-5.90819	13.322	Commune	448	0	101.481	5	February	DRY	OTHER	-1	-1	NO	-1	-1	-1	-1	-1	-1	-1	-1	-1	-1	NA	MALE	60	0	3	0	3	YES	YES
291	1449	SHORT	Mali	Mopti	Mopti	Fatoma	-3.97217	14.6201	Commune	341	0	0	0	Mali	Timbuktu	Tombouctou	Tombouctou Commune	-2.99132	16.7405	Commune	687	1	256.781	2	January	DRY	OTHER	-1	festival du desert	NO	-1	-1	-1	-1	-1	-1	-1	-1	-1	-1	NA	MALE	41	2	2	0	2	NO	NONE
292	1469	LONG	Mali	Koulikoro	Kati	Kalabancoro	-7.94611	12.5263	Commune	201	1	1	1	Mali	Sikasso	Sikasso	Sikasso Commune	-5.65866	11.3301	Commune	612	1	282.026	15	January	DRY	OTHER	-1	-1	NO	-1	-1	-1	-1	-1	-1	-1	-1	-1	-1	NA	MALE	23	0	2	0	2	YES	YES
293	1470	SHORT	Mali	Mopti	Mopti	Fatoma	-3.97217	14.6201	Commune	341	0	0	0	Mali	Mopti	Mopti	Dialloube	-4.19677	14.9498	Commune	339	0	43.7175	8	January	DRY	OTHER	-1	-1	NO	-1	-1	-1	-1	-1	-1	-1	-1	-1	-1	NA	MALE	46	2	2	0	2	YES	YES
294	1472	SHORT	Mali	Sikasso	Yanfolila	Baya	-8.17487	11.6419	Commune	621	0	0	0	Mali	Segou	Niono	Niono	-5.91763	14.1862	Commune	414	0	372.782	2	NA	NA	FAMILY	N/A	NA	NO	-1	-1	-1	-1	-1	-1	-1	-1	-1	-1	NA	FEMALE	22	1	4	1	5	NO	Null
295	1494	SHORT	Mali	Koulikoro	Kati	Kalabancoro	-7.94611	12.5263	Commune	201	1	1	1	Mali	Koulikoro	Kati	Sanankoroba	-7.98568	12.3723	Commune	228	0	17.5424	3	NA	NA	FAMILY	N/A	NA	NO	-1	-1	-1	-1	-1	-1	-1	-1	-1	-1	NA	FEMALE	36	1	4	0	4	YES	YES
296	1497	SHORT	Mali	Sikasso	Yanfolila	Baya	-8.17487	11.6419	Commune	621	0	0	0	Mali	Bamako	Bamako	District	-7.97913	12.611	Commune	1	1	109.13	2	October	RAINY	OTHER	-1	-1	NO	-1	-1	-1	-1	-1	-1	-1	-1	-1	-1	NA	MALE	35	1	3	0	3	YES	YES
297	1505	SHORT	Mali	Sikasso	Yanfolila	Baya	-8.17487	11.6419	Commune	621	0	0	0	Mali	Sikasso	Yanfolila	Baya	-8.17487	11.6419	Commune	621	0	5	14	NA	NA	Null	N/A	NA	Null	-1	-1	-1	-1	-1	-1	-1	-1	-1	-1	NA	FEMALE	20	1	2	1	3	NO	Null
298	1509	SHORT	Mali	Koulikoro	Kati	Kalabancoro	-7.94611	12.5263	Commune	201	1	1	1	Mali	Koulikoro	Kati	Siby	-8.42136	12.4437	Commune	231	0	52.4616	1	NA	NA	WORK	N/A	NA	NO	-1	-1	-1	-1	-1	-1	-1	-1	-1	-1	NA	MALE	26	0	4	0	4	YES	YES
299	1514	SHORT	Mali	Koulikoro	Kati	Kalabancoro	-7.94611	12.5263	Commune	201	1	1	1	Mali	Bamako	Bamako	District	-7.97913	12.611	Commune	1	1	10.0187	2	NA	NA	FAMILY	N/A	NA	NO	-1	-1	-1	-1	-1	-1	-1	-1	-1	-1	NA	FEMALE	19	0	3	0	3	YES	YES
300	1517	SHORT	Mali	Sikasso	Yanfolila	Baya	-8.17487	11.6419	Commune	621	0	0	0	Mali	Segou	Niono	Niono	-5.91763	14.1862	Commune	414	0	372.782	7	September	RAINY	OTHER	-1	-1	NO	-1	-1	-1	-1	-1	-1	-1	-1	-1	-1	NA	FEMALE	45	0	2	0	2	NO	NO
301	1524	SHORT	Mali	Koulikoro	Kati	Kalabancoro	-7.94611	12.5263	Commune	201	1	1	1	Mali	Koulikoro	Dioila	Select	-6.78987	12.3673	Cercle	18	NA	126.927	14	January	DRY	FAMILY	mariage	-1	NO	-1	-1	-1	-1	-1	-1	-1	-1	-1	-1	NA	FEMALE	21	0	2	1	3	YES	YES
302	1525	SHORT	Mali	Sikasso	Yanfolila	Baya	-8.17487	11.6419	Commune	621	0	0	0	Mali	Koulikoro	Kati	Ouelessebougou	-7.87412	12.0085	Commune	223	0	52.0837	1	November	DRY	OTHER	-1	-1	NO	-1	-1	-1	-1	-1	-1	-1	-1	-1	-1	NA	MALE	45	1	3	0	3	NO	NO
303	1530	SHORT	Mali	Koulikoro	Kati	Kalabancoro	-7.94611	12.5263	Commune	201	1	1	1	Mali	Sikasso	Sikasso	Sikasso Commune	-5.65866	11.3301	Commune	612	1	282.026	3	February	DRY	OTHER	-1	-1	NO	-1	-1	-1	-1	-1	-1	-1	-1	-1	-1	NA	MALE	29	1	2	0	2	YES	YES
304	1550	SHORT	Mali	Sikasso	Yanfolila	Baya	-8.17487	11.6419	Commune	621	0	0	0	Mali	Sikasso	Sikasso	Sikasso Commune	-5.65866	11.3301	Commune	612	1	276.681	4	November	DRY	OTHER	-1	-1	NO	-1	-1	-1	-1	-1	-1	-1	-1	-1	-1	NA	MALE	26	0	2	0	2	YES	YES
305	1578	SHORT	Mali	Koulikoro	Kati	Kalabancoro	-7.94611	12.5263	Commune	201	1	1	1	Mali	Koulikoro	Banamba	Toubacoro	-7.03322	13.992	Commune	160	0	189.719	7	NA	NA	FAMILY	N/A	NA	NO	-1	-1	-1	-1	-1	-1	-1	-1	-1	-1	NA	FEMALE	75	0	3	0	3	YES	YES
306	269	LONG	Mali	Bamako	Bamako	District	-7.97913	12.611	Commune	1	1	1	1	Mali	Segou	Macina	Macina	-5.34213	13.9731	Commune	401	0	322.913	30	NA	NA	WORK	N/A	NA	NO	-1	-1	-1	-1	-1	-1	-1	-1	-1	-1	NA	MALE	28	0	2	2	4	NO	Null
307	561	SHORT	Mali	Sikasso	Yanfolila	Baya	-8.17487	11.6419	Commune	621	0	0	0	Mali	Sikasso	Yanfolila	Baya	-8.17487	11.6419	Commune	621	0	5	3	NA	NA	FAMILY	N/A	NA	NO	-1	-1	-1	-1	-1	-1	-1	-1	-1	-1	NA	MALE	18	0	3	1	4	YES	YES
308	671	SHORT	Mali	Kayes	Yelimane	Fanga	-10.3727	15.0846	Commune	146	0	1	0	Mali	Kayes	Yelimane	Diafounou Diongaga	-10.9597	15.1123	Commune	143	0	63.1799	13	NA	NA	FAMILY	N/A	NA	YES	5	3	-1	-1	-1	-1	-1	-1	-1	-1	NA	FEMALE	26	1	4	3	7	YES	YES
309	725	SHORT	Mali	Koulikoro	Koulikoro	Koulikoro Commune	-7.56571	12.8626	Commune	246	1	0	1	Mali	Segou	Segou	Segou Commune	-6.25677	13.4405	Commune	475	1	155.605	2	NA	NA	WORK	N/A	NA	NO	-1	-1	-1	-1	-1	-1	-1	-1	-1	-1	NA	MALE	34	2	50	1	51	YES	YES
310	729	SHORT	Mali	Koulikoro	Kati	Kourouba	-8.24345	12.0337	Commune	217	0	1	0	Mali	Kayes	Kita	Kita Commune	-9.48644	13.0407	Commune	98	1	174.981	14	NA	NA	FAMILY	N/A	NA	NO	-1	-1	-1	-1	-1	-1	-1	-1	-1	-1	NA	MALE	50	2	2	0	2	YES	YES
311	733	SHORT	Mali	Bamako	Bamako	District	-7.97913	12.611	Commune	1	1	0	1	Mali	Segou	Baroueli	Boidie	-6.84984	13.2265	Commune	378	0	140.143	3	November	DRY	OTHER	-1	-1	NO	-1	-1	-1	-1	-1	-1	-1	-1	-1	-1	NA	MALE	31	1	2	1	3	YES	YES
312	830	SHORT	Mali	Segou	Baroueli	Konobougou	-6.71211	12.9036	Commune	373	0	0	0	Mali	Segou	Baroueli	Baraoueli	-6.81514	13.094	Commune	371	0	23.8208	6	NA	NA	WORK	N/A	NA	NO	-1	-1	-1	-1	-1	-1	-1	-1	-1	-1	NA	FEMALE	27	0	2	0	2	YES	YES
313	861	SHORT	Mali	Bamako	Bamako	District	-7.97913	12.611	Commune	1	1	0	1	Mali	Sikasso	Yanfolila	Baya	-8.17487	11.6419	Commune	621	0	109.13	3	NA	NA	FAMILY	N/A	NA	NO	-1	-1	-1	-1	-1	-1	-1	-1	-1	-1	NA	FEMALE	27	0	2	0	2	YES	YES
314	983	SHORT	Mali	Koulikoro	Nara	Niamana-Nar	-7.32694	14.4611	Commune	258	0	0	0	Mali	Bamako	Bamako	District	-7.97913	12.611	Commune	1	1	216.204	6	NA	NA	FAMILY	N/A	NA	NO	-1	-1	-1	-1	-1	-1	-1	-1	-1	-1	NA	MALE	38	4	2	0	2	YES	YES
315	1030	SHORT	Mali	Bamako	Bamako	District	-7.97913	12.611	Commune	1	1	0	1	Mali	Mopti	Mopti	Mopti Commune	-4.18443	14.484	Commune	346	1	459.882	10	NA	NA	FAMILY	N/A	NA	NO	-1	-1	-1	-1	-1	-1	-1	-1	-1	-1	NA	MALE	18	0	2	0	2	NO	YES
316	1035	SHORT	Mali	Koulikoro	Kati	Kati Commune	-8.07154	12.7334	Commune	213	1	1	1	Mali	Koulikoro	Kati	Kalabancoro	-7.94611	12.5263	Commune	201	1	26.6212	3	September	RAINY	OTHER	-1	-1	YES	1	3	-1	-1	-1	-1	-1	-1	-1	-1	NA	FEMALE	26	2	2	0	2	YES	YES
317	1044	SHORT	Mali	Koulikoro	Kati	Kati Commune	-8.07154	12.7334	Commune	213	1	1	1	Mali	Koulikoro	Kati	Kalabancoro	-7.94611	12.5263	Commune	201	1	26.6212	2	NA	NA	FAMILY	N/A	NA	NO	-1	-1	-1	-1	-1	-1	-1	-1	-1	-1	NA	MALE	37	0	3	0	3	YES	YES
318	1049	SHORT	Mali	Segou	Niono	Diabaly	-5.79786	14.7231	Commune	420	0	0	0	Mali	Segou	Baroueli	Baraoueli	-6.81514	13.094	Commune	371	0	210.88	-1	NA	NA	Null	N/A	NA	Null	-1	-1	-1	-1	-1	-1	-1	-1	-1	-1	NA	MALE	25	0	2	1	3	NO	Null
319	1073	SHORT	Mali	Koulikoro	Banamba	Toubacoro	-7.03322	13.992	Commune	160	0	1	0	Mali	Koulikoro	Kati	Kalabancoro	-7.94611	12.5263	Commune	201	1	189.719	2	NA	NA	FAMILY	N/A	NA	NO	-1	-1	-1	-1	-1	-1	-1	-1	-1	-1	NA	FEMALE	50	0	3	1	4	YES	YES
320	1080	SHORT	Mali	Mopti	Mopti	Dialloube	-4.19677	14.9498	Commune	339	0	0	0	Mali	Mopti	Mopti	Fatoma	-3.97217	14.6201	Commune	341	0	43.7175	1	January	DRY	WORK	Commerce	-1	NO	-1	-1	-1	-1	-1	-1	-1	-1	-1	-1	NA	MALE	45	1	3	0	3	YES	YES
321	1090	LONG	Mali	Koulikoro	Kolokani	Kolokani	-7.99036	13.6379	Commune	236	0	1	0	Mali	Kayes	Kayes	Kayes Commune	-11.4379	14.4455	Commune	65	1	382.912	15	NA	NA	FAMILY	N/A	NA	NO	-1	-1	-1	-1	-1	-1	-1	-1	-1	-1	NA	MALE	51	1	4	0	4	YES	YES
322	1114	SHORT	Mali	Bamako	Bamako	District	-7.97913	12.611	Commune	1	1	1	1	Mali	Kayes	Kayes	Kayes Commune	-11.4379	14.4455	Commune	65	1	425.704	7	NA	NA	WORK	N/A	NA	NO	-1	-1	-1	-1	-1	-1	-1	-1	-1	-1	NA	MALE	22	0	2	1	3	YES	YES
323	1199	SHORT	Mali	Segou	Segou	Segou Commune	-6.25677	13.4405	Commune	475	1	0	1	Mali	Segou	Baroueli	Boidie	-6.84984	13.2265	Commune	378	0	68.4602	2	NA	NA	FAMILY	N/A	NA	NO	-1	-1	-1	-1	-1	-1	-1	-1	-1	-1	NA	MALE	28	0	3	0	3	YES	YES
324	1259	SHORT	Mali	Bamako	Bamako	District	-7.97913	12.611	Commune	1	1	0	1	Mali	Segou	Baroueli	Boidie	-6.84984	13.2265	Commune	378	0	140.143	10	NA	NA	FAMILY	N/A	NA	NO	-1	-1	-1	-1	-1	-1	-1	-1	-1	-1	NA	MALE	40	2	2	0	2	YES	YES
325	1282	SHORT	Mali	Koulikoro	Kati	Kalabancoro	-7.94611	12.5263	Commune	201	1	1	1	Mali	Segou	Segou	Sebougou	-6.35082	13.3673	Commune	474	0	196.447	6	November	DRY	OTHER	-1	-1	NO	-1	-1	-1	-1	-1	-1	-1	-1	-1	-1	NA	MALE	32	1	3	0	3	YES	YES
326	1291	SHORT	Mali	Gao	Gao	Gao	-0.0449431	16.2702	Commune	16	1	1	1	Mali	Bamako	Bamako	District	-7.97913	12.611	Commune	1	1	945.994	8	July	RAINY	OTHER	-1	-1	NO	-1	-1	-1	-1	-1	-1	-1	-1	-1	-1	NA	MALE	25	0	3	0	3	YES	YES
327	1303	SHORT	Mali	Kayes	Kayes	Kayes Commune	-11.4379	14.4455	Commune	65	1	1	1	Mali	Sikasso	Sikasso	Sikasso Commune	-5.65866	11.3301	Commune	612	1	715.329	-1	NA	NA	OTHER	-1	-1	Null	-1	-1	-1	-1	-1	-1	-1	-1	-1	-1	NA	MALE	28	0	2	1	3	YES	Null
328	1385	SHORT	Mali	Sikasso	Kolondieba	Kolondieba	-6.80216	11.0712	Commune	532	0	0	0	Mali	Bamako	Bamako	District	-7.97913	12.611	Commune	1	1	212.998	-1	NA	NA	OTHER	-1	-1	Null	-1	-1	-1	-1	-1	-1	-1	-1	-1	-1	NA	MALE	29	0	2	0	2	YES	Null
329	1405	SHORT	Mali	Mopti	Koro	Koro	-3.0462	13.9145	Commune	332	0	1	0	Mali	Sikasso	Koutiala	Koutiala Commune	-5.48375	12.4575	Commune	551	1	309.378	10	November	DRY	OTHER	-1	-1	NO	-1	-1	-1	-1	-1	-1	-1	-1	-1	-1	NA	MALE	23	0	3	1	4	YES	YES
330	1479	SHORT	Mali	Koulikoro	Kati	Kalabancoro	-7.94611	12.5263	Commune	201	1	0	1	Mali	Koulikoro	Kati	Kati Commune	-8.07154	12.7334	Commune	213	1	26.6212	1	NA	NA	FAMILY	N/A	NA	NO	-1	-1	-1	-1	-1	-1	-1	-1	-1	-1	NA	MALE	28	0	3	1	4	YES	YES
331	1512	SHORT	Mali	Bamako	Bamako	District	-7.97913	12.611	Commune	1	1	1	1	Mali	Segou	Segou	Segou Commune	-6.25677	13.4405	Commune	475	1	208.082	13	August	RAINY	OTHER	-1	-1	NO	-1	-1	-1	-1	-1	-1	-1	-1	-1	-1	NA	FEMALE	25	0	2	0	2	YES	YES
332	1575	SHORT	Mali	Segou	Baroueli	Tamani	-6.79236	13.32	Commune	381	0	0	0	Mali	Sikasso	Kolondieba	Tousseguela	-6.58749	11.0129	Commune	536	0	255.78	4	NA	NA	FAMILY	N/A	NA	YES	1	-1	-1	-1	-1	-1	-1	-1	-1	-1	NA	MALE	25	1	2	1	3	YES	YES
333	1	SHORT	Mali	Segou	Baroueli	Baraoueli	-6.81514	13.094	Commune	371	0	0	0	Mali	Segou	Segou	Segou Commune	-6.25677	13.4405	Commune	475	1	71.5944	3	February	DRY	OTHER	-1	-1	NO	-1	-1	-1	-1	-1	-1	-1	-1	-1	-1	NA	MALE	31	3	1	0	1	YES	YES
334	2	SHORT	Mali	Sikasso	Yanfolila	Baya	-8.17487	11.6419	Commune	621	0	0	0	Mali	Sikasso	Yanfolila	Tagandougou	-8.35182	11.5642	Commune	623	0	21.122	3	NA	NA	WORK	N/A	NA	NO	-1	-1	-1	-1	-1	-1	-1	-1	-1	-1	NA	MALE	23	0	10	0	10	YES	YES
335	6	SHORT	Mali	Segou	Baroueli	Baraoueli	-6.81514	13.094	Commune	371	0	0	0	Mali	Sikasso	Sikasso	Sikasso Commune	-5.65866	11.3301	Commune	612	1	231.922	7	January	DRY	OTHER	-1	-1	NO	-1	-1	-1	-1	-1	-1	-1	-1	-1	-1	NA	MALE	37	2	1	0	1	YES	YES
336	8	SHORT	Mali	Segou	Baroueli	Baraoueli	-6.81514	13.094	Commune	371	0	0	0	Mali	Bamako	Bamako	District	-7.97913	12.611	Commune	1	1	137.149	3	December	DRY	FAMILY	mariage	-1	YES	3	1	-1	-1	-1	-1	-1	-1	-1	-1	NA	FEMALE	27	3	1	0	1	NO	NONE
337	9	SHORT	Mali	Segou	Baroueli	Baraoueli	-6.81514	13.094	Commune	371	0	0	0	Mali	Segou	Segou	Segou Commune	-6.25677	13.4405	Commune	475	1	71.5944	2	March	DRY	OTHER	-1	-1	NO	-1	-1	-1	-1	-1	-1	-1	-1	-1	-1	NA	MALE	49	0	3	0	3	YES	YES
338	13	SHORT	Mali	Segou	Baroueli	Baraoueli	-6.81514	13.094	Commune	371	0	0	0	Mali	Bamako	Bamako	District	-7.97913	12.611	Commune	1	1	137.149	7	October	RAINY	OTHER	traitement	-1	NO	-1	-1	-1	-1	-1	-1	-1	-1	-1	-1	NA	FEMALE	16	0	1	0	1	YES	NO
339	17	SHORT	Mali	Segou	Baroueli	Boidie	-6.84984	13.2265	Commune	378	0	0	0	Mali	Segou	Baroueli	Baraoueli	-6.81514	13.094	Commune	371	0	15.1105	9	February	DRY	OTHER	sante	-1	NO	-1	-1	-1	-1	-1	-1	-1	-1	-1	-1	NA	MALE	66	0	2	0	2	YES	YES
340	18	SHORT	Mali	Segou	Baroueli	Baraoueli	-6.81514	13.094	Commune	371	0	0	0	Mali	Bamako	Bamako	District	-7.97913	12.611	Commune	1	1	137.149	10	NA	NA	FAMILY	N/A	NA	NO	-1	-1	-1	-1	-1	-1	-1	-1	-1	-1	NA	FEMALE	30	1	4	0	4	YES	YES
341	19	SHORT	Mali	Segou	Baroueli	Boidie	-6.84984	13.2265	Commune	378	0	0	0	Mali	Bamako	Bamako	District	-7.97913	12.611	Commune	1	1	140.143	-1	NA	NA	Null	N/A	NA	Null	-1	-1	-1	-1	-1	-1	-1	-1	-1	-1	NA	MALE	58	1	2	2	4	YES	Null
342	22	SHORT	Mali	Bamako	Bamako	District	-7.97913	12.611	Commune	1	1	1	1	Mali	Koulikoro	Kati	Sanankoroba	-7.98568	12.3723	Commune	228	0	26.3704	9	February	DRY	FAMILY	funeraille	-1	YES	3	-1	-1	-1	-1	-1	-1	-1	-1	-1	NA	FEMALE	50	0	1	1	2	YES	YES
343	24	SHORT	Mali	Mopti	Mopti	Fatoma	-3.97217	14.6201	Commune	341	0	0	0	Mali	Mopti	Mopti	Dialloube	-4.19677	14.9498	Commune	339	0	43.7175	6	March	DRY	OTHER	-1	-1	NO	-1	-1	-1	-1	-1	-1	-1	-1	-1	-1	NA	FEMALE	41	2	2	0	2	YES	YES
344	25	SHORT	Mali	Mopti	Mopti	Mopti Commune	-4.18443	14.484	Commune	346	1	1	1	Mali	Mopti	Djenne	Madiama	-4.37571	13.8392	Commune	306	0	74.1595	2	March	DRY	OTHER	-1	-1	NO	-1	-1	-1	-1	-1	-1	-1	-1	-1	-1	NA	MALE	23	0	1	0	1	YES	YES
345	27	SHORT	Mali	Segou	Baroueli	Boidie	-6.84984	13.2265	Commune	378	0	0	0	Mali	Segou	Baroueli	Baraoueli	-6.81514	13.094	Commune	371	0	15.1105	1	NA	NA	FAMILY	N/A	NA	NO	-1	-1	-1	-1	-1	-1	-1	-1	-1	-1	NA	FEMALE	61	0	2	0	2	NO	Null
346	31	SHORT	Mali	Segou	Baroueli	Baraoueli	-6.81514	13.094	Commune	371	0	0	0	Mali	Segou	Segou	Segou Commune	-6.25677	13.4405	Commune	475	1	71.5944	6	February	DRY	OTHER	-1	-1	NO	-1	-1	-1	-1	-1	-1	-1	-1	-1	-1	NA	FEMALE	60	0	1	0	1	NO	NONE
347	32	SHORT	Mali	Mopti	Mopti	Fatoma	-3.97217	14.6201	Commune	341	0	0	0	Mali	Gao	Gao	Gao	-0.0449431	16.2702	Commune	16	1	459.202	5	February	DRY	OTHER	-1	-1	NO	-1	-1	-1	-1	-1	-1	-1	-1	-1	-1	NA	MALE	53	0	1	0	1	YES	YES
348	35	SHORT	Mali	Sikasso	Yanfolila	Baya	-8.17487	11.6419	Commune	621	0	0	0	Mali	Sikasso	Yanfolila	Tagandougou	-8.35182	11.5642	Commune	623	0	21.122	2	NA	NA	FAMILY	N/A	NA	NO	-1	-1	-1	-1	-1	-1	-1	-1	-1	-1	NA	MALE	35	1	4	0	4	YES	YES
349	37	SHORT	Mali	Segou	Baroueli	Baraoueli	-6.81514	13.094	Commune	371	0	0	0	Mali	Segou	Baroueli	Konobougou	-6.71211	12.9036	Commune	373	0	23.8208	7	January	DRY	FAMILY	mariage	-1	NO	-1	-1	-1	-1	-1	-1	-1	-1	-1	-1	NA	FEMALE	50	0	1	0	1	YES	YES
350	42	SHORT	Mali	Segou	Baroueli	Baraoueli	-6.81514	13.094	Commune	371	0	0	0	Mali	Segou	Baroueli	Konobougou	-6.71211	12.9036	Commune	373	0	23.8208	1	February	DRY	WORK	Commerce	-1	NO	-1	-1	-1	-1	-1	-1	-1	-1	-1	-1	NA	FEMALE	36	0	2	0	2	YES	YES
351	44	SHORT	Mali	Segou	Baroueli	Baraoueli	-6.81514	13.094	Commune	371	0	0	0	Mali	Bamako	Bamako	District	-7.97913	12.611	Commune	1	1	137.149	2	March	DRY	OTHER	-1	-1	NO	-1	-1	-1	-1	-1	-1	-1	-1	-1	-1	NA	MALE	34	0	1	0	1	YES	YES
352	54	SHORT	Mali	Segou	Baroueli	Baraoueli	-6.81514	13.094	Commune	371	0	0	0	Mali	Segou	Segou	Segou Commune	-6.25677	13.4405	Commune	475	1	71.5944	4	NA	NA	FAMILY	N/A	NA	NO	-1	-1	-1	-1	-1	-1	-1	-1	-1	-1	NA	FEMALE	26	1	3	0	3	YES	YES
353	56	SHORT	Mali	Segou	Baroueli	Baraoueli	-6.81514	13.094	Commune	371	0	0	0	Mali	Segou	Baroueli	Konobougou	-6.71211	12.9036	Commune	373	0	23.8208	3	December	DRY	OTHER	-1	-1	NO	-1	-1	-1	-1	-1	-1	-1	-1	-1	-1	NA	FEMALE	22	0	1	0	1	NO	NO
354	58	SHORT	Mali	Segou	Baroueli	Baraoueli	-6.81514	13.094	Commune	371	0	0	0	Mali	Bamako	Bamako	District	-7.97913	12.611	Commune	1	1	137.149	5	December	DRY	FAMILY	mariage	-1	NO	-1	-1	-1	-1	-1	-1	-1	-1	-1	-1	NA	FEMALE	35	0	2	0	2	NO	NONE
355	60	SHORT	Mali	Sikasso	Yanfolila	Baya	-8.17487	11.6419	Commune	621	0	0	0	Mali	Bamako	Bamako	District	-7.97913	12.611	Commune	1	1	109.13	4	NA	NA	FAMILY	N/A	NA	NO	-1	-1	-1	-1	-1	-1	-1	-1	-1	-1	NA	MALE	64	1	3	0	3	YES	YES
356	62	SHORT	Mali	Segou	Baroueli	Boidie	-6.84984	13.2265	Commune	378	0	0	0	Mali	Segou	Baroueli	Baraoueli	-6.81514	13.094	Commune	371	0	15.1105	14	February	DRY	OTHER	-1	-1	YES	2	-1	-1	-1	-1	-1	-1	-1	-1	-1	NA	FEMALE	23	1	1	0	1	NO	NONE
357	63	SHORT	Mali	Segou	Baroueli	Baraoueli	-6.81514	13.094	Commune	371	0	0	0	Mali	Bamako	Bamako	District	-7.97913	12.611	Commune	1	1	137.149	3	March	DRY	FAMILY	reunion	-1	NO	-1	-1	-1	-1	-1	-1	-1	-1	-1	-1	NA	FEMALE	59	0	1	0	1	YES	YES
358	68	SHORT	Mali	Segou	Baroueli	Baraoueli	-6.81514	13.094	Commune	371	0	0	0	Mali	Bamako	Bamako	District	-7.97913	12.611	Commune	1	1	137.149	14	January	DRY	FAMILY	Bapteme	-1	NO	-1	-1	-1	-1	-1	-1	-1	-1	-1	-1	NA	FEMALE	27	1	1	1	2	YES	YES
359	71	SHORT	Mali	Segou	Baroueli	Baraoueli	-6.81514	13.094	Commune	371	0	0	0	Mali	Bamako	Bamako	District	-7.97913	12.611	Commune	1	1	137.149	4	NA	NA	WORK	N/A	NA	NO	-1	-1	-1	-1	-1	-1	-1	-1	-1	-1	NA	FEMALE	36	1	3	0	3	NO	NO
360	74	SHORT	Mali	Segou	Baroueli	Baraoueli	-6.81514	13.094	Commune	371	0	0	0	Mali	Bamako	Bamako	District	-7.97913	12.611	Commune	1	1	137.149	3	November	DRY	OTHER	-1	-1	NO	-1	-1	-1	-1	-1	-1	-1	-1	-1	-1	NA	MALE	32	2	1	0	1	Null	YES
361	87	SHORT	Mali	Segou	Baroueli	Baraoueli	-6.81514	13.094	Commune	371	0	0	0	Mali	Bamako	Bamako	District	-7.97913	12.611	Commune	1	1	137.149	7	February	DRY	OTHER	-1	-1	NO	-1	-1	-1	-1	-1	-1	-1	-1	-1	-1	NA	FEMALE	40	0	1	0	1	YES	YES
362	90	SHORT	Mali	Segou	Baroueli	Baraoueli	-6.81514	13.094	Commune	371	0	0	0	Mali	Segou	Baroueli	Tamani	-6.79236	13.32	Commune	381	0	25.0825	13	NA	NA	FAMILY	N/A	NA	NO	-1	-1	-1	-1	-1	-1	-1	-1	-1	-1	NA	MALE	48	1	2	0	2	YES	YES
363	91	SHORT	Mali	Segou	Baroueli	Baraoueli	-6.81514	13.094	Commune	371	0	0	0	Mali	Segou	Baroueli	Boidie	-6.84984	13.2265	Commune	378	0	15.1105	3	NA	NA	FAMILY	N/A	NA	YES	-1	-1	-1	-1	-1	-1	-1	-1	-1	-1	NA	FEMALE	28	2	2	0	2	NO	NO
364	98	SHORT	Mali	Segou	Baroueli	Boidie	-6.84984	13.2265	Commune	378	0	0	0	Mali	Bamako	Bamako	District	-7.97913	12.611	Commune	1	1	140.143	13	February	DRY	OTHER	-1	-1	NO	-1	-1	-1	-1	-1	-1	-1	-1	-1	-1	NA	FEMALE	60	0	1	0	1	NO	NO
365	100	SHORT	Mali	Sikasso	Yanfolila	Baya	-8.17487	11.6419	Commune	621	0	0	0	Mali	Koulikoro	Kangaba	Selefougou	-8.40758	11.7128	Commune	191	0	26.5521	2	January	DRY	OTHER	-1	-1	NO	-1	-1	-1	-1	-1	-1	-1	-1	-1	-1	NA	MALE	20	0	1	0	1	YES	YES
366	102	SHORT	Mali	Segou	Baroueli	Baraoueli	-6.81514	13.094	Commune	371	0	0	0	Mali	Bamako	Bamako	District	-7.97913	12.611	Commune	1	1	137.149	3	February	DRY	OTHER	-1	-1	NO	-1	-1	-1	-1	-1	-1	-1	-1	-1	-1	NA	MALE	46	1	2	0	2	Null	YES
367	103	SHORT	Mali	Segou	Baroueli	Baraoueli	-6.81514	13.094	Commune	371	0	0	0	Mali	Segou	Segou	Segou Commune	-6.25677	13.4405	Commune	475	1	71.5944	10	February	DRY	OTHER	-1	-1	NO	-1	-1	-1	-1	-1	-1	-1	-1	-1	-1	NA	FEMALE	57	0	1	0	1	NO	NO
368	107	SHORT	Mali	Segou	Baroueli	Baraoueli	-6.81514	13.094	Commune	371	0	0	0	Mali	Bamako	Bamako	District	-7.97913	12.611	Commune	1	1	137.149	12	January	DRY	FAMILY	mariage	-1	YES	1	-1	-1	-1	-1	-1	-1	-1	-1	-1	NA	FEMALE	30	2	1	0	1	NO	NONE
369	110	SHORT	Mali	Segou	Baroueli	Baraoueli	-6.81514	13.094	Commune	371	0	0	0	Mali	Bamako	Bamako	District	-7.97913	12.611	Commune	1	1	137.149	2	January	DRY	OTHER	-1	-1	NO	-1	-1	-1	-1	-1	-1	-1	-1	-1	-1	NA	MALE	26	0	1	0	1	NO	NONE
370	111	SHORT	Mali	Sikasso	Yanfolila	Baya	-8.17487	11.6419	Commune	621	0	0	0	Mali	Koulikoro	Kangaba	Maramandougou	-8.31375	11.8532	Commune	188	0	27.8128	2	January	DRY	OTHER	-1	-1	NO	-1	-1	-1	-1	-1	-1	-1	-1	-1	-1	NA	FEMALE	40	1	1	0	1	NO	NO
371	112	SHORT	Mali	Sikasso	Yanfolila	Baya	-8.17487	11.6419	Commune	621	0	0	0	Mali	Bamako	Bamako	District	-7.97913	12.611	Commune	1	1	109.13	3	December	DRY	OTHER	-1	-1	NO	-1	-1	-1	-1	-1	-1	-1	-1	-1	-1	NA	MALE	41	2	1	1	2	YES	YES
372	114	SHORT	Mali	Segou	Baroueli	Baraoueli	-6.81514	13.094	Commune	371	0	0	0	Mali	Segou	Baroueli	Kalake	-6.94826	12.9584	Commune	372	0	20.8077	12	January	DRY	OTHER	-1	-1	NO	-1	-1	-1	-1	-1	-1	-1	-1	-1	-1	NA	FEMALE	30	2	1	0	1	NO	NONE
373	118	SHORT	Mali	Segou	Baroueli	Baraoueli	-6.81514	13.094	Commune	371	0	0	0	Mali	Segou	Baroueli	Baraoueli	-6.81514	13.094	Commune	371	0	5	1	February	DRY	OTHER	-1	-1	NO	-1	-1	-1	-1	-1	-1	-1	-1	-1	-1	NA	MALE	55	3	1	0	1	YES	YES
374	119	SHORT	Mali	Segou	Baroueli	Baraoueli	-6.81514	13.094	Commune	371	0	0	0	Mali	Segou	Baroueli	Konobougou	-6.71211	12.9036	Commune	373	0	23.8208	1	February	DRY	WORK	Commerce	-1	NO	-1	-1	-1	-1	-1	-1	-1	-1	-1	-1	NA	MALE	75	0	2	0	2	NO	NONE
375	120	LONG	Mali	Segou	Baroueli	Baraoueli	-6.81514	13.094	Commune	371	0	0	0	Mali	Bamako	Bamako	District	-7.97913	12.611	Commune	1	1	137.149	15	April	DRY	FAMILY	mariage	-1	NO	-1	-1	-1	-1	-1	-1	-1	-1	-1	-1	NA	FEMALE	43	0	1	0	1	NO	NONE
376	121	SHORT	Mali	Segou	Baroueli	Baraoueli	-6.81514	13.094	Commune	371	0	0	0	Mali	Segou	Baroueli	Tamani	-6.79236	13.32	Commune	381	0	25.0825	6	September	RAINY	FAMILY	funerailles	-1	NO	-1	-1	-1	-1	-1	-1	-1	-1	-1	-1	NA	FEMALE	70	0	3	0	3	NO	NONE
377	122	SHORT	Mali	Sikasso	Yanfolila	Baya	-8.17487	11.6419	Commune	621	0	0	0	Mali	Segou	Baroueli	Konobougou	-6.71211	12.9036	Commune	373	0	211.516	4	August	RAINY	OTHER	-1	-1	NO	-1	-1	-1	-1	-1	-1	-1	-1	-1	-1	NA	FEMALE	56	0	1	0	1	NO	NONE
378	123	SHORT	Mali	Segou	Baroueli	Baraoueli	-6.81514	13.094	Commune	371	0	0	0	Mali	Bamako	Bamako	District	-7.97913	12.611	Commune	1	1	137.149	2	December	DRY	FAMILY	funeraille	-1	NO	-1	-1	-1	-1	-1	-1	-1	-1	-1	-1	NA	MALE	64	3	1	0	1	YES	YES
379	124	SHORT	Mali	Segou	Baroueli	Baraoueli	-6.81514	13.094	Commune	371	0	0	0	Mali	Bamako	Bamako	District	-7.97913	12.611	Commune	1	1	137.149	11	December	DRY	OTHER	-1	-1	NO	-1	-1	-1	-1	-1	-1	-1	-1	-1	-1	NA	MALE	55	0	1	1	2	YES	YES
380	125	SHORT	Mali	Segou	Baroueli	Baraoueli	-6.81514	13.094	Commune	371	0	0	0	Mali	Bamako	Bamako	District	-7.97913	12.611	Commune	1	1	137.149	7	October	RAINY	OTHER	-1	-1	NO	-1	-1	-1	-1	-1	-1	-1	-1	-1	-1	NA	MALE	45	1	1	0	1	YES	YES
381	128	SHORT	Mali	Segou	Baroueli	Baraoueli	-6.81514	13.094	Commune	371	0	0	0	Mali	Segou	Baroueli	Baraoueli	-6.81514	13.094	Commune	371	0	5	4	March	DRY	OTHER	-1	-1	NO	-1	-1	-1	-1	-1	-1	-1	-1	-1	-1	NA	MALE	60	1	1	0	1	NO	NONE
382	131	SHORT	Mali	Segou	Baroueli	Boidie	-6.84984	13.2265	Commune	378	0	0	0	Mali	Segou	Bla	Dougouolo	-5.5724	12.9169	Commune	384	0	142.701	6	NA	NA	WORK	N/A	NA	NO	-1	-1	-1	-1	-1	-1	-1	-1	-1	-1	NA	MALE	53	0	2	0	2	YES	YES
383	136	SHORT	Mali	Sikasso	Yanfolila	Baya	-8.17487	11.6419	Commune	621	0	0	0	Mali	Sikasso	Yanfolila	Wassoulou-Balle	-8.11212	11.1445	Commune	625	0	55.3637	4	NA	NA	FAMILY	N/A	NA	NO	-1	-1	-1	-1	-1	-1	-1	-1	-1	-1	NA	MALE	35	1	4	0	4	YES	YES
384	137	SHORT	Mali	Segou	Baroueli	Baraoueli	-6.81514	13.094	Commune	371	0	0	0	Mali	Koulikoro	Kati	Sanankoroba	-7.98568	12.3723	Commune	228	0	150.041	10	September	RAINY	OTHER	-1	-1	NO	-1	-1	-1	-1	-1	-1	-1	-1	-1	-1	NA	MALE	36	2	2	0	2	YES	YES
385	138	SHORT	Mali	Segou	Baroueli	Baraoueli	-6.81514	13.094	Commune	371	0	0	0	Mali	Segou	Segou	Segou Commune	-6.25677	13.4405	Commune	475	1	71.5944	12	February	DRY	OTHER	-1	-1	NO	-1	-1	-1	-1	-1	-1	-1	-1	-1	-1	NA	MALE	23	0	1	0	1	YES	YES
386	139	SHORT	Mali	Sikasso	Yanfolila	Baya	-8.17487	11.6419	Commune	621	0	0	0	Mali	Bamako	Bamako	District	-7.97913	12.611	Commune	1	1	109.13	14	February	DRY	OTHER	-1	-1	NO	-1	-1	-1	-1	-1	-1	-1	-1	-1	-1	NA	FEMALE	50	0	1	0	1	NO	NONE
387	143	SHORT	Mali	Sikasso	Yanfolila	Baya	-8.17487	11.6419	Commune	621	0	0	0	Mali	Bamako	Bamako	District	-7.97913	12.611	Commune	1	1	109.13	2	September	RAINY	OTHER	-1	-1	NO	-1	-1	-1	-1	-1	-1	-1	-1	-1	-1	NA	MALE	43	4	1	0	1	YES	YES
388	148	SHORT	Mali	Segou	Baroueli	Baraoueli	-6.81514	13.094	Commune	371	0	0	0	Mali	Segou	Baroueli	Tamani	-6.79236	13.32	Commune	381	0	25.0825	4	NA	NA	FAMILY	N/A	NA	NO	-1	-1	-1	-1	-1	-1	-1	-1	-1	-1	NA	MALE	24	1	2	0	2	NO	NO
389	149	LONG	Mali	Segou	Baroueli	Baraoueli	-6.81514	13.094	Commune	371	0	0	0	Mali	Bamako	Bamako	District	-7.97913	12.611	Commune	1	1	137.149	15	NA	NA	OTHER	SANTE	NA	NO	-1	-1	-1	-1	-1	-1	-1	-1	-1	-1	NA	FEMALE	30	0	2	0	2	YES	YES
390	156	SHORT	Mali	Segou	Baroueli	Baraoueli	-6.81514	13.094	Commune	371	0	0	0	Mali	Segou	Baroueli	Konobougou	-6.71211	12.9036	Commune	373	0	23.8208	2	February	DRY	OTHER	-1	-1	NO	-1	-1	-1	-1	-1	-1	-1	-1	-1	-1	NA	MALE	34	3	1	0	1	YES	YES
391	157	SHORT	Mali	Segou	Baroueli	Baraoueli	-6.81514	13.094	Commune	371	0	0	0	Mali	Bamako	Bamako	District	-7.97913	12.611	Commune	1	1	137.149	14	November	DRY	OTHER	-1	-1	YES	2	-1	-1	-1	-1	-1	-1	-1	-1	-1	NA	FEMALE	35	2	1	0	1	YES	YES
392	159	SHORT	Mali	Segou	Baroueli	Baraoueli	-6.81514	13.094	Commune	371	0	0	0	Mali	Bamako	Bamako	District	-7.97913	12.611	Commune	1	1	137.149	5	February	DRY	OTHER	-1	-1	NO	-1	-1	-1	-1	-1	-1	-1	-1	-1	-1	NA	FEMALE	60	0	1	0	1	YES	YES
393	161	SHORT	Mali	Segou	Baroueli	Baraoueli	-6.81514	13.094	Commune	371	0	0	0	Mali	Segou	Baroueli	Sanando	-6.45505	13.009	Commune	376	0	40.1694	6	December	DRY	OTHER	-1	-1	NO	-1	-1	-1	-1	-1	-1	-1	-1	-1	-1	NA	FEMALE	35	1	1	0	1	YES	YES
394	164	SHORT	Mali	Segou	Baroueli	Baraoueli	-6.81514	13.094	Commune	371	0	0	0	Mali	Bamako	Bamako	District	-7.97913	12.611	Commune	1	1	137.149	7	February	DRY	OTHER	-1	-1	YES	2	-1	-1	-1	-1	-1	-1	-1	-1	-1	NA	FEMALE	27	1	2	0	2	YES	YES
395	167	SHORT	Mali	Sikasso	Yanfolila	Baya	-8.17487	11.6419	Commune	621	0	0	0	Mali	Bamako	Bamako	District	-7.97913	12.611	Commune	1	1	109.13	8	February	DRY	OTHER	-1	-1	NO	-1	-1	-1	-1	-1	-1	-1	-1	-1	-1	NA	FEMALE	29	0	1	0	1	YES	YES
396	171	SHORT	Mali	Sikasso	Yanfolila	Baya	-8.17487	11.6419	Commune	621	0	0	0	Mali	Sikasso	Yanfolila	Baya	-8.17487	11.6419	Commune	621	0	5	5	January	DRY	OTHER	-1	-1	YES	1	-1	-1	-1	-1	-1	-1	-1	-1	-1	NA	FEMALE	29	2	1	1	2	NO	NO
397	172	SHORT	Mali	Segou	Baroueli	Baraoueli	-6.81514	13.094	Commune	371	0	0	0	Mali	Bamako	Bamako	District	-7.97913	12.611	Commune	1	1	137.149	7	December	DRY	OTHER	-1	-1	YES	2	11	-1	-1	-1	-1	-1	-1	-1	-1	NA	FEMALE	35	1	1	0	1	YES	YES
398	178	SHORT	Mali	Segou	Baroueli	Baraoueli	-6.81514	13.094	Commune	371	0	0	0	Mali	Bamako	Bamako	District	-7.97913	12.611	Commune	1	1	137.149	5	March	DRY	OTHER	-1	-1	NO	-1	-1	-1	-1	-1	-1	-1	-1	-1	-1	NA	FEMALE	33	1	1	0	1	NO	NO
399	179	SHORT	Mali	Segou	Baroueli	Baraoueli	-6.81514	13.094	Commune	371	0	0	0	Mali	Koulikoro	Kati	Sangarebougou	-7.92715	12.7003	Commune	205	1	128.279	14	February	DRY	OTHER	-1	-1	NO	-1	-1	-1	-1	-1	-1	-1	-1	-1	-1	NA	FEMALE	55	0	1	0	1	YES	YES
400	180	SHORT	Mali	Segou	Baroueli	Baraoueli	-6.81514	13.094	Commune	371	0	0	0	Mali	Sikasso	Koutiala	Koutiala Commune	-5.48375	12.4575	Commune	551	1	160.752	13	December	DRY	FAMILY	Mariage	-1	YES	3	-1	-1	-1	-1	-1	-1	-1	-1	-1	NA	FEMALE	29	1	1	0	1	NO	NONE
401	181	SHORT	Mali	Segou	Baroueli	Baraoueli	-6.81514	13.094	Commune	371	0	0	0	Mali	Bamako	Bamako	District	-7.97913	12.611	Commune	1	1	137.149	3	March	DRY	OTHER	-1	-1	NO	-1	-1	-1	-1	-1	-1	-1	-1	-1	-1	NA	FEMALE	24	1	2	0	2	NO	NONE
402	184	SHORT	Mali	Segou	Baroueli	Baraoueli	-6.81514	13.094	Commune	371	0	0	0	Mali	Segou	Macina	Macina	-5.34213	13.9731	Commune	401	0	186.686	6	February	DRY	OTHER	-1	-1	NO	-1	-1	-1	-1	-1	-1	-1	-1	-1	-1	NA	MALE	34	2	1	0	1	YES	YES
403	185	SHORT	Mali	Segou	Baroueli	Baraoueli	-6.81514	13.094	Commune	371	0	0	0	Mali	Segou	Baroueli	Tamani	-6.79236	13.32	Commune	381	0	25.0825	2	February	DRY	FAMILY	Mariage	-1	NO	-1	-1	-1	-1	-1	-1	-1	-1	-1	-1	NA	MALE	35	1	1	0	1	YES	YES
404	186	LONG	Mali	Segou	Baroueli	Baraoueli	-6.81514	13.094	Commune	371	0	0	0	Mali	Bamako	Bamako	District	-7.97913	12.611	Commune	1	1	137.149	15	February	DRY	OTHER	consultation medicale	-1	NO	-1	-1	-1	-1	-1	-1	-1	-1	-1	-1	NA	MALE	55	2	1	0	1	YES	YES
405	190	SHORT	Mali	Segou	Baroueli	Baraoueli	-6.81514	13.094	Commune	371	0	0	0	Mali	Bamako	Bamako	District	-7.97913	12.611	Commune	1	1	137.149	12	January	DRY	OTHER	-1	-1	NO	-1	-1	-1	-1	-1	-1	-1	-1	-1	-1	NA	FEMALE	24	0	1	1	2	NO	NO
406	194	SHORT	Mali	Segou	Baroueli	Baraoueli	-6.81514	13.094	Commune	371	0	0	0	Mali	Bamako	Bamako	District	-7.97913	12.611	Commune	1	1	137.149	7	February	DRY	FAMILY	funeraille	-1	NO	-1	-1	-1	-1	-1	-1	-1	-1	-1	-1	NA	MALE	68	0	1	0	1	YES	NONE
407	199	SHORT	Mali	Segou	Baroueli	Baraoueli	-6.81514	13.094	Commune	371	0	0	0	Mali	Segou	Segou	Segou Commune	-6.25677	13.4405	Commune	475	1	71.5944	1	NA	NA	FAMILY	festival	NA	NO	-1	-1	-1	-1	-1	-1	-1	-1	-1	-1	NA	MALE	59	0	3	1	4	YES	YES
408	202	SHORT	Mali	Segou	Baroueli	Baraoueli	-6.81514	13.094	Commune	371	0	0	0	Mali	Segou	Segou	Segou Commune	-6.25677	13.4405	Commune	475	1	71.5944	14	February	DRY	OTHER	-1	-1	NO	-1	-1	-1	-1	-1	-1	-1	-1	-1	-1	NA	FEMALE	57	0	1	0	1	NO	NO
409	206	SHORT	Mali	Segou	Baroueli	Baraoueli	-6.81514	13.094	Commune	371	0	0	0	Mali	Bamako	Bamako	District	-7.97913	12.611	Commune	1	1	137.149	12	February	DRY	OTHER	-1	-1	YES	1	-1	-1	-1	-1	-1	-1	-1	-1	-1	NA	FEMALE	27	1	1	0	1	NO	YES
410	207	SHORT	Mali	Segou	Baroueli	Baraoueli	-6.81514	13.094	Commune	371	0	0	0	Mali	Bamako	Bamako	District	-7.97913	12.611	Commune	1	1	137.149	3	February	DRY	OTHER	-1	-1	NO	-1	-1	-1	-1	-1	-1	-1	-1	-1	-1	NA	FEMALE	27	0	1	0	1	YES	YES
411	208	SHORT	Mali	Segou	Baroueli	Baraoueli	-6.81514	13.094	Commune	371	0	0	0	Mali	Bamako	Bamako	District	-7.97913	12.611	Commune	1	1	137.149	1	November	DRY	OTHER	-1	-1	NO	-1	-1	-1	-1	-1	-1	-1	-1	-1	-1	NA	MALE	45	1	1	0	1	YES	YES
412	209	SHORT	Mali	Segou	Baroueli	Baraoueli	-6.81514	13.094	Commune	371	0	0	0	Mali	Segou	Baroueli	Kalake	-6.94826	12.9584	Commune	372	0	20.8077	3	February	DRY	OTHER	-1	-1	NO	-1	-1	-1	-1	-1	-1	-1	-1	-1	-1	NA	MALE	32	0	1	0	1	NO	NONE
413	210	SHORT	Mali	Segou	Baroueli	Baraoueli	-6.81514	13.094	Commune	371	0	0	0	Mali	Koulikoro	Dioila	Select	-6.78987	12.3673	Cercle	18	NA	80.3103	3	December	DRY	OTHER	-1	-1	NO	-1	-1	-1	-1	-1	-1	-1	-1	-1	-1	NA	MALE	25	0	1	0	1	YES	YES
414	217	SHORT	Mali	Segou	Baroueli	Baraoueli	-6.81514	13.094	Commune	371	0	0	0	Mali	Koulikoro	Kati	Moribabougou	-7.85547	12.7153	Commune	203	0	120.403	3	February	DRY	OTHER	-1	-1	NO	-1	-1	-1	-1	-1	-1	-1	-1	-1	-1	NA	MALE	48	2	1	0	1	YES	YES
415	220	SHORT	Mali	Bamako	Bamako	District	-7.97913	12.611	Commune	1	1	1	1	Mali	Koulikoro	Kati	Sanankoroba	-7.98568	12.3723	Commune	228	0	26.3704	1	NA	NA	FAMILY	N/A	NA	NO	-1	-1	-1	-1	-1	-1	-1	-1	-1	-1	NA	FEMALE	30	0	2	2	4	YES	YES
416	222	SHORT	Mali	Sikasso	Yanfolila	Baya	-8.17487	11.6419	Commune	621	0	0	0	Mali	Bamako	Bamako	District	-7.97913	12.611	Commune	1	1	109.13	2	February	DRY	OTHER	-1	-1	NO	-1	-1	-1	-1	-1	-1	-1	-1	-1	-1	NA	FEMALE	40	0	1	0	1	NO	NO
417	223	SHORT	Mali	Sikasso	Yanfolila	Baya	-8.17487	11.6419	Commune	621	0	0	0	Mali	Sikasso	Yanfolila	Baya	-8.17487	11.6419	Commune	621	0	5	3	NA	NA	WORK	N/A	NA	NO	-1	-1	-1	-1	-1	-1	-1	-1	-1	-1	NA	MALE	30	1	2	0	2	NO	NO
418	225	SHORT	Mali	Sikasso	Yanfolila	Baya	-8.17487	11.6419	Commune	621	0	0	0	Mali	Koulikoro	Kati	Ouelessebougou	-7.87412	12.0085	Commune	223	0	52.0837	1	February	DRY	OTHER	-1	-1	NO	-1	-1	-1	-1	-1	-1	-1	-1	-1	-1	NA	FEMALE	18	0	3	0	3	NO	NO
419	227	SHORT	Mali	Sikasso	Yanfolila	Baya	-8.17487	11.6419	Commune	621	0	0	0	Mali	Bamako	Bamako	District	-7.97913	12.611	Commune	1	1	109.13	10	NA	NA	FAMILY	N/A	NA	NO	-1	-1	-1	-1	-1	-1	-1	-1	-1	-1	NA	FEMALE	24	0	2	0	2	NO	Null
420	228	SHORT	Mali	Sikasso	Yanfolila	Baya	-8.17487	11.6419	Commune	621	0	0	0	Mali	Bamako	Bamako	District	-7.97913	12.611	Commune	1	1	109.13	12	December	DRY	OTHER	maladie	-1	NO	-1	-1	-1	-1	-1	-1	-1	-1	-1	-1	NA	FEMALE	50	0	1	0	1	NO	NO
421	231	SHORT	Mali	Sikasso	Yanfolila	Baya	-8.17487	11.6419	Commune	621	0	0	0	Mali	Bamako	Bamako	District	-7.97913	12.611	Commune	1	1	109.13	3	NA	NA	OTHER	accompagne le malade	NA	NO	-1	-1	-1	-1	-1	-1	-1	-1	-1	-1	NA	MALE	45	2	2	0	2	YES	YES
422	232	SHORT	Mali	Sikasso	Yanfolila	Baya	-8.17487	11.6419	Commune	621	0	0	0	Mali	Sikasso	Yanfolila	Baya	-8.17487	11.6419	Commune	621	0	5	14	NA	NA	WORK	N/A	NA	NO	-1	-1	-1	-1	-1	-1	-1	-1	-1	-1	NA	MALE	23	0	3	0	3	NO	NO
423	233	SHORT	Mali	Sikasso	Yanfolila	Baya	-8.17487	11.6419	Commune	621	0	0	0	Mali	Bamako	Bamako	District	-7.97913	12.611	Commune	1	1	109.13	2	NA	NA	WORK	personnel	NA	NO	-1	-1	-1	-1	-1	-1	-1	-1	-1	-1	NA	MALE	55	0	3	0	3	NO	Null
424	234	SHORT	Mali	Sikasso	Yanfolila	Baya	-8.17487	11.6419	Commune	621	0	0	0	Mali	Koulikoro	Kati	Ouelessebougou	-7.87412	12.0085	Commune	223	0	52.0837	2	August	RAINY	OTHER	-1	-1	NO	-1	-1	-1	-1	-1	-1	-1	-1	-1	-1	NA	FEMALE	36	1	1	0	1	NO	NO
425	236	SHORT	Mali	Sikasso	Yanfolila	Baya	-8.17487	11.6419	Commune	621	0	0	0	Mali	Sikasso	Yanfolila	Baya	-8.17487	11.6419	Commune	621	0	5	1	February	DRY	FAMILY	funeraille	-1	NO	-1	-1	-1	-1	-1	-1	-1	-1	-1	-1	NA	FEMALE	45	0	1	0	1	NO	NONE
426	237	SHORT	Mali	Koulikoro	Kati	Kalabancoro	-7.94611	12.5263	Commune	201	1	1	1	Mali	Koulikoro	Kati	Kalabancoro	-7.94611	12.5263	Commune	201	1	5	7	November	DRY	FAMILY	mariage	-1	NO	-1	-1	-1	-1	-1	-1	-1	-1	-1	-1	NA	FEMALE	50	0	1	1	2	NO	NONE
427	239	SHORT	Mali	Sikasso	Yanfolila	Baya	-8.17487	11.6419	Commune	621	0	0	0	Mali	Mopti	Mopti	Mopti Commune	-4.18443	14.484	Commune	346	1	534.604	6	NA	NA	WORK	N/A	NA	NO	-1	-1	-1	-1	-1	-1	-1	-1	-1	-1	NA	MALE	37	3	4	0	4	YES	YES
428	241	SHORT	Mali	Sikasso	Yanfolila	Baya	-8.17487	11.6419	Commune	621	0	0	0	Mali	Bamako	Bamako	District	-7.97913	12.611	Commune	1	1	109.13	3	November	DRY	OTHER	-1	-1	NO	-1	-1	-1	-1	-1	-1	-1	-1	-1	-1	NA	FEMALE	63	0	1	0	1	NO	NONE
429	242	SHORT	Mali	Sikasso	Yanfolila	Baya	-8.17487	11.6419	Commune	621	0	0	0	Mali	Bamako	Bamako	District	-7.97913	12.611	Commune	1	1	109.13	2	NA	NA	FAMILY	N/A	NA	NO	-1	-1	-1	-1	-1	-1	-1	-1	-1	-1	NA	FEMALE	44	1	2	0	2	NO	NO
430	243	SHORT	Mali	Sikasso	Yanfolila	Baya	-8.17487	11.6419	Commune	621	0	0	0	Mali	Sikasso	Yanfolila	Baya	-8.17487	11.6419	Commune	621	0	5	2	February	DRY	OTHER	-1	-1	NO	-1	-1	-1	-1	-1	-1	-1	-1	-1	-1	NA	MALE	30	0	1	0	1	NO	NONE
431	245	SHORT	Mali	Sikasso	Yanfolila	Baya	-8.17487	11.6419	Commune	621	0	0	0	Mali	Sikasso	Yanfolila	Baya	-8.17487	11.6419	Commune	621	0	5	1	November	DRY	FAMILY	maraboutage	-1	NO	-1	-1	-1	-1	-1	-1	-1	-1	-1	-1	NA	FEMALE	20	0	1	0	1	NO	NONE
432	246	SHORT	Mali	Sikasso	Yanfolila	Baya	-8.17487	11.6419	Commune	621	0	0	0	Mali	Mopti	Mopti	Mopti Commune	-4.18443	14.484	Commune	346	1	534.604	7	September	RAINY	FAMILY	fete du cinquantenaire	-1	NO	-1	-1	-1	-1	-1	-1	-1	-1	-1	-1	NA	MALE	22	0	1	0	1	YES	NO
433	247	SHORT	Mali	Sikasso	Yanfolila	Baya	-8.17487	11.6419	Commune	621	0	0	0	Mali	Sikasso	Yanfolila	Baya	-8.17487	11.6419	Commune	621	0	5	9	August	RAINY	OTHER	-1	-1	YES	2	-1	-1	-1	-1	-1	-1	-1	-1	-1	NA	FEMALE	29	1	1	0	1	NO	NO
434	248	SHORT	Mali	Sikasso	Yanfolila	Baya	-8.17487	11.6419	Commune	621	0	0	0	Mali	Bamako	Bamako	District	-7.97913	12.611	Commune	1	1	109.13	1	March	DRY	OTHER	-1	-1	NO	-1	-1	-1	-1	-1	-1	-1	-1	-1	-1	NA	FEMALE	19	1	1	0	1	YES	YES
435	251	SHORT	Mali	Sikasso	Yanfolila	Baya	-8.17487	11.6419	Commune	621	0	0	0	Mali	Koulikoro	Koulikoro	Nyamina	-6.97226	13.4507	Commune	248	0	238.729	7	NA	NA	FAMILY	N/A	NA	YES	-1	-1	-1	-1	-1	-1	-1	-1	-1	-1	NA	FEMALE	32	2	2	0	2	NO	NO
436	252	SHORT	Mali	Sikasso	Yanfolila	Baya	-8.17487	11.6419	Commune	621	0	0	0	Mali	Sikasso	Yanfolila	Wassoulou-Balle	-8.11212	11.1445	Commune	625	0	55.3637	3	NA	NA	WORK	N/A	NA	NO	-1	-1	-1	-1	-1	-1	-1	-1	-1	-1	NA	FEMALE	57	0	30	0	30	NO	NONE
437	254	SHORT	Mali	Sikasso	Yanfolila	Baya	-8.17487	11.6419	Commune	621	0	0	0	Mali	Koulikoro	Kati	Mande	-8.16413	12.4288	Commune	202	0	86.9115	3	NA	NA	WORK	N/A	NA	NO	-1	-1	-1	-1	-1	-1	-1	-1	-1	-1	NA	FEMALE	35	0	45	0	45	YES	NONE
438	255	SHORT	Mali	Sikasso	Yanfolila	Baya	-8.17487	11.6419	Commune	621	0	0	0	Mali	Koulikoro	Kangaba	Maramandougou	-8.31375	11.8532	Commune	188	0	27.8128	3	August	RAINY	OTHER	-1	-1	NO	-1	-1	-1	-1	-1	-1	-1	-1	-1	-1	NA	MALE	95	0	1	0	1	YES	NONE
439	259	SHORT	Mali	Sikasso	Yanfolila	Baya	-8.17487	11.6419	Commune	621	0	0	0	Mali	Kayes	Kayes	Kayes Commune	-11.4379	14.4455	Commune	65	1	470.231	5	NA	NA	WORK	N/A	NA	NO	-1	-1	-1	-1	-1	-1	-1	-1	-1	-1	NA	MALE	39	0	3	0	3	NO	NO
440	261	SHORT	Mali	Sikasso	Yanfolila	Baya	-8.17487	11.6419	Commune	621	0	0	0	Mali	Sikasso	Sikasso	Sikasso Commune	-5.65866	11.3301	Commune	612	1	276.681	13	NA	NA	WORK	N/A	NA	NO	-1	-1	-1	-1	-1	-1	-1	-1	-1	-1	NA	MALE	21	0	2	1	3	NO	NONE
441	264	SHORT	Mali	Sikasso	Yanfolila	Baya	-8.17487	11.6419	Commune	621	0	0	0	Mali	Bamako	Bamako	District	-7.97913	12.611	Commune	1	1	109.13	3	September	RAINY	OTHER	-1	-1	NO	-1	-1	-1	-1	-1	-1	-1	-1	-1	-1	NA	MALE	41	0	2	0	2	NO	NO
442	267	SHORT	Mali	Sikasso	Yanfolila	Baya	-8.17487	11.6419	Commune	621	0	0	0	Mali	Bamako	Bamako	District	-7.97913	12.611	Commune	1	1	109.13	5	December	DRY	OTHER	-1	-1	NO	-1	-1	-1	-1	-1	-1	-1	-1	-1	-1	NA	MALE	62	4	1	0	1	YES	YES
443	268	SHORT	Mali	Sikasso	Yanfolila	Baya	-8.17487	11.6419	Commune	621	0	0	0	Mali	Sikasso	Yanfolila	Baya	-8.17487	11.6419	Commune	621	0	5	2	January	DRY	FAMILY	Visite d ami	-1	NO	-1	-1	-1	-1	-1	-1	-1	-1	-1	-1	NA	MALE	32	2	1	0	1	YES	YES
444	271	SHORT	Mali	Sikasso	Yanfolila	Baya	-8.17487	11.6419	Commune	621	0	0	0	Mali	Koulikoro	Kati	Dialakoroba	-7.99936	12.1909	Commune	227	0	63.5774	1	January	DRY	OTHER	-1	-1	NO	-1	-1	-1	-1	-1	-1	-1	-1	-1	-1	NA	MALE	22	1	2	0	2	NO	NONE
445	274	SHORT	Mali	Sikasso	Yanfolila	Baya	-8.17487	11.6419	Commune	621	0	0	0	Mali	Bamako	Bamako	District	-7.97913	12.611	Commune	1	1	109.13	4	January	DRY	WORK	Commerce	-1	NO	-1	-1	-1	-1	-1	-1	-1	-1	-1	-1	NA	FEMALE	41	2	1	0	1	YES	YES
446	277	SHORT	Mali	Mopti	Mopti	Fatoma	-3.97217	14.6201	Commune	341	0	0	0	Mali	Sikasso	Sikasso	Sikasso Commune	-5.65866	11.3301	Commune	612	1	406.838	1	February	DRY	OTHER	-1	-1	NO	-1	-1	-1	-1	-1	-1	-1	-1	-1	-1	NA	MALE	40	3	1	0	1	YES	YES
447	282	SHORT	Mali	Sikasso	Yanfolila	Baya	-8.17487	11.6419	Commune	621	0	0	0	Mali	Bamako	Bamako	District	-7.97913	12.611	Commune	1	1	109.13	3	November	DRY	OTHER	-1	-1	NO	-1	-1	-1	-1	-1	-1	-1	-1	-1	-1	NA	MALE	63	0	1	0	1	NO	NONE
448	284	SHORT	Mali	Sikasso	Yanfolila	Baya	-8.17487	11.6419	Commune	621	0	0	0	Mali	Koulikoro	Koulikoro	Koulikoro Commune	-7.56571	12.8626	Commune	246	1	150.228	7	NA	NA	WORK	N/A	NA	YES	-1	-1	-1	-1	-1	-1	-1	-1	-1	-1	NA	MALE	57	2	35	0	35	YES	YES
449	285	SHORT	Mali	Sikasso	Yanfolila	Baya	-8.17487	11.6419	Commune	621	0	0	0	Mali	Bamako	Bamako	District	-7.97913	12.611	Commune	1	1	109.13	6	February	DRY	WORK	Commerce	-1	NO	-1	-1	-1	-1	-1	-1	-1	-1	-1	-1	NA	FEMALE	23	1	2	0	2	NO	NO
450	286	SHORT	Mali	Sikasso	Yanfolila	Baya	-8.17487	11.6419	Commune	621	0	0	0	Mali	Bamako	Bamako	District	-7.97913	12.611	Commune	1	1	109.13	4	August	RAINY	OTHER	-1	-1	NO	-1	-1	-1	-1	-1	-1	-1	-1	-1	-1	NA	MALE	32	1	1	0	1	YES	YES
451	287	SHORT	Mali	Sikasso	Yanfolila	Baya	-8.17487	11.6419	Commune	621	0	0	0	Mali	Bamako	Bamako	District	-7.97913	12.611	Commune	1	1	109.13	7	February	DRY	OTHER	-1	-1	NO	-1	-1	-1	-1	-1	-1	-1	-1	-1	-1	NA	MALE	43	1	1	0	1	NO	NO
452	288	SHORT	Mali	Sikasso	Yanfolila	Baya	-8.17487	11.6419	Commune	621	0	0	0	Mali	Koulikoro	Kati	Kalabancoro	-7.94611	12.5263	Commune	201	1	100.801	6	February	DRY	OTHER	-1	-1	YES	3	1	-1	-1	-1	-1	-1	-1	-1	-1	NA	FEMALE	37	2	1	0	1	NO	NO
453	289	SHORT	Mali	Sikasso	Yanfolila	Baya	-8.17487	11.6419	Commune	621	0	0	0	Mali	Bamako	Bamako	District	-7.97913	12.611	Commune	1	1	109.13	1	February	DRY	OTHER	-1	-1	NO	-1	-1	-1	-1	-1	-1	-1	-1	-1	-1	NA	MALE	30	0	1	0	1	YES	YES
454	290	SHORT	Mali	Sikasso	Yanfolila	Baya	-8.17487	11.6419	Commune	621	0	0	0	Mali	Sikasso	Yanfolila	Baya	-8.17487	11.6419	Commune	621	0	5	1	January	DRY	OTHER	-1	-1	NO	-1	-1	-1	-1	-1	-1	-1	-1	-1	-1	NA	MALE	24	0	2	0	2	NO	NO
455	292	SHORT	Mali	Sikasso	Yanfolila	Baya	-8.17487	11.6419	Commune	621	0	0	0	Mali	Sikasso	Yanfolila	Baya	-8.17487	11.6419	Commune	621	0	5	7	December	DRY	OTHER	-1	-1	YES	3	1	-1	-1	-1	-1	-1	-1	-1	-1	NA	FEMALE	25	2	1	0	1	YES	YES
456	294	SHORT	Mali	Sikasso	Yanfolila	Baya	-8.17487	11.6419	Commune	621	0	0	0	Mali	Sikasso	Yanfolila	Baya	-8.17487	11.6419	Commune	621	0	5	7	NA	NA	WORK	N/A	NA	NO	-1	-1	-1	-1	-1	-1	-1	-1	-1	-1	NA	MALE	33	1	3	0	3	YES	YES
457	295	SHORT	Mali	Sikasso	Yanfolila	Baya	-8.17487	11.6419	Commune	621	0	0	0	Mali	Koulikoro	Koulikoro	Nyamina	-6.97226	13.4507	Commune	248	0	238.729	4	January	DRY	OTHER	-1	-1	NO	-1	-1	-1	-1	-1	-1	-1	-1	-1	-1	NA	MALE	19	0	1	0	1	YES	YES
458	296	SHORT	Mali	Sikasso	Yanfolila	Baya	-8.17487	11.6419	Commune	621	0	0	0	Mali	Koulikoro	Kati	Kati Commune	-8.07154	12.7334	Commune	213	1	121.069	1	March	DRY	OTHER	-1	-1	NO	-1	-1	-1	-1	-1	-1	-1	-1	-1	-1	NA	FEMALE	30	0	1	0	1	NO	NO
459	299	SHORT	Mali	Sikasso	Yanfolila	Baya	-8.17487	11.6419	Commune	621	0	0	0	Mali	Sikasso	Sikasso	Sikasso Commune	-5.65866	11.3301	Commune	612	1	276.681	3	May	DRY	OTHER	Maladie	-1	YES	12	-1	-1	-1	-1	-1	-1	-1	-1	-1	NA	FEMALE	56	2	1	0	1	NO	NONE
460	302	SHORT	Mali	Sikasso	Yanfolila	Baya	-8.17487	11.6419	Commune	621	0	0	0	Mali	Koulikoro	Kati	Ouelessebougou	-7.87412	12.0085	Commune	223	0	52.0837	2	NA	NA	WORK	N/A	NA	NO	-1	-1	-1	-1	-1	-1	-1	-1	-1	-1	NA	FEMALE	19	0	2	0	2	NO	Null
461	303	SHORT	Mali	Sikasso	Yanfolila	Baya	-8.17487	11.6419	Commune	621	0	0	0	Mali	Sikasso	Yanfolila	Baya	-8.17487	11.6419	Commune	621	0	5	5	July	RAINY	OTHER	-1	-1	NO	-1	-1	-1	-1	-1	-1	-1	-1	-1	-1	NA	MALE	33	1	4	0	4	NO	NO
462	304	SHORT	Mali	Sikasso	Yanfolila	Baya	-8.17487	11.6419	Commune	621	0	0	0	Mali	Bamako	Bamako	District	-7.97913	12.611	Commune	1	1	109.13	3	December	DRY	OTHER	-1	-1	NO	-1	-1	-1	-1	-1	-1	-1	-1	-1	-1	NA	MALE	48	3	1	0	1	YES	YES
463	309	SHORT	Mali	Sikasso	Yanfolila	Baya	-8.17487	11.6419	Commune	621	0	0	0	Mali	Bamako	Bamako	District	-7.97913	12.611	Commune	1	1	109.13	2	NA	NA	FAMILY	N/A	NA	NO	-1	-1	-1	-1	-1	-1	-1	-1	-1	-1	NA	MALE	44	3	2	0	2	NO	Null
464	311	SHORT	Mali	Sikasso	Yanfolila	Baya	-8.17487	11.6419	Commune	621	0	0	0	Mali	Sikasso	Yanfolila	Baya	-8.17487	11.6419	Commune	621	0	5	2	NA	NA	WORK	N/A	NA	YES	-1	-1	-1	-1	-1	-1	-1	-1	-1	-1	NA	FEMALE	36	2	2	0	2	YES	YES
465	313	SHORT	Mali	Sikasso	Yanfolila	Baya	-8.17487	11.6419	Commune	621	0	0	0	Mali	Bamako	Bamako	District	-7.97913	12.611	Commune	1	1	109.13	3	February	DRY	FAMILY	Mariage	-1	YES	2	-1	-1	-1	-1	-1	-1	-1	-1	-1	NA	FEMALE	51	1	1	0	1	NO	NONE
466	315	SHORT	Mali	Sikasso	Yanfolila	Baya	-8.17487	11.6419	Commune	621	0	0	0	Mali	Bamako	Bamako	District	-7.97913	12.611	Commune	1	1	109.13	1	February	DRY	WORK	Commerce	-1	NO	-1	-1	-1	-1	-1	-1	-1	-1	-1	-1	NA	FEMALE	52	3	1	1	2	YES	YES
467	319	SHORT	Mali	Sikasso	Yanfolila	Baya	-8.17487	11.6419	Commune	621	0	0	0	Mali	Bamako	Bamako	District	-7.97913	12.611	Commune	1	1	109.13	14	February	DRY	OTHER	-1	-1	NO	-1	-1	-1	-1	-1	-1	-1	-1	-1	-1	NA	MALE	63	0	1	0	1	YES	YES
468	320	SHORT	Mali	Sikasso	Yanfolila	Baya	-8.17487	11.6419	Commune	621	0	0	0	Mali	Koulikoro	Kati	Ouelessebougou	-7.87412	12.0085	Commune	223	0	52.0837	7	NA	NA	WORK	N/A	NA	NO	-1	-1	-1	-1	-1	-1	-1	-1	-1	-1	NA	MALE	30	1	3	0	3	YES	YES
469	321	SHORT	Mali	Sikasso	Yanfolila	Baya	-8.17487	11.6419	Commune	621	0	0	0	Mali	Sikasso	Bougouni	Bougouni Commune	-7.52098	11.386	Commune	490	0	76.7311	8	NA	NA	FAMILY	N/A	NA	NO	-1	-1	-1	-1	-1	-1	-1	-1	-1	-1	NA	MALE	30	1	3	0	3	YES	YES
470	322	SHORT	Mali	Sikasso	Yanfolila	Baya	-8.17487	11.6419	Commune	621	0	0	0	Mali	Bamako	Bamako	District	-7.97913	12.611	Commune	1	1	109.13	3	February	DRY	OTHER	-1	-1	NO	-1	-1	-1	-1	-1	-1	-1	-1	-1	-1	NA	MALE	92	0	1	0	1	NO	NONE
471	324	SHORT	Mali	Bamako	Bamako	District	-7.97913	12.611	Commune	1	1	1	1	Mali	Segou	Segou	Segou Commune	-6.25677	13.4405	Commune	475	1	208.082	1	November	DRY	FAMILY	funeraille	-1	NO	-1	-1	-1	-1	-1	-1	-1	-1	-1	-1	NA	MALE	34	1	1	0	1	YES	YES
472	331	SHORT	Mali	Segou	Baroueli	Boidie	-6.84984	13.2265	Commune	378	0	0	0	Mali	Bamako	Bamako	District	-7.97913	12.611	Commune	1	1	140.143	2	November	DRY	OTHER	-1	-1	NO	-1	-1	-1	-1	-1	-1	-1	-1	-1	-1	NA	FEMALE	31	0	1	0	1	NO	NO
473	341	LONG	Mali	Sikasso	Yanfolila	Baya	-8.17487	11.6419	Commune	621	0	0	0	Mali	Koulikoro	Kati	Kalabancoro	-7.94611	12.5263	Commune	201	1	100.801	20	January	DRY	FAMILY	bateme	-1	YES	5	-1	-1	-1	-1	-1	-1	-1	-1	-1	NA	FEMALE	25	0	1	1	2	NO	NONE
474	343	SHORT	Mali	Segou	Baroueli	Boidie	-6.84984	13.2265	Commune	378	0	0	0	Mali	Segou	Baroueli	Tamani	-6.79236	13.32	Commune	381	0	12.0588	3	NA	NA	FAMILY	N/A	NA	NO	-1	-1	-1	-1	-1	-1	-1	-1	-1	-1	NA	FEMALE	41	0	2	0	2	NO	Null
475	345	LONG	Mali	Segou	Baroueli	Boidie	-6.84984	13.2265	Commune	378	0	0	0	Mali	Segou	Baroueli	Baraoueli	-6.81514	13.094	Commune	371	0	15.1105	17	NA	NA	FAMILY	N/A	NA	NO	-1	-1	-1	-1	-1	-1	-1	-1	-1	-1	NA	FEMALE	29	2	2	1	3	NO	NO
476	346	SHORT	Mali	Sikasso	Yanfolila	Baya	-8.17487	11.6419	Commune	621	0	0	0	Mali	Sikasso	Yanfolila	Wassoulou-Balle	-8.11212	11.1445	Commune	625	0	55.3637	2	February	DRY	OTHER	-1	-1	NO	-1	-1	-1	-1	-1	-1	-1	-1	-1	-1	NA	MALE	61	2	2	1	3	YES	YES
477	348	SHORT	Mali	Sikasso	Yanfolila	Baya	-8.17487	11.6419	Commune	621	0	0	0	Mali	Bamako	Bamako	District	-7.97913	12.611	Commune	1	1	109.13	7	August	RAINY	OTHER	-1	-1	YES	2	-1	-1	-1	-1	-1	-1	-1	-1	-1	NA	FEMALE	20	1	1	0	1	NO	NO
478	352	SHORT	Mali	Segou	Baroueli	Boidie	-6.84984	13.2265	Commune	378	0	0	0	Mali	Segou	San	San Commune	-4.89522	13.3182	Commune	437	1	212.054	3	NA	NA	WORK	N/A	NA	NO	-1	-1	-1	-1	-1	-1	-1	-1	-1	-1	NA	FEMALE	42	2	4	0	4	NO	NO
479	353	SHORT	Mali	Segou	Baroueli	Boidie	-6.84984	13.2265	Commune	378	0	0	0	Mali	Segou	Segou	Pelengana	-6.13827	13.4365	Commune	472	0	80.5026	9	December	DRY	OTHER	-1	-1	NO	-1	-1	-1	-1	-1	-1	-1	-1	-1	-1	NA	FEMALE	53	0	1	0	1	NO	NO
480	355	SHORT	Mali	Segou	Baroueli	Boidie	-6.84984	13.2265	Commune	378	0	0	0	Mali	Segou	Baroueli	Tamani	-6.79236	13.32	Commune	381	0	12.0588	1	NA	NA	FAMILY	N/A	NA	NO	-1	-1	-1	-1	-1	-1	-1	-1	-1	-1	NA	MALE	30	0	2	0	2	YES	YES
481	356	SHORT	Mali	Bamako	Bamako	District	-7.97913	12.611	Commune	1	1	1	1	Mali	Sikasso	Kolondieba	Kolondieba	-6.80216	11.0712	Commune	532	0	212.998	7	December	DRY	OTHER	-1	-1	YES	4	-1	-1	-1	-1	-1	-1	-1	-1	-1	NA	FEMALE	41	1	1	0	1	YES	YES
482	357	LONG	Mali	Mopti	Mopti	Fatoma	-3.97217	14.6201	Commune	341	0	0	0	Mali	Mopti	Mopti	Fatoma	-3.97217	14.6201	Commune	341	0	5	15	February	DRY	OTHER	-1	-1	NO	-1	-1	-1	-1	-1	-1	-1	-1	-1	-1	NA	FEMALE	30	1	2	0	2	NO	NONE
483	363	SHORT	Mali	Mopti	Mopti	Mopti Commune	-4.18443	14.484	Commune	346	1	1	1	Mali	Mopti	Mopti	Mopti Commune	-4.18443	14.484	Commune	346	1	5	8	July	RAINY	OTHER	-1	-1	NO	-1	-1	-1	-1	-1	-1	-1	-1	-1	-1	NA	MALE	21	0	2	0	2	YES	YES
484	364	SHORT	Mali	Sikasso	Yanfolila	Baya	-8.17487	11.6419	Commune	621	0	0	0	Mali	Bamako	Bamako	District	-7.97913	12.611	Commune	1	1	109.13	8	January	DRY	OTHER	traitement	-1	NO	-1	-1	-1	-1	-1	-1	-1	-1	-1	-1	NA	FEMALE	20	0	1	0	1	NO	NONE
485	366	SHORT	Mali	Sikasso	Yanfolila	Baya	-8.17487	11.6419	Commune	621	0	0	0	Mali	Bamako	Bamako	District	-7.97913	12.611	Commune	1	1	109.13	1	March	DRY	OTHER	-1	-1	NO	-1	-1	-1	-1	-1	-1	-1	-1	-1	-1	NA	MALE	64	1	1	0	1	YES	YES
486	367	SHORT	Mali	Mopti	Mopti	Fatoma	-3.97217	14.6201	Commune	341	0	0	0	Mali	Mopti	Mopti	Fatoma	-3.97217	14.6201	Commune	341	0	5	2	February	DRY	FAMILY	Viste ami	-1	NO	-1	-1	-1	-1	-1	-1	-1	-1	-1	-1	NA	MALE	23	0	1	0	1	NO	NONE
487	368	SHORT	Mali	Segou	Baroueli	Boidie	-6.84984	13.2265	Commune	378	0	0	0	Mali	Bamako	Bamako	District	-7.97913	12.611	Commune	1	1	140.143	10	NA	NA	WORK	N/A	NA	NO	-1	-1	-1	-1	-1	-1	-1	-1	-1	-1	NA	MALE	25	0	2	1	3	YES	YES
488	371	SHORT	Mali	Segou	Baroueli	Boidie	-6.84984	13.2265	Commune	378	0	0	0	Mali	Segou	Baroueli	Boidie	-6.84984	13.2265	Commune	378	0	5	1	February	DRY	FAMILY	-1	circoncision	NO	-1	-1	-1	-1	-1	-1	-1	-1	-1	-1	NA	MALE	33	1	1	0	1	YES	YES
489	372	LONG	Mali	Koulikoro	Kati	Kalabancoro	-7.94611	12.5263	Commune	201	1	1	1	Mali	Koulikoro	Kati	Baguineda	-7.6436	12.6172	Commune	196	0	34.3705	30	NA	NA	FAMILY	N/A	NA	YES	-1	-1	-1	-1	-1	-1	-1	-1	-1	-1	NA	MALE	50	2	2	2	4	YES	YES
490	377	SHORT	Mali	Segou	Baroueli	Boidie	-6.84984	13.2265	Commune	378	0	0	0	Mali	Bamako	Bamako	District	-7.97913	12.611	Commune	1	1	140.143	14	November	DRY	FAMILY	Funerailles	-1	NO	-1	-1	-1	-1	-1	-1	-1	-1	-1	-1	NA	FEMALE	51	0	1	0	1	NO	NONE
491	379	SHORT	Mali	Segou	Baroueli	Boidie	-6.84984	13.2265	Commune	378	0	0	0	Mali	Segou	Baroueli	Boidie	-6.84984	13.2265	Commune	378	0	5	2	February	DRY	OTHER	-1	-1	NO	-1	-1	-1	-1	-1	-1	-1	-1	-1	-1	NA	MALE	27	1	1	0	1	YES	YES
492	380	LONG	Mali	Koulikoro	Kati	Kalabancoro	-7.94611	12.5263	Commune	201	1	1	1	Mali	Kayes	Kayes	Loulouni	-5.64303	10.8111	Commune	522	0	314.538	20	NA	NA	FAMILY	N/A	NA	YES	-1	-1	-1	-1	-1	-1	-1	-1	-1	-1	NA	FEMALE	42	0	2	2	4	YES	YES
493	382	SHORT	Mali	Sikasso	Yanfolila	Baya	-8.17487	11.6419	Commune	621	0	0	0	Mali	Sikasso	Yanfolila	Baya	-8.17487	11.6419	Commune	621	0	5	3	NA	NA	WORK	N/A	NA	NO	-1	-1	-1	-1	-1	-1	-1	-1	-1	-1	NA	MALE	33	0	4	0	4	YES	YES
494	394	SHORT	Mali	Sikasso	Yanfolila	Baya	-8.17487	11.6419	Commune	621	0	0	0	Mali	Bamako	Bamako	District	-7.97913	12.611	Commune	1	1	109.13	2	July	RAINY	OTHER	-1	-1	NO	-1	-1	-1	-1	-1	-1	-1	-1	-1	-1	NA	MALE	29	0	1	0	1	YES	YES
495	399	SHORT	Mali	Mopti	Mopti	Fatoma	-3.97217	14.6201	Commune	341	0	0	0	Mali	Mopti	Mopti	Mopti Commune	-4.18443	14.484	Commune	346	1	27.3722	2	February	DRY	OTHER	-1	-1	NO	-1	-1	-1	-1	-1	-1	-1	-1	-1	-1	NA	MALE	46	2	1	0	1	YES	YES
496	405	SHORT	Mali	Segou	Baroueli	Boidie	-6.84984	13.2265	Commune	378	0	0	0	Mali	Segou	Segou	Segou Commune	-6.25677	13.4405	Commune	475	1	68.4602	3	March	DRY	OTHER	-1	-1	YES	2	-1	-1	-1	-1	-1	-1	-1	-1	-1	NA	FEMALE	45	1	1	0	1	YES	YES
497	406	SHORT	Mali	Segou	Baroueli	Boidie	-6.84984	13.2265	Commune	378	0	0	0	Mali	Bamako	Bamako	District	-7.97913	12.611	Commune	1	1	140.143	1	December	DRY	OTHER	-1	-1	NO	-1	-1	-1	-1	-1	-1	-1	-1	-1	-1	NA	MALE	36	3	51	0	51	YES	YES
498	407	SHORT	Mali	Sikasso	Yanfolila	Baya	-8.17487	11.6419	Commune	621	0	0	0	Mali	Sikasso	Yanfolila	Baya	-8.17487	11.6419	Commune	621	0	5	2	December	DRY	FAMILY	mariage	-1	NO	-1	-1	-1	-1	-1	-1	-1	-1	-1	-1	NA	FEMALE	16	0	1	0	1	NO	NONE
499	408	SHORT	Mali	Sikasso	Yanfolila	Baya	-8.17487	11.6419	Commune	621	0	0	0	Mali	Sikasso	Yanfolila	Baya	-8.17487	11.6419	Commune	621	0	5	2	November	DRY	OTHER	-1	-1	NO	-1	-1	-1	-1	-1	-1	-1	-1	-1	-1	NA	MALE	36	2	3	0	3	NO	NO
500	409	SHORT	Mali	Segou	Baroueli	Boidie	-6.84984	13.2265	Commune	378	0	0	0	Mali	Segou	Baroueli	Boidie	-6.84984	13.2265	Commune	378	0	5	4	January	DRY	OTHER	-1	-1	NO	-1	-1	-1	-1	-1	-1	-1	-1	-1	-1	NA	MALE	59	2	1	0	1	YES	NO
501	410	SHORT	Mali	Segou	Baroueli	Boidie	-6.84984	13.2265	Commune	378	0	0	0	Mali	Segou	Segou	Segou Commune	-6.25677	13.4405	Commune	475	1	68.4602	2	NA	NA	FAMILY	N/A	NA	NO	-1	-1	-1	-1	-1	-1	-1	-1	-1	-1	NA	MALE	25	0	3	0	3	YES	YES
502	415	SHORT	Mali	Segou	Baroueli	Boidie	-6.84984	13.2265	Commune	378	0	0	0	Mali	Bamako	Bamako	District	-7.97913	12.611	Commune	1	1	140.143	3	December	DRY	FAMILY	mariage	-1	NO	-1	-1	-1	-1	-1	-1	-1	-1	-1	-1	NA	MALE	30	2	1	0	1	YES	YES
503	419	SHORT	Mali	Segou	Baroueli	Boidie	-6.84984	13.2265	Commune	378	0	0	0	Mali	Bamako	Bamako	District	-7.97913	12.611	Commune	1	1	140.143	3	NA	NA	WORK	N/A	NA	NO	-1	-1	-1	-1	-1	-1	-1	-1	-1	-1	NA	MALE	42	0	3	0	3	NO	NONE
504	421	SHORT	Mali	Sikasso	Yanfolila	Baya	-8.17487	11.6419	Commune	621	0	0	0	Mali	Bamako	Bamako	District	-7.97913	12.611	Commune	1	1	109.13	7	NA	NA	WORK	N/A	NA	NO	-1	-1	-1	-1	-1	-1	-1	-1	-1	-1	NA	MALE	17	0	2	1	3	YES	YES
505	423	SHORT	Mali	Sikasso	Yanfolila	Baya	-8.17487	11.6419	Commune	621	0	0	0	Mali	Segou	Segou	Markala	-6.0709	13.6618	Commune	464	0	319.376	11	January	DRY	OTHER	-1	-1	YES	5	2	-1	-1	-1	-1	-1	-1	-1	-1	NA	FEMALE	40	1	1	0	1	NO	NONE
506	424	SHORT	Mali	Segou	Baroueli	Boidie	-6.84984	13.2265	Commune	378	0	0	0	Mali	Bamako	Bamako	District	-7.97913	12.611	Commune	1	1	140.143	6	December	DRY	OTHER	-1	-1	NO	-1	-1	-1	-1	-1	-1	-1	-1	-1	-1	NA	FEMALE	75	0	1	0	1	NO	NONE
507	427	SHORT	Mali	Koulikoro	Kati	Kalabancoro	-7.94611	12.5263	Commune	201	1	1	1	Mali	Segou	Segou	Segou Commune	-6.25677	13.4405	Commune	475	1	209.248	3	February	DRY	OTHER	-1	festival sur le niger	NO	-1	-1	-1	-1	-1	-1	-1	-1	-1	-1	NA	MALE	23	0	1	0	1	YES	YES
508	432	SHORT	Mali	Segou	Baroueli	Boidie	-6.84984	13.2265	Commune	378	0	0	0	Mali	Segou	Baroueli	Baraoueli	-6.81514	13.094	Commune	371	0	15.1105	8	NA	NA	FAMILY	N/A	NA	NO	-1	-1	-1	-1	-1	-1	-1	-1	-1	-1	NA	FEMALE	40	0	2	0	2	NO	Null
509	434	SHORT	Mali	Segou	Baroueli	Boidie	-6.84984	13.2265	Commune	378	0	0	0	Mali	Bamako	Bamako	District	-7.97913	12.611	Commune	1	1	140.143	14	January	DRY	FAMILY	mariage	-1	YES	1	-1	-1	-1	-1	-1	-1	-1	-1	-1	NA	FEMALE	29	1	1	0	1	NO	NONE
510	436	SHORT	Mali	Segou	Baroueli	Boidie	-6.84984	13.2265	Commune	378	0	0	0	Mali	Segou	Baroueli	Baraoueli	-6.81514	13.094	Commune	371	0	15.1105	1	NA	NA	WORK	N/A	NA	NO	-1	-1	-1	-1	-1	-1	-1	-1	-1	-1	NA	FEMALE	26	2	10	0	10	YES	YES
511	438	SHORT	Mali	Sikasso	Yanfolila	Baya	-8.17487	11.6419	Commune	621	0	0	0	Mali	Bamako	Bamako	District	-7.97913	12.611	Commune	1	1	109.13	7	NA	NA	WORK	N/A	NA	NO	-1	-1	-1	-1	-1	-1	-1	-1	-1	-1	NA	MALE	46	0	2	0	2	YES	YES
512	442	SHORT	Mali	Mopti	Mopti	Mopti Commune	-4.18443	14.484	Commune	346	1	1	1	Mali	Mopti	Mopti	Mopti Commune	-4.18443	14.484	Commune	346	1	5	3	February	DRY	OTHER	-1	-1	YES	2	-1	-1	-1	-1	-1	-1	-1	-1	-1	NA	FEMALE	32	1	1	1	2	NO	NONE
513	444	SHORT	Mali	Segou	Baroueli	Boidie	-6.84984	13.2265	Commune	378	0	0	0	Mali	Segou	Baroueli	Tamani	-6.79236	13.32	Commune	381	0	12.0588	3	June	RAINY	FAMILY	mariage	-1	NO	-1	-1	-1	-1	-1	-1	-1	-1	-1	-1	NA	MALE	29	0	1	0	1	YES	YES
514	447	SHORT	Mali	Segou	Baroueli	Boidie	-6.84984	13.2265	Commune	378	0	0	0	Mali	Bamako	Bamako	District	-7.97913	12.611	Commune	1	1	140.143	1	March	DRY	FAMILY	funerailles	-1	NO	-1	-1	-1	-1	-1	-1	-1	-1	-1	-1	NA	MALE	79	0	1	0	1	NO	NONE
515	448	SHORT	Mali	Segou	Baroueli	Boidie	-6.84984	13.2265	Commune	378	0	0	0	Mali	Bamako	Bamako	District	-7.97913	12.611	Commune	1	1	140.143	7	NA	NA	WORK	N/A	NA	YES	-1	-1	-1	-1	-1	-1	-1	-1	-1	-1	NA	FEMALE	25	1	3	0	3	NO	NO
516	449	SHORT	Mali	Sikasso	Yanfolila	Baya	-8.17487	11.6419	Commune	621	0	0	0	Mali	Koulikoro	Kati	Bancoumana	-8.33992	12.1956	Commune	229	0	63.7421	2	January	DRY	FAMILY	Mariage	-1	YES	1	-1	-1	-1	-1	-1	-1	-1	-1	-1	NA	FEMALE	44	2	2	0	2	NO	NONE
517	450	SHORT	Mali	Segou	Baroueli	Boidie	-6.84984	13.2265	Commune	378	0	0	0	Mali	Segou	Segou	Segou Commune	-6.25677	13.4405	Commune	475	1	68.4602	7	December	DRY	FAMILY	mariage	-1	NO	-1	-1	-1	-1	-1	-1	-1	-1	-1	-1	NA	FEMALE	26	0	1	0	1	YES	YES
518	453	SHORT	Mali	Sikasso	Yanfolila	Baya	-8.17487	11.6419	Commune	621	0	0	0	Mali	Sikasso	Yanfolila	Baya	-8.17487	11.6419	Commune	621	0	5	7	NA	NA	FAMILY	N/A	NA	NO	0	-1	-1	-1	-1	-1	-1	-1	-1	-1	NA	MALE	45	2	2	1	3	YES	YES
519	459	SHORT	Mali	Segou	Baroueli	Boidie	-6.84984	13.2265	Commune	378	0	0	0	Mali	Bamako	Bamako	District	-7.97913	12.611	Commune	1	1	140.143	7	June	RAINY	FAMILY	bapteme	-1	YES	1	-1	-1	-1	-1	-1	-1	-1	-1	-1	NA	FEMALE	30	0	1	0	1	NO	NONE
520	461	SHORT	Mali	Segou	Baroueli	Boidie	-6.84984	13.2265	Commune	378	0	0	0	Mali	Segou	Segou	Segou Commune	-6.25677	13.4405	Commune	475	1	68.4602	1	March	DRY	OTHER	-1	-1	NO	-1	-1	-1	-1	-1	-1	-1	-1	-1	-1	NA	MALE	48	0	1	0	1	YES	YES
521	465	SHORT	Mali	Segou	Baroueli	Boidie	-6.84984	13.2265	Commune	378	0	0	0	Mali	Bamako	Bamako	District	-7.97913	12.611	Commune	1	1	140.143	5	February	DRY	OTHER	-1	-1	NO	-1	-1	-1	-1	-1	-1	-1	-1	-1	-1	NA	FEMALE	27	0	1	0	1	NO	NONE
522	466	SHORT	Mali	Segou	Baroueli	Boidie	-6.84984	13.2265	Commune	378	0	0	0	Mali	Segou	Segou	Segou Commune	-6.25677	13.4405	Commune	475	1	68.4602	7	February	DRY	FAMILY	mariage	-1	NO	-1	-1	-1	-1	-1	-1	-1	-1	-1	-1	NA	MALE	50	3	1	0	1	NO	YES
523	469	SHORT	Mali	Sikasso	Yanfolila	Baya	-8.17487	11.6419	Commune	621	0	0	0	Mali	Bamako	Bamako	District	-7.97913	12.611	Commune	1	1	109.13	1	February	DRY	OTHER	-1	-1	NO	-1	-1	-1	-1	-1	-1	-1	-1	-1	-1	NA	MALE	65	0	1	0	1	YES	YES
524	472	SHORT	Mali	Sikasso	Yanfolila	Baya	-8.17487	11.6419	Commune	621	0	0	0	Mali	Bamako	Bamako	District	-7.97913	12.611	Commune	1	1	109.13	2	November	DRY	OTHER	maladie	-1	YES	4	-1	-1	-1	-1	-1	-1	-1	-1	-1	NA	MALE	36	3	1	0	1	YES	YES
525	473	SHORT	Mali	Segou	Baroueli	Boidie	-6.84984	13.2265	Commune	378	0	0	0	Mali	Segou	Baroueli	Boidie	-6.84984	13.2265	Commune	378	0	5	8	February	DRY	FAMILY	Mariage	-1	NO	-1	-1	-1	-1	-1	-1	-1	-1	-1	-1	NA	FEMALE	56	0	1	0	1	NO	NONE
526	474	SHORT	Mali	Mopti	Mopti	Fatoma	-3.97217	14.6201	Commune	341	0	0	0	Mali	Mopti	Mopti	Mopti Commune	-4.18443	14.484	Commune	346	1	27.3722	2	September	RAINY	OTHER	-1	-1	NO	-1	-1	-1	-1	-1	-1	-1	-1	-1	-1	NA	FEMALE	18	0	1	0	1	NO	NONE
527	475	SHORT	Mali	Mopti	Mopti	Fatoma	-3.97217	14.6201	Commune	341	0	0	0	Mali	Mopti	Mopti	Mopti Commune	-4.18443	14.484	Commune	346	1	27.3722	2	January	DRY	OTHER	-1	-1	NO	-1	-1	-1	-1	-1	-1	-1	-1	-1	-1	NA	MALE	38	1	1	0	1	YES	YES
528	477	SHORT	Mali	Mopti	Mopti	Fatoma	-3.97217	14.6201	Commune	341	0	0	0	Mali	Mopti	Douentza	Select	-2.40226	15.1219	Cercle	27	NA	177.807	5	February	DRY	OTHER	-1	-1	NO	-1	-1	-1	-1	-1	-1	-1	-1	-1	-1	NA	MALE	33	2	2	0	2	YES	YES
529	480	SHORT	Mali	Sikasso	Yanfolila	Baya	-8.17487	11.6419	Commune	621	0	0	0	Mali	Bamako	Bamako	District	-7.97913	12.611	Commune	1	1	109.13	1	March	DRY	OTHER	-1	-1	NO	-1	-1	-1	-1	-1	-1	-1	-1	-1	-1	NA	FEMALE	18	1	1	0	1	NO	NO
530	481	SHORT	Mali	Segou	Baroueli	Boidie	-6.84984	13.2265	Commune	378	0	0	0	Mali	Koulikoro	Dioila	Massigui	-6.7406	11.9338	Commune	183	0	143.275	2	NA	NA	WORK	N/A	NA	NO	-1	-1	-1	-1	-1	-1	-1	-1	-1	-1	NA	MALE	41	2	3	0	3	YES	YES
531	484	SHORT	Mali	Koulikoro	Kati	Kalabancoro	-7.94611	12.5263	Commune	201	1	1	1	Mali	Segou	Segou	Dioro	-5.74415	13.6548	Commune	451	0	269.357	7	July	RAINY	OTHER	-1	-1	YES	3	-1	-1	-1	-1	-1	-1	-1	-1	-1	NA	FEMALE	28	1	1	0	1	YES	YES
532	486	SHORT	Mali	Koulikoro	Kati	Kalabancoro	-7.94611	12.5263	Commune	201	1	1	1	Mali	Segou	Segou	Segou Commune	-6.25677	13.4405	Commune	475	1	209.248	4	December	DRY	OTHER	-1	-1	NO	-1	-1	-1	-1	-1	-1	-1	-1	-1	-1	NA	MALE	26	1	1	0	1	YES	YES
533	487	LONG	Mali	Koulikoro	Kati	Kalabancoro	-7.94611	12.5263	Commune	201	1	1	1	Mali	Segou	Segou	Segou Commune	-6.25677	13.4405	Commune	475	1	209.248	15	June	RAINY	OTHER	-1	-1	NO	-1	-1	-1	-1	-1	-1	-1	-1	-1	-1	NA	FEMALE	42	0	1	0	1	YES	YES
534	489	SHORT	Mali	Segou	Baroueli	Boidie	-6.84984	13.2265	Commune	378	0	0	0	Mali	Segou	Segou	Segou Commune	-6.25677	13.4405	Commune	475	1	68.4602	8	November	DRY	FAMILY	mariage	-1	NO	-1	-1	-1	-1	-1	-1	-1	-1	-1	-1	NA	FEMALE	27	1	1	0	1	YES	YES
535	492	SHORT	Mali	Segou	Baroueli	Boidie	-6.84984	13.2265	Commune	378	0	0	0	Mali	Segou	Baroueli	Tamani	-6.79236	13.32	Commune	381	0	12.0588	10	February	DRY	OTHER	-1	-1	YES	1	-1	-1	-1	-1	-1	-1	-1	-1	-1	NA	FEMALE	30	1	1	0	1	NO	NO
536	500	SHORT	Mali	Sikasso	Yanfolila	Baya	-8.17487	11.6419	Commune	621	0	0	0	Mali	Bamako	Bamako	District	-7.97913	12.611	Commune	1	1	109.13	3	February	DRY	FAMILY	Mariage	-1	YES	2	-1	-1	-1	-1	-1	-1	-1	-1	-1	NA	FEMALE	51	1	1	0	1	NO	NONE
537	502	SHORT	Mali	Koulikoro	Kati	Kalabancoro	-7.94611	12.5263	Commune	201	1	1	1	Mali	Koulikoro	Koulikoro	Koulikoro Commune	-7.56571	12.8626	Commune	246	1	55.5576	7	July	RAINY	OTHER	-1	-1	NO	-1	-1	-1	-1	-1	-1	-1	-1	-1	-1	NA	MALE	21	0	1	0	1	YES	YES
538	507	SHORT	Mali	Segou	Baroueli	Boidie	-6.84984	13.2265	Commune	378	0	0	0	Mali	Segou	Baroueli	Somo-Bar	-6.69851	13.3007	Commune	380	0	18.3345	2	March	DRY	OTHER	-1	-1	NO	-1	-1	-1	-1	-1	-1	-1	-1	-1	-1	NA	FEMALE	29	2	1	0	1	NO	NONE
539	511	SHORT	Mali	Sikasso	Yanfolila	Baya	-8.17487	11.6419	Commune	621	0	0	0	Mali	Bamako	Bamako	District	-7.97913	12.611	Commune	1	1	109.13	3	July	RAINY	OTHER	-1	-1	NO	-1	-1	-1	-1	-1	-1	-1	-1	-1	-1	NA	FEMALE	50	0	1	0	1	NO	NO
540	512	SHORT	Mali	Sikasso	Yanfolila	Baya	-8.17487	11.6419	Commune	621	0	0	0	Mali	Kayes	Kita	Kotouba	-8.65842	13.4553	Commune	108	0	207.058	1	February	DRY	OTHER	-1	-1	NO	-1	-1	-1	-1	-1	-1	-1	-1	-1	-1	NA	MALE	63	1	1	0	1	NO	NO
541	513	SHORT	Mali	Segou	Baroueli	Boidie	-6.84984	13.2265	Commune	378	0	0	0	Mali	Bamako	Bamako	District	-7.97913	12.611	Commune	1	1	140.143	3	December	DRY	OTHER	accompagnant malade	-1	YES	15	-1	-1	-1	-1	-1	-1	-1	-1	-1	NA	MALE	73	5	1	0	1	YES	YES
542	515	SHORT	Mali	Sikasso	Yanfolila	Baya	-8.17487	11.6419	Commune	621	0	0	0	Mali	Bamako	Bamako	District	-7.97913	12.611	Commune	1	1	109.13	2	June	RAINY	OTHER	-1	-1	NO	-1	-1	-1	-1	-1	-1	-1	-1	-1	-1	NA	MALE	43	2	1	1	2	YES	YES
543	516	SHORT	Mali	Sikasso	Yanfolila	Baya	-8.17487	11.6419	Commune	621	0	0	0	Mali	Bamako	Bamako	District	-7.97913	12.611	Commune	1	1	109.13	7	NA	NA	FAMILY	N/A	NA	NO	-1	-1	-1	-1	-1	-1	-1	-1	-1	-1	NA	FEMALE	28	1	2	0	2	NO	Null
544	517	SHORT	Mali	Sikasso	Yanfolila	Baya	-8.17487	11.6419	Commune	621	0	0	0	Mali	Bamako	Bamako	District	-7.97913	12.611	Commune	1	1	109.13	1	November	DRY	OTHER	-1	-1	NO	-1	-1	-1	-1	-1	-1	-1	-1	-1	-1	NA	MALE	39	1	1	0	1	YES	YES
545	521	SHORT	Mali	Sikasso	Yanfolila	Baya	-8.17487	11.6419	Commune	621	0	0	0	Mali	Sikasso	Yanfolila	Baya	-8.17487	11.6419	Commune	621	0	5	3	NA	NA	WORK	N/A	NA	YES	-1	-1	-1	-1	-1	-1	-1	-1	-1	-1	NA	FEMALE	42	0	50	0	50	YES	YES
546	522	SHORT	Mali	Sikasso	Yanfolila	Baya	-8.17487	11.6419	Commune	621	0	0	0	Mali	Sikasso	Yanfolila	Koussan	-7.92414	10.442	Commune	617	0	135.318	7	NA	NA	FAMILY	N/A	NA	NO	-1	-1	-1	-1	-1	-1	-1	-1	-1	-1	NA	MALE	63	4	3	0	3	NO	NO
547	523	SHORT	Mali	Sikasso	Yanfolila	Baya	-8.17487	11.6419	Commune	621	0	0	0	Mali	Sikasso	Bougouni	Bougouni Commune	-7.52098	11.386	Commune	490	0	76.7311	14	December	DRY	OTHER	-1	-1	NO	-1	-1	-1	-1	-1	-1	-1	-1	-1	-1	NA	MALE	61	0	2	0	2	YES	YES
548	524	SHORT	Mali	Koulikoro	Kati	Kalabancoro	-7.94611	12.5263	Commune	201	1	1	1	Mali	Segou	Segou	Segou Commune	-6.25677	13.4405	Commune	475	1	209.248	14	September	RAINY	OTHER	-1	-1	NO	-1	-1	-1	-1	-1	-1	-1	-1	-1	-1	NA	MALE	19	0	1	0	1	YES	YES
549	525	LONG	Mali	Segou	Baroueli	Boidie	-6.84984	13.2265	Commune	378	0	0	0	Mali	Segou	Baroueli	Baraoueli	-6.81514	13.094	Commune	371	0	15.1105	16	NA	NA	OTHER	-1	-1	Null	-1	-1	-1	-1	-1	-1	-1	-1	-1	-1	NA	FEMALE	25	2	1	1	2	NO	Null
550	526	SHORT	Mali	Segou	Baroueli	Boidie	-6.84984	13.2265	Commune	378	0	0	0	Mali	Segou	Baroueli	Baraoueli	-6.81514	13.094	Commune	371	0	15.1105	3	February	DRY	FAMILY	accouchement	-1	NO	-1	-1	-1	-1	-1	-1	-1	-1	-1	-1	NA	FEMALE	35	1	1	0	1	NO	NONE
551	530	SHORT	Mali	Sikasso	Yanfolila	Baya	-8.17487	11.6419	Commune	621	0	0	0	Mali	Koulikoro	Kangaba	Maramandougou	-8.31375	11.8532	Commune	188	0	27.8128	2	February	DRY	OTHER	-1	-1	NO	-1	-1	-1	-1	-1	-1	-1	-1	-1	-1	NA	MALE	34	1	2	0	2	NO	NONE
552	535	LONG	Mali	Koulikoro	Kati	Kalabancoro	-7.94611	12.5263	Commune	201	1	1	1	Mali	Sikasso	Sikasso	Sikasso Commune	-5.65866	11.3301	Commune	612	1	282.026	15	February	DRY	OTHER	-1	-1	NO	-1	-1	-1	-1	-1	-1	-1	-1	-1	-1	NA	MALE	45	2	1	0	1	YES	YES
553	536	SHORT	Mali	Segou	Baroueli	Boidie	-6.84984	13.2265	Commune	378	0	0	0	Mali	Segou	Baroueli	Boidie	-6.84984	13.2265	Commune	378	0	5	2	NA	NA	FAMILY	N/A	NA	NO	-1	-1	-1	-1	-1	-1	-1	-1	-1	-1	NA	MALE	40	1	4	0	4	YES	YES
554	537	SHORT	Mali	Sikasso	Yanfolila	Baya	-8.17487	11.6419	Commune	621	0	0	0	Mali	Bamako	Bamako	District	-7.97913	12.611	Commune	1	1	109.13	2	NA	NA	FAMILY	N/A	NA	NO	-1	-1	-1	-1	-1	-1	-1	-1	-1	-1	NA	MALE	17	0	2	0	2	NO	NONE
555	540	SHORT	Mali	Sikasso	Yanfolila	Baya	-8.17487	11.6419	Commune	621	0	0	0	Mali	Sikasso	Bougouni	Select	-7.3529	11.3269	Cercle	40	NA	96.1935	6	January	DRY	OTHER	-1	-1	NO	-1	-1	-1	-1	-1	-1	-1	-1	-1	-1	NA	MALE	25	0	1	1	2	NO	YES
556	547	SHORT	Mali	Bamako	Bamako	District	-7.97913	12.611	Commune	1	1	1	1	Mali	Koulikoro	Banamba	Banamba	-7.43697	13.5907	Commune	155	0	123.145	7	June	RAINY	FAMILY	Mariage	-1	NO	-1	-1	-1	-1	-1	-1	-1	-1	-1	-1	NA	MALE	31	1	1	0	1	YES	YES
557	555	SHORT	Mali	Segou	Baroueli	Boidie	-6.84984	13.2265	Commune	378	0	0	0	Mali	Segou	Baroueli	Konobougou	-6.71211	12.9036	Commune	373	0	38.6717	6	NA	NA	WORK	N/A	NA	NO	-1	-1	-1	-1	-1	-1	-1	-1	-1	-1	NA	MALE	49	2	3	0	3	YES	YES
558	559	SHORT	Mali	Sikasso	Yanfolila	Baya	-8.17487	11.6419	Commune	621	0	0	0	Mali	Bamako	Bamako	District	-7.97913	12.611	Commune	1	1	109.13	3	NA	NA	WORK	N/A	NA	NO	-1	-1	-1	-1	-1	-1	-1	-1	-1	-1	NA	MALE	34	3	2	0	2	YES	YES
559	562	SHORT	Mali	Bamako	Bamako	District	-7.97913	12.611	Commune	1	1	1	1	Mali	Koulikoro	Kati	Baguineda	-7.6436	12.6172	Commune	196	0	36.4622	13	January	DRY	OTHER	-1	-1	YES	6	4	1	-1	-1	-1	-1	-1	-1	-1	NA	MALE	39	2	3	0	3	YES	YES
560	566	SHORT	Mali	Sikasso	Yanfolila	Baya	-8.17487	11.6419	Commune	621	0	0	0	Mali	Bamako	Bamako	District	-7.97913	12.611	Commune	1	1	109.13	1	December	DRY	OTHER	-1	-1	NO	-1	-1	-1	-1	-1	-1	-1	-1	-1	-1	NA	FEMALE	56	0	1	0	1	YES	YES
561	567	SHORT	Mali	Bamako	Bamako	District	-7.97913	12.611	Commune	1	1	1	1	Mali	Koulikoro	Dioila	Wacoro	-6.71951	12.6394	Commune	175	0	136.888	4	February	DRY	OTHER	-1	-1	YES	4	-1	-1	-1	-1	-1	-1	-1	-1	-1	NA	FEMALE	43	1	1	1	2	YES	YES
562	569	SHORT	Mali	Sikasso	Yanfolila	Baya	-8.17487	11.6419	Commune	621	0	0	0	Mali	Bamako	Bamako	District	-7.97913	12.611	Commune	1	1	109.13	7	NA	NA	WORK	N/A	NA	NO	-1	-1	-1	-1	-1	-1	-1	-1	-1	-1	NA	MALE	28	1	2	0	2	YES	YES
563	570	SHORT	Mali	Sikasso	Yanfolila	Baya	-8.17487	11.6419	Commune	621	0	0	0	Mali	Sikasso	Yanfolila	Wassoulou-Balle	-8.11212	11.1445	Commune	625	0	55.3637	2	February	DRY	OTHER	-1	-1	NO	-1	-1	-1	-1	-1	-1	-1	-1	-1	-1	NA	MALE	61	2	2	1	3	YES	YES
564	578	SHORT	Mali	Bamako	Bamako	District	-7.97913	12.611	Commune	1	1	1	1	Mali	Segou	Segou	Segou Commune	-6.25677	13.4405	Commune	475	1	208.082	2	February	DRY	OTHER	-1	Festivale sur niger	NO	-1	-1	-1	-1	-1	-1	-1	-1	-1	-1	NA	MALE	32	0	1	0	1	YES	YES
565	579	SHORT	Mali	Sikasso	Yanfolila	Baya	-8.17487	11.6419	Commune	621	0	0	0	Mali	Sikasso	Yanfolila	Tagandougou	-8.35182	11.5642	Commune	623	0	21.122	1	NA	NA	FAMILY	N/A	NA	NO	-1	-1	-1	-1	-1	-1	-1	-1	-1	-1	NA	FEMALE	58	0	2	0	2	NO	NONE
566	580	SHORT	Mali	Sikasso	Yanfolila	Baya	-8.17487	11.6419	Commune	621	0	0	0	Mali	Koulikoro	Kati	Ouelessebougou	-7.87412	12.0085	Commune	223	0	52.0837	1	February	DRY	WORK	Commerce	-1	NO	-1	-1	-1	-1	-1	-1	-1	-1	-1	-1	NA	FEMALE	45	1	2	0	2	NO	NONE
567	587	SHORT	Mali	Sikasso	Yanfolila	Baya	-8.17487	11.6419	Commune	621	0	0	0	Mali	Bamako	Bamako	District	-7.97913	12.611	Commune	1	1	109.13	1	November	DRY	OTHER	-1	-1	YES	1	-1	-1	-1	-1	-1	-1	-1	-1	-1	NA	FEMALE	33	1	1	0	1	YES	YES
568	592	SHORT	Mali	Sikasso	Yanfolila	Baya	-8.17487	11.6419	Commune	621	0	0	0	Mali	Segou	Baroueli	Baraoueli	-6.81514	13.094	Commune	371	0	218.142	1	February	DRY	OTHER	religion	-1	NO	-1	-1	-1	-1	-1	-1	-1	-1	-1	-1	NA	FEMALE	50	0	1	1	2	YES	YES
569	594	SHORT	Mali	Bamako	Bamako	District	-7.97913	12.611	Commune	1	1	1	1	Mali	Segou	Baroueli	Baraoueli	-6.81514	13.094	Commune	371	0	137.149	7	October	RAINY	OTHER	-1	-1	NO	-1	-1	-1	-1	-1	-1	-1	-1	-1	-1	NA	MALE	22	0	3	0	3	YES	YES
570	607	SHORT	Mali	Sikasso	Yanfolila	Baya	-8.17487	11.6419	Commune	621	0	0	0	Mali	Bamako	Bamako	District	-7.97913	12.611	Commune	1	1	109.13	14	February	DRY	OTHER	-1	-1	NO	-1	-1	-1	-1	-1	-1	-1	-1	-1	-1	NA	FEMALE	35	0	1	0	1	NO	NONE
571	608	SHORT	Mali	Sikasso	Yanfolila	Baya	-8.17487	11.6419	Commune	621	0	0	0	Mali	Bamako	Bamako	District	-7.97913	12.611	Commune	1	1	109.13	8	February	DRY	FAMILY	-1	maouloud	NO	-1	-1	-1	-1	-1	-1	-1	-1	-1	-1	NA	FEMALE	75	0	1	0	1	NO	NONE
572	609	SHORT	Mali	Bamako	Bamako	District	-7.97913	12.611	Commune	1	1	1	1	Mali	Koulikoro	Kati	Kati Commune	-8.07154	12.7334	Commune	213	1	16.8348	10	January	DRY	OTHER	-1	-1	NO	-1	-1	-1	-1	-1	-1	-1	-1	-1	-1	NA	FEMALE	20	0	2	0	2	YES	YES
573	611	SHORT	Mali	Sikasso	Yanfolila	Baya	-8.17487	11.6419	Commune	621	0	0	0	Mali	Segou	Macina	Macina	-5.34213	13.9731	Commune	401	0	401.072	2	March	DRY	WORK	Commerce	-1	NO	-1	-1	-1	-1	-1	-1	-1	-1	-1	-1	NA	MALE	50	4	3	0	3	YES	YES
574	612	SHORT	Mali	Koulikoro	Kati	Kalabancoro	-7.94611	12.5263	Commune	201	1	1	1	Mali	Segou	Segou	Segou Commune	-6.25677	13.4405	Commune	475	1	209.248	9	November	DRY	OTHER	-1	-1	NO	-1	-1	-1	-1	-1	-1	-1	-1	-1	-1	NA	FEMALE	31	0	1	0	1	YES	YES
575	613	SHORT	Mali	Sikasso	Yanfolila	Baya	-8.17487	11.6419	Commune	621	0	0	0	Mali	Koulikoro	Kati	Ouelessebougou	-7.87412	12.0085	Commune	223	0	52.0837	3	February	DRY	OTHER	-1	-1	YES	3	-1	-1	-1	-1	-1	-1	-1	-1	-1	NA	FEMALE	34	2	1	0	1	NO	NO
576	620	SHORT	Mali	Segou	Baroueli	Boidie	-6.84984	13.2265	Commune	378	0	0	0	Mali	Bamako	Bamako	District	-7.97913	12.611	Commune	1	1	140.143	2	March	DRY	FAMILY	Funerailles	-1	YES	2	-1	-1	-1	-1	-1	-1	-1	-1	-1	NA	FEMALE	34	2	1	0	1	NO	NONE
577	621	SHORT	Mali	Mopti	Mopti	Mopti Commune	-4.18443	14.484	Commune	346	1	1	1	Mali	Mopti	Mopti	Soye	-4.31631	14.2216	Commune	353	0	32.2885	4	March	DRY	OTHER	-1	-1	NO	-1	-1	-1	-1	-1	-1	-1	-1	-1	-1	NA	MALE	45	3	1	0	1	YES	YES
578	624	SHORT	Mali	Sikasso	Yanfolila	Baya	-8.17487	11.6419	Commune	621	0	0	0	Mali	Bamako	Bamako	District	-7.97913	12.611	Commune	1	1	109.13	2	December	DRY	OTHER	-1	-1	NO	-1	-1	-1	-1	-1	-1	-1	-1	-1	-1	NA	MALE	29	1	1	0	1	YES	YES
579	632	LONG	Mali	Bamako	Bamako	District	-7.97913	12.611	Commune	1	1	1	1	Mali	Sikasso	Sikasso	Niena	-6.34276	11.3836	Commune	599	0	223.903	15	November	DRY	OTHER	-1	-1	YES	1	-1	-1	-1	-1	-1	-1	-1	-1	-1	NA	FEMALE	20	1	1	0	1	NO	NO
580	633	SHORT	Mali	Sikasso	Yanfolila	Baya	-8.17487	11.6419	Commune	621	0	0	0	Mali	Sikasso	Yanfolila	Wassoulou-Balle	-8.11212	11.1445	Commune	625	0	55.3637	2	March	DRY	FAMILY	mariage	-1	NO	-1	-1	-1	-1	-1	-1	-1	-1	-1	-1	NA	FEMALE	53	0	1	0	1	NO	NONE
581	635	SHORT	Mali	Segou	Baroueli	Boidie	-6.84984	13.2265	Commune	378	0	0	0	Mali	Segou	Baroueli	Baraoueli	-6.81514	13.094	Commune	371	0	15.1105	2	January	DRY	OTHER	-1	-1	NO	-1	-1	-1	-1	-1	-1	-1	-1	-1	-1	NA	MALE	34	1	1	0	1	NO	NO
582	638	LONG	Mali	Koulikoro	Kati	Kalabancoro	-7.94611	12.5263	Commune	201	1	1	1	Mali	Koulikoro	Kati	Ouelessebougou	-7.87412	12.0085	Commune	223	0	57.7298	15	February	DRY	OTHER	-1	-1	NO	-1	-1	-1	-1	-1	-1	-1	-1	-1	-1	NA	FEMALE	25	1	1	0	1	YES	YES
583	640	SHORT	Mali	Mopti	Mopti	Fatoma	-3.97217	14.6201	Commune	341	0	0	0	Mali	Mopti	Mopti	Fatoma	-3.97217	14.6201	Commune	341	0	5	1	March	DRY	OTHER	-1	-1	NO	-1	-1	-1	-1	-1	-1	-1	-1	-1	-1	NA	MALE	42	2	1	0	1	NO	NO
584	641	SHORT	Mali	Bamako	Bamako	District	-7.97913	12.611	Commune	1	1	1	1	Mali	Sikasso	Yanfolila	Tagandougou	-8.35182	11.5642	Commune	623	0	122.53	5	September	RAINY	OTHER	-1	-1	YES	3	-1	-1	-1	-1	-1	-1	-1	-1	-1	NA	MALE	29	1	1	0	1	YES	YES
585	644	SHORT	Mali	Mopti	Mopti	Mopti Commune	-4.18443	14.484	Commune	346	1	1	1	Mali	Mopti	Mopti	Mopti Commune	-4.18443	14.484	Commune	346	1	5	7	March	DRY	OTHER	-1	-1	NO	-1	-1	-1	-1	-1	-1	-1	-1	-1	-1	NA	MALE	16	0	1	0	1	NO	NONE
586	645	SHORT	Mali	Bamako	Bamako	District	-7.97913	12.611	Commune	1	1	1	1	Mali	Segou	Baroueli	Baraoueli	-6.81514	13.094	Commune	371	0	137.149	1	July	RAINY	FAMILY	mariage	-1	NO	-1	-1	-1	-1	-1	-1	-1	-1	-1	-1	NA	FEMALE	36	0	1	0	1	YES	YES
587	649	SHORT	Mali	Sikasso	Yanfolila	Baya	-8.17487	11.6419	Commune	621	0	0	0	Mali	Bamako	Bamako	District	-7.97913	12.611	Commune	1	1	109.13	1	March	DRY	OTHER	-1	-1	NO	-1	-1	-1	-1	-1	-1	-1	-1	-1	-1	NA	MALE	23	0	3	0	3	YES	YES
588	655	SHORT	Mali	Bamako	Bamako	District	-7.97913	12.611	Commune	1	1	1	1	Mali	Sikasso	Bougouni	Meridiela	-7.22925	12.1917	Commune	497	0	93.7739	7	June	RAINY	OTHER	-1	-1	NO	-1	-1	-1	-1	-1	-1	-1	-1	-1	-1	NA	MALE	28	0	1	1	2	YES	NO
589	656	SHORT	Mali	Sikasso	Yanfolila	Baya	-8.17487	11.6419	Commune	621	0	0	0	Mali	Sikasso	Yanfolila	Baya	-8.17487	11.6419	Commune	621	0	5	2	July	RAINY	OTHER	-1	-1	NO	-1	-1	-1	-1	-1	-1	-1	-1	-1	-1	NA	MALE	36	2	3	1	4	NO	NO
590	657	SHORT	Mali	Sikasso	Yanfolila	Baya	-8.17487	11.6419	Commune	621	0	0	0	Mali	Bamako	Bamako	District	-7.97913	12.611	Commune	1	1	109.13	4	NA	NA	FAMILY	N/A	NA	NO	-1	-1	-1	-1	-1	-1	-1	-1	-1	-1	NA	MALE	39	2	3	1	4	NO	NO
591	658	SHORT	Mali	Segou	Baroueli	Boidie	-6.84984	13.2265	Commune	378	0	0	0	Mali	Segou	Baroueli	Boidie	-6.84984	13.2265	Commune	378	0	5	1	NA	NA	WORK	N/A	NA	NO	-1	-1	-1	-1	-1	-1	-1	-1	-1	-1	NA	MALE	59	0	2	0	2	YES	YES
592	660	SHORT	Mali	Sikasso	Yanfolila	Baya	-8.17487	11.6419	Commune	621	0	0	0	Mali	Bamako	Bamako	District	-7.97913	12.611	Commune	1	1	109.13	2	October	RAINY	OTHER	-1	-1	NO	-1	-1	-1	-1	-1	-1	-1	-1	-1	-1	NA	MALE	75	0	3	0	3	NO	NONE
593	665	SHORT	Mali	Bamako	Bamako	District	-7.97913	12.611	Commune	1	1	1	1	Mali	Sikasso	Sikasso	Select	-5.91608	11.5038	Cercle	44	NA	255.747	2	November	DRY	FAMILY	funeraille	-1	NO	-1	-1	-1	-1	-1	-1	-1	-1	-1	-1	NA	MALE	44	3	1	1	2	YES	YES
594	666	SHORT	Mali	Sikasso	Yanfolila	Baya	-8.17487	11.6419	Commune	621	0	0	0	Mali	Sikasso	Bougouni	Bougouni Commune	-7.52098	11.386	Commune	490	0	76.7311	1	NA	NA	FAMILY	N/A	NA	NO	0	-1	-1	-1	-1	-1	-1	-1	-1	-1	NA	MALE	41	2	3	1	4	YES	YES
595	669	SHORT	Mali	Koulikoro	Kati	Kalabancoro	-7.94611	12.5263	Commune	201	1	1	1	Mali	Sikasso	Sikasso	Sokourani	-5.76151	11.206	Commune	613	0	279.135	3	July	RAINY	OTHER	-1	-1	NO	-1	-1	-1	-1	-1	-1	-1	-1	-1	-1	NA	MALE	27	1	1	0	1	YES	YES
596	677	SHORT	Mali	Mopti	Mopti	Fatoma	-3.97217	14.6201	Commune	341	0	0	0	Mali	Mopti	Mopti	Fatoma	-3.97217	14.6201	Commune	341	0	5	3	February	DRY	OTHER	Maladie	-1	YES	2	-1	-1	-1	-1	-1	-1	-1	-1	-1	NA	FEMALE	28	2	1	1	2	NO	NONE
597	678	SHORT	Mali	Segou	Baroueli	Boidie	-6.84984	13.2265	Commune	378	0	0	0	Mali	Bamako	Bamako	District	-7.97913	12.611	Commune	1	1	140.143	1	March	DRY	FAMILY	funerailles	-1	NO	-1	-1	-1	-1	-1	-1	-1	-1	-1	-1	NA	FEMALE	80	0	1	0	1	NO	NONE
598	679	SHORT	Mali	Segou	Baroueli	Boidie	-6.84984	13.2265	Commune	378	0	0	0	Mali	Segou	Baroueli	Boidie	-6.84984	13.2265	Commune	378	0	5	7	August	RAINY	OTHER	-1	-1	YES	10	8	-1	-1	-1	-1	-1	-1	-1	-1	NA	MALE	39	1	1	1	2	YES	YES
599	680	SHORT	Mali	Segou	Baroueli	Boidie	-6.84984	13.2265	Commune	378	0	0	0	Mali	Segou	Baroueli	Boidie	-6.84984	13.2265	Commune	378	0	5	8	November	DRY	OTHER	-1	-1	YES	1	-1	-1	-1	-1	-1	-1	-1	-1	-1	NA	FEMALE	25	1	1	0	1	NO	NO
[truncated: 1,601 more rows]
[truncated: 2 more columns]

## Sheet: BF Travellers
PersonID	Gender	Age	NumChildrenUnder5	SurveyCountry	SurveyRegion	SurveyCercle	SurveyCommune	SurveyUrban	ResidenceCountry	ResidenceRegion	ResidenceCercle	ResidenceCommune	ResidenceUrban	NumShortTrips	NumLongTrips	NumTrips	OwnBedNet	SleptUnderBedNet	MalariaRiskPerception	IRSLast6Months	IRSLast12Months	AllowSprayAgain	OtherInsecticideMat	NumBedNetsNotUsed	OwnPhone	OnlyOwner	MainUser	NumOtherUsers	User1Age	User2Age	User3Age	User4Age	User5Age	User6Age	User7Age	User8Age	User9Age	User10Age	UserGroups	UserGroupsOther	FreqCarryPhone	WhereCharge	WhereChargeOther	FreqUsePhone	ReceptionAtHome
[truncated: 721 more rows]

[truncated: 7 more sheets: BF Trips, ZM Travellers, ZM Trips, TZ Travellers, TZ Trips, Traveller Variables, Trip Variables]
